# Supplementary material for: The strain distribution in the lumbar anterior longitudinal ligament is affected by the loading condition and bony features: An in vitro full-field analysis
Source: PLoS One. 2020 Jan 14;15(1):e0227210. doi: 10.1371/journal.pone.0227210 (PMC6959510; doi:10.1371/journal.pone.0227210)
Supplement: S1 Dataset — The maximum (eps1) and minimum (eps2) principal strains measured through the Digital Image Correlation on each specimen were reported with their spatial coordinates. (XLSX) [file pone.0227210.s002.xlsx]

## Sheet: #1
S1 Dataset	Flexion at 7.5 Nm						Extension at 7.5 Nm						Right lateral bending at 7.5 Nm						Left lateral bending at 7.5 Nm						Clockwise torsion at 7.5 Nm						Counterclockwise torsion at 7.5 Nm
	Coord X (mm)	Coord Y (mm)	Coord Z (mm)	Max Princ Strain (me)	Min Princ Strain (me)		Coord X (mm)	Coord Y (mm)	Coord Z (mm)	Max Princ Strain (me)	Min Princ Strain (me)		Coord X (mm)	Coord Y (mm)	Coord Z (mm)	Max Princ Strain (me)	Min Princ Strain (me)		Coord X (mm)	Coord Y (mm)	Coord Z (mm)	Max Princ Strain (me)	Min Princ Strain (me)		Coord X (mm)	Coord Y (mm)	Coord Z (mm)	Max Princ Strain (me)	Min Princ Strain (me)		Coord X (mm)	Coord Y (mm)	Coord Z (mm)	Max Princ Strain (me)	Min Princ Strain (me)
X - antero posterior direction													12.2401	3.48005	-321.634	8124.62	-12355.2		13.2545	3.54384	-320.991	17903.3	-15862.9		22.1647	-3.61847	-322.954	719.472	-3465.16		21.6696	-7.07635	-323.68	1106.56	-7971.88
Y - medio lateral direction													12.2782	3.79994	-321.739	5594.33	-7490		13.2715	3.86879	-321.097	23727.5	-4702.96		22.1542	-3.28807	-322.918	1096.31	-1769.6		21.6532	-6.7509	-323.615	1398.92	-6428.48
Z - cranio caudal direction													12.3165	4.12132	-321.843	4299.14	-7835.66		13.2865	4.19477	-321.199	24949.2	625.872		22.1434	-2.95808	-322.883	1935.61	-923.045		21.6363	-6.42598	-323.551	987.737	-5166.68
													11.4315	-1.38682	-320.414	29718.4	-17368.8		12.726	-1.41932	-319.744	15055.8	-18964.2		22.1349	-2.62886	-322.854	2886.48	-1142.45		21.623	-6.10151	-323.496	312.866	-5294.21
													11.7881	2.83256	-321.3	15965.2	2909.36		12.7355	-1.0945	-319.746	31999.8	-9215.35		22.1312	-2.30056	-322.836	3122.65	-1368.42		21.6144	-5.77746	-323.452	-464.79	-6271.91
													11.8312	3.15706	-321.422	10268.3	-7502.37		12.7388	-0.763963	-319.744	63087.9	-11226.1		22.131	-1.97269	-322.826	3347.23	-1635.09		21.6085	-5.45387	-323.417	-1624.88	-6580.06
													11.8747	3.47912	-321.545	5485.19	-5106.88		12.8514	2.87797	-320.628	18923.2	8776.17		22.1329	-1.6447	-322.82	4394.83	-1964.09		21.6044	-5.13013	-323.389	-2207	-5638.7
													11.9109	3.80145	-321.643	4364.73	-2372.26		12.8744	3.20756	-320.756	19795.6	-3609.41		22.1363	-1.31619	-322.82	6667.33	-2193.89		21.602	-4.80516	-323.369	-1877.11	-2850.13
													11.9488	4.12479	-321.745	2406.83	-3011.94		12.894	3.53461	-320.874	25231.3	-10740.7		22.1412	-0.986969	-322.824	8805.32	-2326.65		21.6006	-4.47898	-323.354	179.266	-2033.27
													11.998	4.44907	-321.885	-1412.61	-2180.24		12.9091	3.86142	-320.975	24570.1	-3421.92		22.1457	-0.657257	-322.829	9453.27	-2384.16		21.5982	-4.15261	-323.339	-50.8824	-1670.74
													12.0549	4.77286	-322.051	-958.045	-7170.42		12.9231	4.1891	-321.075	22672.8	1252.34		22.1482	-0.327339	-322.83	9419.01	-2271.28		21.5945	-3.82653	-323.319	-15.6849	-1994.12
													12.1138	5.09528	-322.226	-1502.93	-10809.2		12.9445	4.51709	-321.215	21101.1	31.8363		22.1492	0.00277512	-322.827	9595.86	-1954.84		21.59	-3.50066	-323.297	893.548	-2460.14
													12.1736	5.41886	-322.405	-2185.14	-7503.59		12.9745	4.84477	-321.4	17797.2	286.827		22.1492	0.333161	-322.822	10080.1	-1573.3		21.5847	-3.17495	-323.272	800.469	-2456.88
													12.2339	5.74573	-322.584	2394.19	-6681.68		13.0052	5.17164	-321.592	14623.3	3796.79		22.1474	0.66396	-322.813	10895.4	-1267.61		21.5779	-2.84936	-323.241	-127.482	-1611.84
													12.2926	6.07292	-322.759	2158.95	-5534.48		13.0333	5.49842	-321.774	11949.6	4732.22		22.143	0.995283	-322.799	11871	-1150.09		21.5703	-2.5236	-323.204	1604.96	-2930.1
													10.9419	-3.35367	-320.246	26833.3	-9278.63		13.0623	5.82738	-321.958	10242.4	88.2708		22.1371	1.32703	-322.78	12920	-1532.66		21.5638	-2.19718	-323.165	5761.48	-7268.82
													10.959	-3.0262	-320.232	27561.8	-7255.77		13.0923	6.15739	-322.146	7816.41	-626.543		22.131	1.65898	-322.76	13768.9	-2419.1		21.5593	-1.87131	-323.127	7160.14	-11524.4
													10.9766	-2.69745	-320.226	28205	-2746.35		12.4827	-3.33294	-319.62	18923.4	-29780.7		22.1253	1.99056	-322.74	14123.3	-3020.01		21.556	-1.54876	-323.089	4149.83	-13932.1
													10.9938	-2.36834	-320.225	29209.3	-1955		12.4431	-3.01424	-319.623	14770.2	-36528.6		22.1208	2.32134	-322.718	14105.9	-2749.44		21.5535	-1.22865	-323.049	7519.98	-14036
													11.0104	-2.03983	-320.226	30845	-6855.63		12.4152	-2.69741	-319.615	13171	-38393.1		22.1182	2.65192	-322.698	13789	-1810.29		21.552	-0.906306	-323.003	14537.7	-3057.71
													11.0257	-1.7119	-320.227	35234.2	-10028.7		12.3961	-2.38128	-319.593	14527.3	-39406.6		22.1183	2.98286	-322.684	13342.8	-775.889		21.5537	-0.25516	-322.922	25224.1	368.3
													11.3604	1.84957	-321.114	17342.5	-1172.61		12.3753	-2.06551	-319.57	13324.9	-43531.5		22.1199	3.31364	-322.672	12814.1	-240.172		21.5562	0.0693029	-322.894	26552.6	-5883.25
													11.3789	2.17488	-321.133	17198.9	2085.46		12.3554	-1.74899	-319.553	10508.5	-40345.6		22.1218	3.64382	-322.66	12610.2	-416.482		21.5558	0.393707	-322.855	25686.8	-1518.99
													11.3971	2.50306	-321.157	14201.9	7324.53		12.3504	-1.42979	-319.545	12003.4	-26398.2		22.1223	3.97437	-322.644	13236.6	-837.122		21.5525	0.718781	-322.802	25143.9	2898.15
													11.4245	2.83116	-321.217	12052.5	5517.61		12.3578	-1.10595	-319.542	27393.8	-6195.84		22.1203	4.30614	-322.624	14011.1	-824.666		21.5508	1.0447	-322.759	26234.9	-2499.22
													11.4634	3.15612	-321.323	9021.04	-1031.75		12.3595	-0.775594	-319.538	57084.1	7169.58		22.1181	4.63819	-322.606	14720	-503.249		21.5522	1.37146	-322.735	25962.5	-6072.47
													11.5047	3.4796	-321.438	4028.84	409.322		12.5278	1.87883	-320.472	27327.8	-27044.9		22.1177	4.96949	-322.594	14512.7	-540.57		21.5554	1.69887	-322.72	23125.8	-6084.45
													11.5402	3.80385	-321.533	4022.96	421.04		12.4942	2.20922	-320.41	28142.3	-18320.7		22.1185	5.30033	-322.586	12147.3	-1063.97		21.5589	2.02662	-322.708	19807.3	-5718.22
													11.5787	4.12873	-321.636	2749.99	-1158.54		12.4822	2.53951	-320.421	25243.1	-877.05		22.1193	5.63113	-322.58	9830.36	-1724.78		21.5617	2.35423	-322.696	17816.8	-5084.43
													11.6298	4.45349	-321.783	1681.68	-3399.25		12.4947	2.86967	-320.515	19738.6	9082.11		22.1208	5.96145	-322.576	9760.34	-1795.61		21.564	2.6818	-322.685	16539.6	-4188.55
													11.689	4.77728	-321.959	938.336	-5588.57		12.514	3.19841	-320.634	22348.6	1567.61		22.124	6.29083	-322.575	9793.87	-1352.66		21.5676	3.01008	-322.679	15298.5	-4341.52
													11.7497	5.09981	-322.142	-389.981	-6802.09		12.5301	3.52589	-320.742	24422.3	-5134.57		22.128	6.61971	-322.575	7156.69	-920.853		21.5721	3.33903	-322.676	13421.8	-5820.93
													11.8113	5.42313	-322.33	-2224.07	-2928.46		12.5433	3.85395	-320.839	22143.1	-2202.22		22.1318	6.94855	-322.574	4366.69	-1178.08		21.5734	3.66759	-322.664	10515.8	-7193.48
													11.8737	5.74893	-322.518	1870.99	-3408.37		12.5576	4.18291	-320.942	19415.6	1087.37		22.1354	7.27726	-322.573	4232.47	-1907.65		21.5742	3.99571	-322.652	7453.67	-7390.25
													11.9332	6.07503	-322.696	682.359	-3417.44		12.5805	4.51112	-321.088	17085.4	221.674		22.1398	7.60571	-322.576	4667.71	-2262.01		21.5852	4.3248	-322.672	4878.3	-6654.22
													11.9866	6.39908	-322.855	-558.018	-5079.93		12.6128	4.83786	-321.28	14658.2	72.8499		22.1509	7.93418	-322.604	4410.13	-2690.24		21.6077	4.65524	-322.728	3837.12	-5070.69
													12.0361	6.72169	-322.999	543.237	-6664.46		12.6457	5.16379	-321.479	12231.7	2050.33		22.1729	8.26288	-322.668	4388.77	-3742.36		21.6292	4.98588	-322.782	5304.27	-2988.28
													12.0848	7.04401	-323.136	137.821	-7017.69		12.6757	5.48988	-321.667	9763.32	2077.5		22.1983	8.59139	-322.744	3930.44	-4753.81		21.6456	5.31607	-322.822	6190.06	-1588.34
													12.1337	7.36622	-323.269	-1744.98	-6396.36		12.706	5.81743	-321.856	7902.57	-1253.08		22.2196	8.91933	-322.805	3284.96	-5032.21		21.6656	5.646	-322.874	5334.65	-1766.84
													10.5302	-5.60484	-320.226	6357.52	-15470.1		12.7369	6.14572	-322.046	6121.8	-1002.24		22.2406	9.24712	-322.866	3388.82	-4812.35		21.6893	5.97557	-322.938	6286.41	-2495.56
													10.53	-5.27966	-320.209	3438.53	-20027.5		12.764	6.4714	-322.218	4880.9	3304.72		22.265	9.57499	-322.937	2703.35	-4590.07		21.7034	6.30416	-322.974	7422.01	978.435
													10.5295	-4.95553	-320.189	3749.74	-20888.8		12.7865	6.79395	-322.367	6065.36	4392.15		22.2851	9.90166	-322.994	-785.067	-3948.73		21.7062	6.6317	-322.978	7874.77	3037.41
													10.5322	-4.63207	-320.166	6726.74	-11935.6		12.8087	7.11695	-322.511	9197.23	1171.36		22.2951	10.226	-323.017	-2091.97	-3821.76		21.7154	6.95905	-323.003	5330.97	4021.35
													10.5347	-4.30813	-320.141	12336.3	-9979.25		12.8326	7.44261	-322.662	12613.5	-2412.5		22.3082	10.5492	-323.051	1150.28	-4456.55		21.7418	7.28788	-323.081	4419.92	1438.62
													10.5346	-3.98289	-320.112	12338.4	-18025.2		12.3215	-5.60365	-319.584	925.847	-978.776		22.3383	10.8727	-323.142	3671.88	-3700.37		21.7834	7.62102	-323.203	3638.55	-11.9621
													10.5377	-3.65747	-320.084	12636.2	-22644.9		12.3091	-5.28083	-319.553	5392.23	-3061.51		22.3839	11.198	-323.286	4108.33	-2541.09		21.8365	7.95929	-323.358	2919.04	-106.057
													10.5498	-3.33296	-320.064	16010.4	-15658.4		12.2898	-4.95798	-319.519	6439.39	-4544.55		22.4397	11.5259	-323.464	3709.17	-2218.93		21.8963	8.30022	-323.53	2746.53	672.269
													10.5668	-3.00814	-320.048	18999.7	-4134.13		12.2636	-4.63481	-319.497	7666.3	-4090.91		22.5008	11.8547	-323.661	3061.13	-2578.1		21.9585	8.64192	-323.709	3400.36	325.165
													10.5835	-2.68177	-320.036	21644.2	1298.09		12.2306	-4.3109	-319.482	15248.1	-7694.04		22.5631	12.1825	-323.861	3212.53	-2550.92		22.0205	8.98398	-323.885	3905.16	-2312.05
													10.6002	-2.35474	-320.03	23789.3	181.434		12.1917	-3.98579	-319.453	26869.1	-15275.6		22.6266	12.5107	-324.063	4668.71	-1925.95		22.0832	9.32637	-324.064	4738.38	-6136.71
													10.6182	-2.02826	-320.033	25980.3	-1851.34		12.1488	-3.66098	-319.418	30577.4	-20201.2		22.6925	12.8407	-324.273	6443.68	-1473.43		22.1528	9.66947	-324.264	6939.05	-10681.7
													10.6368	-1.7028	-320.048	27586.5	-211.047		12.1052	-3.33946	-319.405	25994.5	-22495.8		22.7627	13.172	-324.497	8777.18	-1908.88		22.2301	10.0134	-324.487	10564.8	-16225.2
													10.6538	-1.37894	-320.073	19656.1	8957.16		12.0662	-3.02158	-319.412	20855.8	-29192.4		22.8375	13.5037	-324.738	9292.88	-3380.76		22.3054	10.3577	-324.7	14372.1	-20351.9
													10.6616	-1.05861	-320.084	68067.9	-38508.3		12.0376	-2.70534	-319.405	20354.5	-35058.5		22.9102	13.8342	-324.977	6197.52	-7266.12		22.3742	10.7019	-324.886	16538.7	-20261.3
													10.6535	-0.742792	-320.056	112203	-67644.2		12.018	-2.38976	-319.382	19520.7	-35317.6		22.975	14.1626	-325.195	3058.6	-12815.3		22.4441	11.0456	-325.073	16782.7	-17767.5
													10.6319	-0.427334	-319.982	79015.6	-65202.9		11.9995	-2.07482	-319.367	11943.3	-34704.2		23.0364	14.4903	-325.404	1205.22	-14989.5		22.5191	11.3884	-325.273	16422.9	-18343.3
													11.0101	1.85231	-321.083	11936.2	4804.09		11.9834	-1.75943	-319.364	8524.34	-33320.2		23.0996	14.8192	-325.619	1510.03	-14522.6		22.595	11.7295	-325.467	16411.9	-25057.6
													11.0224	2.17849	-321.078	13131.9	-1174.54		11.9792	-1.4415	-319.362	16036.3	-26874.2		23.1628	15.1497	-325.834	5917.33	-13149.9		22.6687	12.0688	-325.645	16391.6	-27816.2
													11.0595	2.83254	-321.129	8366.34	3473.17		11.986	-1.11846	-319.362	25144.7	-6863.27		23.2235	15.4821	-326.044	10519	-11643.7		22.7413	12.4068	-325.825	11150.1	-19253.6
													11.0942	3.15757	-321.219	7378.46	2490.52		11.9927	-0.787563	-319.378	41435	12317.1		23.2835	15.8161	-326.251	9918.38	-9619.17		22.8139	12.7444	-326.017	4766.43	-16699
													11.1322	3.48201	-321.322	4046.76	2964.29		11.9997	-0.450992	-319.428	39331.3	11977.6		23.345	16.1519	-326.459	7450.23	-6917.36		22.887	13.0832	-326.213	5374.37	-29694.7
													11.1664	3.80722	-321.412	3716.2	1751.09		12.1681	1.87304	-320.339	28723.3	-14447.3		23.409	16.489	-326.669	6216.03	-3605.35		22.9611	13.4239	-326.408	8441.46	-38621.1
													11.2053	4.13281	-321.516	3347.06	-790.376		12.1358	2.20337	-320.282	31552.2	-14919.8		23.4755	16.8271	-326.88	5851.26	-1156.08		23.036	13.7662	-326.601	11526.8	-37988.4
													11.2579	4.45794	-321.668	2907.23	-2820.38		12.1355	2.86214	-320.391	17128.7	5212.22		23.5438	17.1655	-327.093	6175.81	-650.101		23.111	14.1103	-326.795	13839.1	-33399.3
													11.3193	4.78183	-321.853	1932.31	-3565.72		12.1528	3.19001	-320.505	17794.8	3103.02		23.613	17.5038	-327.309	6681.69	-635.992		23.1844	14.4584	-326.997	17108.2	-29309.6
													11.3826	5.10426	-322.047	531.808	-4004.02		12.165	3.51732	-320.602	18804.2	-1358.71		23.6842	17.8427	-327.53	6861.15	469.86		23.2559	14.8112	-327.207	18662.3	-30972.8
													11.4463	5.42692	-322.244	-51.8982	-2016.98		12.1758	3.84578	-320.693	17789	-1503.94		23.7582	18.1824	-327.757	6313.89	1233.61		23.3287	15.1648	-327.417	13185.1	-35790.5
													11.5098	5.7514	-322.437	2599.12	-2084.97		12.1903	4.17531	-320.798	15184.6	598.963		23.8338	18.5217	-327.987	5617.21	-993.798		23.4042	15.5165	-327.622	8811.08	-34515.3
													11.5702	6.07674	-322.62	391.725	-1485.11		12.2149	4.50371	-320.951	12485.4	1058.19		23.9099	18.8597	-328.22	6262.55	-3611.51		23.4796	15.8677	-327.826	8265.27	-25307.2
													11.6253	6.40166	-322.786	-140.646	-4329.34		12.2491	4.83009	-321.15	10628.7	1262.15		23.9873	19.1975	-328.454	6371.41	-784.901		23.5527	16.2194	-328.033	9829.33	-23751.1
													11.6779	6.72614	-322.941	276.558	-5671.02		12.2843	5.15538	-321.356	8698.55	1770.77		24.0671	19.5363	-328.69	5639.22	2963.05		23.6248	16.5715	-328.241	12639.6	-31591
													11.7308	7.0503	-323.094	488.583	-5924.05		12.3164	5.48058	-321.551	6849.12	872.421		24.1473	19.8742	-328.922	6147.41	1039.01		23.6964	16.9227	-328.447	13630.9	-33854.3
													11.7828	7.37359	-323.238	97.7488	-6344.32		12.348	5.80657	-321.745	6138.56	-2076.38		24.226	20.2093	-329.148	6597.37	-3854.07		23.7644	17.2705	-328.644	15464.2	-28194.5
													11.8347	7.69668	-323.377	347.186	-4386.12		12.3795	6.13333	-321.938	5041.01	-1391.42		24.3035	20.5419	-329.365	8016.26	-11326.6		23.8292	17.615	-328.839	16644.9	-21983
													12.1775	9.03888	-324.403	4171.56	-49.3075		12.4081	6.4596	-322.117	4097.52	2466.38		24.3816	20.8734	-329.574	10010	-16375.3		23.8997	17.9625	-329.069	10479.2	-17954.1
													12.2649	9.3692	-324.661	3331.09	-971.936		12.4332	6.7849	-322.278	5761.09	2586.42		24.4661	21.2061	-329.8	12246.2	-12896.5		23.977	18.316	-329.337	-1869.03	-19360.6
													12.3525	9.70314	-324.92	2588.41	181.652		12.458	7.1099	-322.436	7062.5	532.439		24.5602	21.5409	-330.06	14353.5	-9742.69		24.0388	18.667	-329.554	-12417.3	-32386.7
													10.1222	-7.84004	-320.195	3179.97	-2515.5		12.4835	7.43588	-322.596	8871.31	-3576.63		24.6544	21.8726	-330.318	15425.6	-17497.8		24.109	19.0164	-329.784	-14109.6	-42496.7
													10.1246	-7.51925	-320.167	1043.84	-2548.2		12.5079	7.76485	-322.751	8230.05	-6293.5		24.7575	22.2003	-330.598	16211.2	-24393.3		28.4354	-32.8185	-345.934	248939	-105175
													10.1286	-7.19899	-320.149	-273.771	-2775.96		12.7199	9.11015	-323.768	8415.91	-7535.91		27.5584	-29.7241	-342.657	50387.7	-33817.8		28.1996	-32.4957	-345.146	232800	-94128.1
													10.1327	-6.87912	-320.135	-900.726	-3219.68		12.7774	9.44328	-324.031	8710.25	-5232.14		27.0491	-28.7658	-341.087	-11907.2	-31665.2		27.953	-32.1627	-344.306	174013	-70329.8
													10.1353	-6.55928	-320.117	-851.77	-2431.73		12.8346	9.77568	-324.292	10218	-10995.7		26.855	-28.3595	-340.427	-9574.37	-33080.3		27.7	-31.8328	-343.449	100562	-42136.9
													10.1369	-6.23804	-320.095	2182.89	-2698.88		12.0119	-7.86063	-319.576	1164.37	-3943.73		26.6912	-27.9841	-339.822	-1528.94	-24846.8		27.4474	-31.5135	-342.615	38149	-26838.6
													10.138	-5.9142	-320.073	6397.59	-7232.65		11.9998	-7.53936	-319.547	1444	-2040.16		26.538	-27.6099	-339.242	6511.5	-13602.8		27.2123	-31.1903	-341.865	25751.1	-42387.2
													10.1378	-5.58848	-320.051	6353.88	-9427.28		11.9905	-7.21785	-319.525	3682.64	97.9666		26.386	-27.2329	-338.662	14125.2	-10735.5		27.0084	-30.8469	-341.241	26601.8	-33074.6
													10.1362	-5.2621	-320.03	5373.61	-5491.98		11.982	-6.89616	-319.504	4911.28	1581.09		26.0731	-26.4735	-337.47	14130.3	-9689.86		26.8198	-30.4864	-340.686	22739.3	-8191.01
													10.1358	-4.9363	-320.01	6195.85	-1441.96		11.9715	-6.57474	-319.476	6282.27	747.738		25.9177	-26.0888	-336.894	9306.37	-10010.7		26.6269	-30.1164	-340.125	16522.7	-4173.06
													10.1387	-4.61168	-319.988	7757.43	-4689.7		11.9594	-6.25344	-319.443	5344.74	268.706		25.7665	-25.7034	-336.347	8097.93	-12468.3		26.2304	-29.3585	-338.984	12145.7	-2310.27
													10.1421	-4.28648	-319.963	10268	-9426.13		11.9479	-5.93165	-319.41	3614.33	-808.794		25.6207	-25.3205	-335.83	11122.3	-14290.1		26.036	-28.973	-338.428	15989.6	2581.51
													10.1436	-3.95931	-319.935	18840.6	-10579.3		11.9366	-5.60926	-319.379	3065.66	-818.152		25.4787	-24.9398	-335.328	17154.9	-13211.4		25.8492	-28.5844	-337.891	16871.4	2351.46
													10.1477	-3.63289	-319.907	21535.6	-1933.7		11.9226	-5.28648	-319.343	5485.11	-1261.76		25.3392	-24.5604	-334.832	23539.3	-12018.3		25.67	-28.1976	-337.376	10766.5	1714.84
													10.1588	-3.30971	-319.882	15295.5	6409.63		11.9037	-4.96344	-319.309	7394.16	-2197.59		25.2055	-24.1825	-334.357	27394.5	-11638.2		25.4974	-27.8173	-336.88	1976.26	-99.6703
													10.1744	-2.98737	-319.862	12963.2	6722.78		11.8782	-4.64012	-319.287	9400.81	-2142.64		25.0807	-23.806	-333.92	27435.1	-10264		25.3328	-27.4437	-336.405	2119.97	-7086.83
													10.1908	-2.66315	-319.847	16474	5611.22		11.8461	-4.31606	-319.272	15710.2	-7200.14		24.9612	-23.4295	-333.509	24599.9	-8561.38		25.1781	-27.0756	-335.952	5302.36	-7922.81
													10.2073	-2.33805	-319.838	19662.8	5324.31		11.8087	-3.99059	-319.242	24076.9	-16759.2		24.843	-23.0519	-333.108	20906.5	-7273.46		25.0334	-26.711	-335.522	7855.41	-5668.1
													10.2246	-2.0137	-319.835	21596.6	3976.16		11.7682	-3.6656	-319.206	23669.7	-22635.2		24.7266	-22.6744	-332.717	17025.7	-5713.56		24.8975	-26.3481	-335.115	7226.73	-3362.56
													10.2459	-1.69064	-319.859	20816.4	4350.26		11.727	-3.34502	-319.193	17543.3	-22645.5		24.6131	-22.2986	-332.338	12668.8	-4573.32		24.7668	-25.9853	-334.72	7056.47	-2156.49
													10.2716	-1.36931	-319.92	23074.3	-2817.81		11.6891	-3.02877	-319.2	16108.6	-26745.8		24.5017	-21.9252	-331.972	8782.26	-6718.51		24.6374	-25.6215	-334.329	8938.13	-1543.93
													10.2881	-1.05051	-319.971	54607	-58244.7		11.6593	-2.71335	-319.191	21544.4	-33551.8		24.392	-21.5546	-331.62	7078.75	-10474.2		24.5111	-25.2578	-333.945	9870.31	-1266.37
													10.2868	-0.734467	-319.977	48568.7	-93618.1		11.6376	-2.39792	-319.166	21812.6	-33477.6		24.2859	-21.1861	-331.285	6712.08	-9935.38		24.391	-24.8959	-333.575	8146.48	-2191.49
													10.6362	1.86247	-320.963	10469.8	5142.4		11.6198	-2.08398	-319.157	16138.4	-29107.8		24.186	-20.8193	-330.968	5693.77	-7917.26		24.2765	-24.5358	-333.218	6805.35	-3824.4
													10.6925	2.83748	-321.033	7886.69	-2962.03		11.6077	-1.7705	-319.17	18368	-24753.6		24.0921	-20.4555	-330.67	3601.58	-10076.8		24.1666	-24.177	-332.874	7559.29	-3867.86
													10.7254	3.16197	-321.117	4360.56	4113.55		11.6081	-1.45396	-319.186	25960.2	-21990.1		24.0036	-20.0959	-330.39	4137.39	-14091		24.0627	-23.8206	-332.545	9940.8	-2972.18
													10.7593	3.48683	-321.207	4903.38	3014.26		11.6213	-1.13062	-319.213	19412.2	-9489.7		23.92	-19.7391	-330.127	7289.74	-13438.9		23.9666	-23.4677	-332.232	12622.8	-1760.01
													10.7901	3.81164	-321.283	3070.19	2364.68		11.6415	-0.796948	-319.279	18998.7	809.105		23.8404	-19.3834	-329.878	11856	-11783.6		23.8769	-23.118	-331.935	14273.1	-657.525
													10.8278	4.13672	-321.383	2192.98	-125.176		11.7929	1.86929	-320.149	27798.2	-7.41612		23.7616	-19.0283	-329.631	14831.8	-11388.8		23.7908	-22.7704	-331.649	13753.9	-166.616
													10.8821	4.46216	-321.541	1660.11	-922.682		11.7755	2.85513	-320.259	12248.5	542.979		23.6809	-18.6736	-329.373	16113.6	-11492.8		23.708	-22.4241	-331.376	13485.5	-31.9458
													10.9465	4.78654	-321.737	1487.55	-1282.63		11.7928	3.1821	-320.375	12487.8	-2746.18		23.5986	-18.3189	-329.106	16106.5	-12567.8		23.6282	-22.0782	-331.115	16541.9	159.902
													11.0122	5.10876	-321.941	486.944	-2023.37		11.8009	3.50859	-320.459	13318.2	-3354.22		23.5153	-17.9634	-328.835	15018.3	-15466.2		23.5472	-21.7318	-330.849	21787.2	542.582
													11.077	5.4305	-322.142	765.815	-1879.23		11.808	3.83633	-320.537	13016.1	-2091.96		23.4287	-17.6062	-328.555	14055.5	-19744		23.4599	-21.3844	-330.559	26977.8	961.062
													11.1403	5.75368	-322.337	3039.6	-2038.42		11.8216	4.16543	-320.64	10208	241.792		23.3365	-17.2459	-328.259	14917	-22051.2		23.369	-21.0368	-330.257	28981.8	983.598
													11.2012	6.07856	-322.522	1356.97	-843.895		11.8473	4.49392	-320.797	6948.9	2716.59		23.2373	-16.883	-327.937	18284.5	-21522.3		23.2789	-20.6898	-329.961	25740.4	58.8857
													11.2591	6.40472	-322.699	48.2891	-2040.46		11.8838	4.82071	-321.006	5749.72	3520.95		23.1321	-16.518	-327.588	24351.1	-21221.5		23.1825	-20.3438	-329.65	23545.2	-1025.58
													11.3156	6.73088	-322.869	305.806	-3707.2		11.921	5.14588	-321.221	4603.96	2669.24		23.0291	-16.1527	-327.24	34281.7	-21667.6		23.0702	-19.9986	-329.29	26062.6	141.191
													11.3724	7.05593	-323.035	528.521	-4225.5		11.9543	5.47014	-321.421	4046.91	992.898		22.937	-15.7892	-326.926	47110.2	-25150.3		22.9495	-19.6543	-328.902	28045.8	2807.99
													11.4289	7.38019	-323.196	427.97	-4663.18		11.9864	5.79483	-321.617	4842.2	-1524.01		22.8576	-15.4314	-326.65	54414.3	-29737.9		22.8343	-19.3107	-328.529	26133.9	6194.24
													11.7224	8.70773	-324.055	4670.05	1011.58		12.0185	6.12073	-321.813	4442.48	-1544.15		22.7907	-15.0823	-326.409	53496.4	-28743.2		22.7301	-18.9679	-328.193	20816.8	9336.96
													11.8108	9.03974	-324.318	3165.63	45.7498		12.0488	6.44773	-322	3704.72	740.949		22.7333	-14.7403	-326.19	49952.3	-22983.5		22.6382	-18.6259	-327.903	14213.7	8153.59
													11.8974	9.37044	-324.574	2780.23	-450.995		12.0771	6.77515	-322.175	5419.38	1260.27		22.6812	-14.4025	-325.982	44678.2	-20571.6		22.5586	-18.2855	-327.656	13295.1	2455.11
													11.9836	9.70445	-324.829	2029.41	95.2611		12.1053	7.10158	-322.348	5829.31	1582.89		22.629	-14.064	-325.78	34452	-25543.2		22.49	-17.9474	-327.44	13049.4	4109.33
													12.0728	10.04	-325.095	2426.2	-826.891		12.1342	7.42797	-322.523	6497.86	-1620.06		22.5728	-13.7213	-325.586	22360.2	-27507.1		22.4268	-17.6115	-327.237	12334.9	5352.8
													12.1671	10.3748	-325.382	3102.56	-2289.32		12.3008	8.76729	-323.374	2387.3	-10782.9		22.5172	-13.3758	-325.399	12890.2	-16434.8		22.3617	-17.277	-327.031	10722.5	-2078.15
													12.2628	10.7102	-325.673	3446.14	-3116.95		12.3618	9.10103	-323.654	5087.21	-3791.28		22.4675	-13.0301	-325.224	7716.01	-4259.77		22.2943	-16.9433	-326.82	9238.06	-9752.09
													12.3568	11.0477	-325.957	3777.03	-2911.39		12.4166	9.43327	-323.91	6361.05	-2601.54		22.4245	-12.686	-325.061	4883.3	-614.061		22.2279	-16.6103	-326.613	7676.2	-8371.78
													12.4531	11.3865	-326.252	5149.62	-2062.46		12.4723	9.76525	-324.17	7789.54	-9379.85		22.3874	-12.3445	-324.912	3146.22	-1151.13		22.1648	-16.2778	-326.417	5971.28	-3904.19
													12.556	11.7251	-326.575	6527.68	-1571.2		12.5337	10.0984	-324.448	9677.07	-13840		22.3544	-12.005	-324.777	4258.17	-3197.69		22.1073	-15.9461	-326.236	3944.71	-1841.14
													9.75776	-9.76548	-320.331	2655.3	-3264.63		12.6002	10.4341	-324.733	10159	-13593.4		22.3237	-11.6666	-324.653	6615.25	-5046.52		22.0558	-15.6152	-326.071	2826.32	-1138.56
													9.75272	-9.44066	-320.281	3445.36	-3344.87		12.6697	10.7726	-325.02	7686.71	-11256.1		22.2947	-11.3285	-324.539	8578.97	-5742.39		22.0099	-15.2854	-325.918	4836.52	-1348.99
													9.75088	-9.11601	-320.24	4042.3	-3103.17		12.7387	11.1122	-325.308	4365.94	-9285.76		22.2668	-10.9902	-324.429	9168.67	-5842.96		21.9685	-14.9558	-325.778	7154.72	-2032.12
													9.75043	-8.79194	-320.199	3283.15	-2336.98		12.8074	11.4513	-325.603	2536.73	-17904.1		22.2371	-10.6526	-324.319	8069.33	-5772.41		21.9303	-14.6255	-325.647	8003.07	-3453.45
													9.74988	-8.46899	-320.156	2736.43	-1859.53		12.8831	11.7893	-325.91	-1015.14	-36304.3		22.2035	-10.3162	-324.205	9798.85	-5740.37		21.8941	-14.295	-325.524	10092.5	-4786.94
													9.74959	-8.14695	-320.113	3282.71	-2222.7		11.7416	-9.79568	-319.677	1257	-1004.51		22.168	-9.9784	-324.089	15059.9	-3229.11		21.8585	-13.9656	-325.402	12805	-2692.36
													9.75031	-7.82544	-320.076	3484.54	-2455.52		11.7259	-9.47282	-319.628	793.729	-1315.39		22.1335	-9.63684	-323.979	18161.8	312.681		21.8212	-13.6373	-325.276	16691.3	-360.082
													9.75254	-7.50416	-320.047	2512.63	-2216.52		11.7114	-9.1501	-319.587	-283.554	-2341.49		22.1014	-9.29356	-323.877	16478.6	3789.13		21.7794	-13.3096	-325.141	22045.1	-2120.83
													9.75623	-7.18295	-320.026	684.014	-1748.49		11.6965	-8.8273	-319.548	-657.968	-2891.01		22.072	-8.95126	-323.783	19004.5	4794.68		21.7364	-12.9809	-325.006	26639.1	-4045.52
													9.75943	-6.86222	-320.007	-587.032	-1260.77		11.6807	-8.50493	-319.508	539.801	-3416.56		22.0438	-8.61091	-323.689	23671.9	5427.33		21.698	-12.6494	-324.89	31726.4	-3070.54
													9.76015	-6.54214	-319.981	423.026	-704.896		11.6649	-8.18322	-319.467	995.586	-3937.43		22.0158	-8.27281	-323.587	23620.4	6396.71		21.6626	-12.3165	-324.784	38875.1	-322.001
													9.75822	-6.22134	-319.947	2781.79	-880.347		11.6504	-7.86211	-319.432	689.111	-4770.3		21.9906	-7.9365	-323.491	20845.2	5633.59		21.6248	-11.9852	-324.666	44924.5	3531.74
													9.75414	-5.89843	-319.908	6291.97	-5765.54		11.6377	-7.54112	-319.402	1138.59	-4102.14		21.9707	-7.60151	-323.412	18505	4588.6		21.5868	-11.6556	-324.542	45668.8	6016.02
													9.74911	-5.57342	-319.871	8835.17	-9232.85		11.6269	-7.21954	-319.378	3182.19	-2291.46		21.9541	-7.26826	-323.348	17008.3	4519.69		21.556	-11.3256	-324.437	40254.8	3232.87
													9.74457	-5.24682	-319.841	10885.6	-6157.55		11.6162	-6.89784	-319.354	4881.27	-771.054		21.9381	-6.93684	-323.291	16512.2	4950		21.5328	-10.9963	-324.354	31998.2	-2249.91
													9.74199	-4.91959	-319.814	8140.73	-2294.65		11.6028	-6.57722	-319.318	7160.02	-905.345		21.9228	-6.60504	-323.241	17454.8	5425.56		21.5128	-10.6704	-324.279	25122.5	-4713.18
													9.74253	-4.59246	-319.786	11316.1	-17580.3		11.5869	-6.25759	-319.273	7052.32	-531.211		21.9081	-6.27095	-323.197	17319.4	5355.3		21.4942	-10.3468	-324.21	23135.9	-3825.74
													9.74608	-4.26468	-319.764	10397.4	-33161.6		11.5712	-5.93789	-319.228	6261.73	-2041.25		21.8932	-5.93612	-323.153	13081.4	4712.22		21.4766	-10.0222	-324.147	24418.4	-2281.93
													9.75211	-3.9359	-319.752	8314.32	-41205.6		11.5561	-5.6175	-319.186	5294.37	-2130.14		21.8768	-5.60225	-323.106	9094.33	3559.74		21.4592	-9.69588	-324.087	24655.8	-1069.67
													9.76856	-3.28581	-319.703	5165.99	-20116		11.5395	-5.29616	-319.142	5919.46	-1694.92		21.8586	-5.26822	-323.052	7224.73	3610.32		21.4404	-9.36924	-324.026	22452.2	-1490.12
													9.78054	-2.96437	-319.672	7484.14	-1483.56		11.5195	-4.97376	-319.102	5634.35	-2599.04		21.8391	-4.93299	-322.996	5282.75	3934.04		21.4192	-9.04233	-323.961	18464.7	-3147.44
													9.79698	-2.6418	-319.658	11875.9	6084.2		11.4946	-4.65028	-319.079	3280.13	-2571.91		21.8214	-4.59868	-322.946	4176.63	1951.21		21.3949	-8.71437	-323.891	13754.8	-5110.95
													9.81416	-2.31885	-319.648	14471.2	8434.88		11.4641	-4.32556	-319.063	5910.51	-9597.06		21.8083	-4.26736	-322.908	2806.67	-258.092		21.3689	-8.38602	-323.818	9007.32	-6201.73
													9.82959	-1.99691	-319.636	18570.5	8845.13		11.4285	-3.99949	-319.035	11197	-20511.8		21.7982	-3.93754	-322.877	852.359	-886.453		21.3443	-8.05896	-323.751	4632.7	-5092.73
													9.85081	-1.67628	-319.656	22616.6	4586.08		11.3502	-3.35384	-318.986	10107.2	-28313.9		21.789	-3.60738	-322.846	329.211	-790.014		21.3232	-7.73318	-323.691	1711.09	-3895.3
													10.1445	0.878134	-320.598	43472.2	-3120.02		11.3134	-3.03774	-318.989	13489	-30142.2		21.7797	-3.27708	-322.814	952.602	-237.465		21.3069	-7.40741	-323.636	1184.26	-4007.85
													10.1827	1.21188	-320.676	30504.2	19998.6		11.2815	-2.72184	-318.975	21775.4	-33753.6		21.7705	-2.9473	-322.782	1753.48	-11.2344		21.2934	-7.08136	-323.581	1679.9	-4270.85
													10.2144	1.54815	-320.728	22285.5	6533.25		11.2555	-2.40586	-318.947	23240	-33164.1		21.7638	-2.61848	-322.758	2618.22	-562.339		21.2782	-6.75553	-323.519	1458.48	-3914.49
													10.2337	1.88044	-320.739	15591	4126.86		11.2347	-2.09291	-318.936	21054.6	-30369.1		21.7621	-2.29076	-322.745	2930.2	-997.522		21.2622	-6.43027	-323.457	614.373	-3572.91
													10.3568	3.16958	-321.019	5031.32	1337.08		11.2241	-1.78159	-318.958	26155.6	-24586.3		21.7636	-1.96343	-322.74	3389.55	-1454.54		21.2506	-6.10577	-323.406	-430.652	-3782.92
													10.385	3.49415	-321.09	4442.01	2505.99		11.2332	-1.46618	-319.007	25451.7	-22776.4		21.7662	-1.63567	-322.737	4538.65	-2037.58		21.2439	-5.78194	-323.37	-590.966	-4720.23
													10.4093	3.81702	-321.143	2826.23	1407.13		11.3044	-0.802244	-319.238	5256.35	-11616.8		21.7697	-1.30725	-322.737	6555.39	-2369.65		21.2395	-5.45843	-323.339	-363.17	-5154.85
													10.444	4.14021	-321.23	576.261	118.252		11.4172	0.211577	-319.688	24716	-19740		21.7739	-0.978176	-322.74	8382.81	-2204.97		21.2358	-5.13455	-323.313	-95.8948	-4543.49
													10.501	4.4658	-321.398	739.935	-433.805		11.4203	0.539126	-319.725	35547.3	-14632.6		21.7778	-0.648773	-322.744	8959.93	-1773.64		21.2333	-4.80942	-323.293	211.797	-2372.64
													10.5698	4.79101	-321.609	1567.91	-887.463		11.4073	0.870829	-319.729	25761.4	-5000.76		21.7803	-0.319336	-322.745	8938.74	-1276.57		21.2313	-4.48317	-323.277	1060.16	-1225.63
													10.6371	5.11306	-321.819	-343.169	-1224.49		11.402	1.20436	-319.773	31449.8	-358.081		21.7817	0.0102425	-322.744	9000.06	-612.549		21.2285	-4.15691	-323.26	873.22	-1431.89
													10.7015	5.43384	-322.02	334.56	-2803.8		11.4067	1.53724	-319.856	28454.4	4409.77		21.7824	0.340178	-322.741	9563.99	176.123		21.2248	-3.83096	-323.241	424.941	-1622.82
													10.764	5.75605	-322.212	2124.63	-2515.04		11.4002	1.86725	-319.897	27594	4714.69		21.7812	0.670711	-322.734	11051	789.219		21.2208	-3.50496	-323.221	467.686	-1249.22
													10.8254	6.08077	-322.4	1824.21	-741.19		11.4352	3.17428	-320.247	11125.8	-11171.2		21.7773	1.00199	-322.721	12743	1019.72		21.2163	-3.17889	-323.199	126.962	-658.337
													10.8859	6.40803	-322.586	462.179	-161.057		11.4385	3.49932	-320.313	12488.3	-7901.92		21.772	1.33377	-322.705	13983.6	696.557		21.2102	-2.85307	-323.17	221.307	-779.922
													10.9458	6.73521	-322.769	701.247	-2011.54		11.4399	3.82532	-320.369	12084.6	-4481.15		21.767	1.6657	-322.688	14753.3	-237.813		21.2034	-2.52738	-323.135	2709.79	-3065.51
													11.0052	7.06005	-322.946	642.282	-2880.79		11.4509	4.15296	-320.462	8249.29	-2243.65		21.7628	1.99729	-322.671	15138.2	-1237.66		21.1979	-2.20126	-323.098	7166.56	-7940.95
													11.0653	7.38446	-323.12	132.075	-2710.57		11.4773	4.48132	-320.623	5667.02	352.812		21.7595	2.32823	-322.654	15249	-1562.36		21.1943	-1.87555	-323.062	8535.3	-11573.1
													11.3585	8.70922	-323.977	3078.53	-1931.56		11.5163	4.80908	-320.845	6774.39	317.609		21.7586	2.65888	-322.64	15027.1	-1128.86		21.1913	-1.5524	-323.026	4383.68	-10498.2
													11.4443	9.04072	-324.232	2012.8	-998.206		11.5552	5.13463	-321.069	4316.55	533.836		21.7607	2.98961	-322.632	14360.7	-413.603		21.1886	-1.23127	-322.985	7758.23	-9488.08
													11.5302	9.37206	-324.486	1288.69	-310.039		11.5883	5.45816	-321.271	2539.85	482.103		21.7649	3.32006	-322.629	13222.5	154.38		21.192	-0.259393	-322.872	21465.1	-2412.69
													11.6157	9.70605	-324.738	973.099	-385.278		11.6201	5.78221	-321.467	4534.37	-1550.92		21.7693	3.64999	-322.625	12458.7	383.673		21.1976	0.0649726	-322.856	19470.5	-7369.8
													11.7038	10.0412	-325.002	1735.88	-1786.67		11.6528	6.10821	-321.667	4832.41	-3199.96		21.7725	3.98038	-322.618	12802.5	226.134		21.2002	0.389782	-322.827	16381.7	-4349.82
													11.797	10.3756	-325.285	2491.06	-3092.89		11.6848	6.43592	-321.86	2255.14	-2034.67		21.7734	4.31208	-322.607	13448	1.33691		21.1996	0.715484	-322.785	17062.3	-551.213
													11.8919	10.7105	-325.575	2802.13	-3236.71		11.7156	6.76421	-322.045	2307.17	95.7282		21.7734	4.64404	-322.596	14021.9	38.5498		21.2	1.04193	-322.75	21286.3	-4108.13
													11.9855	11.0475	-325.86	2758.99	-2331.38		11.7466	7.09104	-322.229	4149.37	1869.74		21.774	4.97512	-322.587	13776.4	26.3331		21.2032	1.36896	-322.73	24152.6	-8127.77
													12.0814	11.3853	-326.154	3399.03	-1939.25		11.7785	7.41755	-322.416	4934.79	651.003		21.7749	5.30563	-322.579	11551.9	-315.499		21.2076	1.69645	-322.717	22413.9	-9325.88
													12.1818	11.7225	-326.468	4446.63	-3240.95		11.9467	8.7584	-323.272	2452.31	-5609.98		21.7757	5.63602	-322.571	9434.5	-857.148		21.2116	2.02412	-322.704	18874.5	-8611.65
													12.2785	12.0584	-326.777	4409.65	-4419.61		12.003	9.09082	-323.538	3783.95	-900.16		21.7771	5.96597	-322.565	9534.33	-1007.11		21.2146	2.35152	-322.691	16406.4	-6349.86
													12.3642	12.3927	-327.058	6101.6	2631.19		12.0558	9.42342	-323.79	4777.83	-1310.75		21.7795	6.29512	-322.561	9655	-667.33		21.2168	2.6788	-322.678	15215.7	-4412.56
													9.51729	-12.0346	-320.856	5584.18	-3809.64		12.1108	9.7556	-324.05	4536.02	-7410.81		21.7817	6.6239	-322.555	7463.3	-390.079		21.2193	3.00686	-322.667	14598	-4831.65
													9.48707	-11.7078	-320.729	4972.26	-4665.77		12.1713	10.0879	-324.328	3320.51	-10753.6		21.7824	6.95268	-322.542	5212.74	-597.37		21.2214	3.33549	-322.653	13084.8	-6577.44
													9.45987	-11.3829	-320.61	4814.01	-3468.68		12.2365	10.4229	-324.611	3596.18	-10929.2		21.7821	7.28097	-322.528	5053.67	-896.842		21.2193	3.66308	-322.629	10065.7	-7452.31
													9.43951	-11.0577	-320.514	5461.78	-2107.53		12.3047	10.7616	-324.894	4586.85	-10279.7		21.7836	7.60846	-322.521	5401.1	-713.549		21.217	3.98979	-322.606	6446.38	-7338
													9.4238	-10.7313	-320.431	7392.66	-1922.56		12.3737	11.1016	-325.185	4591.21	-9784.56		21.7946	7.93635	-322.548	5624.44	-543.326		21.2283	4.3182	-322.627	2700.63	-6640.74
													9.4098	-10.4038	-320.349	8372.8	-1930.73		12.4436	11.4411	-325.485	3965.05	-16550.8		21.8202	8.2657	-322.625	6068.77	-1050.83		21.2545	4.64912	-322.698	657.532	-5006.41
													9.39752	-10.0763	-320.272	6429.72	-1618.55		12.5175	11.7792	-325.785	989.438	-29755.8		21.8501	8.59551	-322.715	4742.37	-1659.5		21.2793	4.98071	-322.766	2095.41	-3118.23
													9.38771	-9.75011	-320.204	4415.31	-1754.14		12.5965	12.1148	-326.082	-5747.42	-28034.3		21.8735	8.92458	-322.784	3191.25	-1841.26		21.2965	5.31182	-322.812	4037.7	-1948.44
													9.38117	-9.42486	-320.148	4262.14	-1977.85		12.6775	12.4459	-326.39	-3544.42	-17032.5		21.8944	9.25312	-322.844	2954.74	-1458.31		21.3164	5.6425	-322.866	3504.99	-1368.88
													9.37821	-9.09991	-320.103	4160.58	-1354.69		11.5588	-12.0595	-320.194	2299.93	-4910.85		21.9172	9.5812	-322.909	1699.18	-1258.7		21.3388	5.97238	-322.929	3615.53	-1336.19
													9.37731	-8.77582	-320.064	2572.05	-372.759		11.5252	-11.7348	-320.065	1828.15	-3390.15		21.9329	9.9071	-322.952	-923.343	-3614.42		21.3472	6.30032	-322.948	4284.77	2598.14
													9.37686	-8.45319	-320.024	1405.02	-306.745		11.4924	-11.412	-319.938	649.797	-3213.87		21.936	10.2295	-322.952	-85.0281	-6911.54		21.3416	6.62628	-322.923	6404.24	4686.27
													9.37671	-8.13169	-319.985	1983.94	-1014.06		11.4661	-11.0895	-319.839	-1600.53	-3025.21		21.9453	10.5504	-322.974	1336.21	-4050.49		21.3479	6.95193	-322.938	7006.64	4112.6
													9.37718	-7.81072	-319.949	2891.73	-1485.77		11.4445	-10.7663	-319.761	-1516.48	-3900.45		21.9801	10.8725	-323.082	4032.59	-1034.83		21.3805	7.27978	-323.034	7499.01	227.185
													9.37891	-7.48947	-319.919	3326.9	-1638.54		11.4215	-10.4422	-319.682	-867.407	-4580.28		22.0352	11.1977	-323.258	5705.14	-722.848		21.4322	7.61326	-323.188	6797.5	-1206.64
													9.38207	-7.16744	-319.895	2869.83	-1221.88		11.3975	-10.1179	-319.6	-537.478	-3435.47		22.1005	11.5265	-323.47	6148.96	-998.461		21.4953	7.95332	-323.372	6138.06	-1660.62
													9.38467	-6.84574	-319.871	1451	-740.395		11.3769	-9.7945	-319.53	-203.78	-1544.31		22.1698	11.8565	-323.696	5839.12	-1070.51		21.5643	8.29681	-323.573	5915.15	-2013.43
													9.38451	-6.52531	-319.84	1607.09	-1819.04		11.3601	-9.47187	-319.476	113.525	-1669.38		22.2387	12.1852	-323.92	5498.68	-816.614		21.6343	8.64085	-323.775	6096.32	-2836.07
													9.38064	-6.20492	-319.798	4891.41	-3214.97		11.3453	-9.1493	-319.431	-221.749	-2771.3		22.306	12.5134	-324.138	5325.56	24.7951		21.7005	8.98364	-323.965	5780.93	-5046.84
													9.37307	-5.88305	-319.745	9174.4	-5228.33		11.3311	-8.82684	-319.392	-900.482	-2164.27		22.3724	12.8424	-324.35	5611.91	918.373		21.7636	9.3248	-324.144	5027.83	-8078.99
													9.34968	-4.57395	-319.588	13745.5	-58186.4		11.3165	-8.50498	-319.354	688.724	-2198.51		22.4417	13.1728	-324.571	7686.12	831.855		21.8325	9.66622	-324.34	4705.77	-11199.1
													9.35496	-4.24383	-319.577	23920.2	-89235.8		11.3017	-8.18383	-319.316	1589.25	-2726.86		22.5164	13.5044	-324.813	7991.81	-59.8649		21.9099	10.009	-324.562	6079.41	-14092.4
													9.36925	-3.91474	-319.596	14434.4	-188071		11.2873	-7.86321	-319.281	1473.11	-3589.38		22.5898	13.8354	-325.053	4611.72	-3543.96		21.9855	10.3527	-324.776	10221.8	-15829.5
													9.40074	-2.94019	-319.536	28465.6	-65902.2		11.274	-7.54252	-319.251	2001.36	-3448.26		22.6556	14.1645	-325.273	2702.93	-10270.5		22.0549	10.6965	-324.966	14906.6	-16731.2
													9.40763	-2.61961	-319.486	11387.6	-5658.15		11.2618	-7.22099	-319.225	3459.46	-2312.78		22.7184	14.4928	-325.486	2449.52	-13646		22.126	11.0401	-325.158	17317.4	-18192.9
													9.41723	-2.29955	-319.445	11594.2	-532.899		11.249	-6.89941	-319.197	5632.12	-2417.29		22.7836	14.8219	-325.707	4083.38	-13947.4		22.2029	11.3831	-325.365	18285.4	-21948.7
													9.4316	-1.97898	-319.424	26784.5	5548.05		11.2331	-6.57957	-319.156	8217.75	-3421.01		22.8489	15.1525	-325.93	8406.74	-12828.6		22.2807	11.7249	-325.567	18625.4	-27948.5
													9.45574	-1.65932	-319.45	43461.7	607.841		11.2146	-6.2615	-319.104	7413.63	-2332.33		22.9114	15.4847	-326.147	12107.3	-11558.6		22.3562	12.0651	-325.754	18372.2	-30136.7
													9.69098	-0.377182	-320.264	88870	-118278		11.1968	-5.94387	-319.054	7293.21	-3211.49		22.9727	15.8187	-326.36	11353.4	-10227.4		22.4311	12.4043	-325.939	15366.7	-26241.9
													9.78053	1.22731	-320.455	46444.3	9793.39		11.1108	-4.66111	-318.858	-1449.71	-26046		23.0353	16.1547	-326.573	8802.25	-8180.22		22.5064	12.7432	-326.133	10648.5	-25336.8
													9.99585	3.50228	-320.921	4835.2	612.544		11.081	-4.33543	-318.839	-577.278	-34181.8		23.0998	16.4922	-326.786	6877.48	-5051.85		22.5813	13.0829	-326.328	8345.9	-30198.1
													10.0127	3.82252	-320.946	3241.69	-742.468		11.0478	-4.00891	-318.817	4163.96	-36663.2		23.1664	16.8304	-326.999	5745.75	-2319.38		22.6552	13.4245	-326.521	8503.69	-31491.8
													10.0464	4.14337	-321.03	513.592	-710.586		10.9396	-3.04756	-318.782	16367	-35406.7		23.2346	17.1688	-327.214	5370.04	-1181.8		22.7288	13.7674	-326.713	9872.81	-27797.2
													10.1085	4.46807	-321.215	171.789	-303.396		10.9053	-2.73267	-318.764	21918.6	-38642		23.3042	17.5072	-327.433	5550.9	-672.852		22.8027	14.1122	-326.908	11728.8	-22814.6
													10.1833	4.79323	-321.448	411.191	-110.009		10.8743	-2.4179	-318.733	20954.7	-33270.6		23.3761	17.846	-327.657	6381.04	383.377		22.8763	14.4606	-327.111	14370.4	-18053.4
													10.2528	5.11518	-321.665	300.541	-2721.74		10.8365	-1.79104	-318.738	11365.9	-29323		23.4511	18.1857	-327.888	6601.9	1555.83		22.9494	14.8129	-327.324	16408.5	-17857.2
													10.3177	5.43577	-321.867	576.235	-4506.74		10.9617	-0.807615	-319.176	381.484	-28712.2		23.5278	18.525	-328.124	6093.68	285.209		23.0237	15.1657	-327.539	14294	-21407.8
													10.382	5.75788	-322.066	1216.55	-2882.15		11.0222	-0.455195	-319.417	5304.03	-17105.2		23.6048	18.8627	-328.361	6453.6	-2440.9		23.0995	15.5166	-327.751	11422.7	-23158.8
													10.4465	6.08291	-322.266	2173.42	-1080.28		11.0668	0.534281	-319.616	36786.7	-9312.86		23.6825	19.2003	-328.597	6054.03	-1203.16		23.1748	15.8673	-327.96	9961.15	-23393.8
													10.5106	6.41102	-322.466	2660.2	-1216.51		11.0464	0.867456	-319.592	25228.3	-10143.2		23.7612	19.5392	-328.83	5386.21	1241.95		23.2476	16.2189	-328.164	9264.11	-26206.8
													10.5735	6.73877	-322.659	1832.12	-2296.92		11.0291	1.20356	-319.595	20797.6	-3610.94		23.8389	19.8777	-329.057	5857.73	-89.7846		23.3171	16.5713	-328.361	10530.9	-29240.7
													10.6348	7.0633	-322.844	682.023	-3019.24		11.0725	3.48903	-320.144	15573.1	-7424.36		23.914	20.2139	-329.273	6014.89	-4458.85		23.3837	16.9234	-328.549	12361	-27136.5
													10.6969	7.38768	-323.025	-751.428	-2003.92		11.0655	3.81362	-320.169	15521.1	-7088.54		23.9883	20.5482	-329.48	7284.24	-12514.8		23.4494	17.2733	-328.738	15066.2	-21432.4
													10.7623	7.71551	-323.215	-721.705	-1718.93		11.0749	4.13995	-320.257	11493	-9199.49		24.064	20.8814	-329.681	8910.36	-17789.6		23.5151	17.6208	-328.936	18037.7	-17524.7
													10.833	8.0464	-323.42	245.261	-2242.73		11.1026	4.4675	-320.426	9837.66	-9206.92		24.1431	21.2151	-329.89	10252.2	-14023.2		23.5795	17.9701	-329.143	16071.2	-15331.5
													10.992	8.71136	-323.888	1360.22	-2584.38		11.1431	4.79503	-320.657	9172.25	-6649.85		24.2272	21.5499	-330.118	13212.3	-11874.9		23.6422	18.3238	-329.357	6803.98	-14399.4
													11.0763	9.04259	-324.138	714.989	-1372.61		11.183	5.12055	-320.888	6612.46	-5168.77		24.3161	21.8822	-330.359	16244.2	-19631.3		23.7068	18.6772	-329.578	-10223.9	-17126.3
													11.1615	9.37429	-324.39	-54.3462	-430.061		11.2167	5.44415	-321.094	5728.21	-5972.77		24.4171	22.2109	-330.634	20003.3	-22027.6		23.7842	19.0281	-329.832	-16738.4	-25461.8
													11.2467	9.70809	-324.642	598.787	-1413.05		11.2498	5.76858	-321.298	7790.41	-7702.44		27.4001	-30.1511	-343.329	40972.9	-53606.3		27.7815	-32.5348	-345.099	215828	-63667.8
													11.3343	10.0427	-324.905	1034.37	-2367.49		11.2848	6.09528	-321.51	6730.37	-8639.98		26.6151	-28.7392	-340.744	-4173.13	-44666.3		27.5237	-32.2004	-344.195	170553	-36841.4
													11.4262	10.3768	-325.185	1484.52	-2992.1		11.3195	6.42365	-321.715	1764.59	-7559.24		26.4235	-28.3404	-340.082	-861.155	-38704		27.2547	-31.8615	-343.27	130024	-16012.5
													11.5206	10.7115	-325.474	1828.26	-2178.74		11.353	6.75235	-321.909	104.606	-5031.29		26.265	-27.9682	-339.502	5654.34	-28052.9		26.7446	-31.1793	-341.607	48059.9	-23684.1
													11.6153	11.0479	-325.765	1592.8	-740.271		11.386	7.07927	-322.099	2744.9	-2451.41		26.1139	-27.595	-338.936	11218.2	-14399.4		26.542	-30.8253	-340.98	30434.1	-25717.6
													11.711	11.3847	-326.06	1390.52	-1126.41		11.4195	7.40582	-322.289	4012.44	-1112.2		25.9623	-27.2171	-338.362	15911	-9505.67		26.359	-30.4602	-340.434	20933.4	-10637.6
													11.8077	11.7201	-326.362	2114.23	-2782.94		11.454	7.73832	-322.478	3885.68	-1831.47		25.8077	-26.8365	-337.777	17885.6	-9844.55		26.1698	-30.0856	-339.884	15469.8	-5005.61
													11.902	12.0546	-326.664	3255.11	-533.917		11.4916	8.07751	-322.673	1977.77	-2657.92		25.6527	-26.4535	-337.194	15243.8	-10320.6		25.9742	-29.7045	-339.322	12185.4	-3953.01
													11.9924	12.389	-326.963	12613.2	2552.75		11.5892	8.74901	-323.152	4497.02	-4228.86		25.5002	-26.0685	-336.633	12602.6	-11288.9		25.7792	-29.3199	-338.761	10439.6	3972.4
													12.0912	12.7246	-327.314	22037.6	2816.97		11.6427	9.08143	-323.411	5530.58	-1020.89		25.3517	-25.6835	-336.097	13776.6	-13807.1		25.5894	-28.9337	-338.214	13768.2	7094.05
													12.4311	13.7467	-328.518	6137.91	-53878.2		11.6946	9.41468	-323.662	5416.15	-2033.05		25.2079	-25.3005	-335.587	18076.3	-16085.1		25.4085	-28.5475	-337.688	10539.8	6277.72
													12.5307	14.0921	-328.808	6414.4	-43703		11.7495	9.74684	-323.924	4310.77	-7971.33		25.0681	-24.9194	-335.095	23411.1	-15201.1		25.2356	-28.1647	-337.185	6303.48	665.021
													12.634	14.4385	-329.109	7109.66	-27773.3		11.81	10.078	-324.205	2560.03	-11920.8		24.9322	-24.5395	-334.614	27088.2	-13249.1		25.0692	-27.7885	-336.702	4950.22	-7229.5
													12.7304	14.7842	-329.389	4897.43	-18060.9		11.874	10.4117	-324.489	1943.25	-12984.3		24.8027	-24.1614	-334.157	27013.5	-12408.7		24.9111	-27.4184	-336.242	3625.97	-10246.7
													12.8101	15.1281	-329.616	3157.83	-14747.1		11.9403	10.7496	-324.769	2174.57	-12137.8		24.6815	-23.785	-333.737	23957.7	-10957.2		24.7637	-27.0529	-335.805	4873.09	-6926.65
													12.8871	15.4718	-329.839	2378.87	-11225.6		12.0093	11.0894	-325.062	2152.86	-10753.6		24.5649	-23.4092	-333.339	20529.8	-8580.17		24.6251	-26.6901	-335.388	8188.74	-3635.01
													12.9762	15.8169	-330.114	3069.29	-9516.54		12.0806	11.4291	-325.371	2479.87	-14301.9		24.4488	-23.0325	-332.947	17608.9	-6836.53		24.4925	-26.3281	-334.987	7993.52	-2272.42
													9.36624	-14.3178	-321.66	9083.6	-7983.18		12.1523	11.7681	-325.663	1576.34	-21524.2		24.3346	-22.6561	-332.565	14148.4	-5718.68		24.3638	-25.9658	-334.596	7244.37	-2098.7
													9.31919	-13.9863	-321.462	6707.68	-5997.43		12.2257	12.1049	-325.939	-180.857	-16524.8		24.2239	-22.2815	-332.199	10435.4	-5078.93		24.2379	-25.6031	-334.212	9484.46	-2610.97
													9.27175	-13.6532	-321.268	4186.16	-3918.48		12.3078	12.4369	-326.26	19368	-8316.96		24.1153	-21.9091	-331.845	7861.19	-6617.77		24.1158	-25.2409	-333.836	11656.8	-3573.77
													9.23109	-13.3228	-321.103	4510.69	-3135.79		12.8935	14.5099	-328.35	267423	-123054		24.0074	-21.5389	-331.499	6807	-9273.32		23.9994	-24.8805	-333.473	10713.8	-4773.71
													9.20255	-12.9985	-320.984	4594.94	-1552.24		13.0184	15.2113	-328.793	325040	-79538.8		23.9025	-21.1704	-331.166	7008.38	-9543.91		23.8876	-24.5218	-333.119	8638.86	-5280.86
													9.18105	-12.6753	-320.891	3370.49	1229.2		13.0268	15.5579	-329.125	266828	-143102		23.8032	-20.8035	-330.85	7525.59	-9287.03		23.7788	-24.1641	-332.775	7982.67	-4433.75
													9.15977	-12.348	-320.798	4104.81	610.278		13.0396	15.8952	-329.332	113689	-263116		23.7099	-20.4396	-330.554	7762.24	-12195.8		23.6754	-23.8087	-332.445	8920.83	-3008.65
													9.1354	-12.0189	-320.693	4722.69	-950.912		11.4299	-14.344	-320.967	6817.34	-8602.02		23.6223	-20.0798	-330.276	9993.88	-16112.1		23.5804	-23.457	-332.134	10787.7	-1661.63
													9.10706	-11.6916	-320.572	4679.19	-989.424		11.3817	-14.0106	-320.783	5129.38	-6728.7		23.5394	-19.7228	-330.014	13927.3	-16307.6		23.4918	-23.1086	-331.84	12553.7	-1045.76
													9.08016	-11.3657	-320.455	4538.33	-142.844		11.3346	-13.6776	-320.599	2892.38	-1351.72		23.4599	-19.3666	-329.765	17165.2	-15047		23.4067	-22.7622	-331.556	12939.8	-1240.6
													9.06015	-11.0401	-320.36	5525.55	-9.73209		11.2932	-13.3475	-320.435	4030.65	103.055		23.3814	-19.0109	-329.518	17940.5	-14684.3		23.3245	-22.4169	-331.284	13152	-1351.83
													9.04622	-10.714	-320.283	8543.71	-428.184		11.261	-13.0229	-320.308	4943.91	-1100		23.3016	-18.6553	-329.264	17259.2	-14582.2		23.2455	-22.0722	-331.024	15359	-725.353
													9.03597	-10.3871	-320.213	10609.6	-140.687		11.2358	-12.7011	-320.21	2384.4	-2589.97		23.2206	-18.2994	-329.003	16529.4	-14456.4		23.1653	-21.7271	-330.76	19285	433.01
													9.02694	-10.0602	-320.144	8751.76	232.682		11.212	-12.3773	-320.118	18.1475	-4883.91		23.1379	-17.9422	-328.734	16414.9	-16032.8		23.0789	-21.381	-330.473	23804.6	1426.88
													9.01743	-9.73434	-320.075	5939.84	-189.301		11.1856	-12.0516	-320.015	-776.154	-5566.91		23.0507	-17.5827	-328.453	16694.3	-20842.4		22.9886	-21.0342	-330.174	25839	1649.19
													9.0088	-9.4091	-320.01	4985.52	-493.832		11.1536	-11.7272	-319.891	-1231.08	-4179.24		22.9558	-17.2199	-328.153	17380.2	-23805.4		22.8983	-20.6877	-329.878	22648.7	903.504
													9.0029	-9.08405	-319.955	4409.73	193.536		11.1207	-11.4045	-319.765	-1604.33	-3122.2		22.8533	-16.8544	-327.826	19114.7	-20075.3		22.8003	-20.3419	-329.562	20353.7	344.466
													9.00026	-8.75986	-319.911	2550.3	1026.45		11.0951	-11.0824	-319.667	-1980.09	-2966.14		22.7457	-16.4875	-327.469	23480.9	-13370.3		22.6849	-19.997	-329.193	23554.6	2302.77
													9.00058	-8.4372	-319.876	1105.05	504.867		11.0754	-10.7602	-319.595	-1829.49	-4211.26		22.6436	-16.1221	-327.12	32078.2	-6931.56		22.5622	-19.6531	-328.8	27467.7	5259.69
													9.00152	-8.11592	-319.843	922.458	-536.28		11.0553	-10.4377	-319.527	-2137.58	-5676.35		22.5564	-15.7614	-326.811	41421.7	-5506.31		22.4498	-19.3099	-328.433	27693.7	7964.56
													9.00114	-7.79545	-319.806	1394.44	-1282.26		11.0337	-10.1152	-319.455	-2412.04	-4863.6		22.4818	-15.4073	-326.541	42391.8	-10820.7		22.3506	-18.9674	-328.109	23771.9	9219.75
													9.00112	-7.47445	-319.772	2376.27	-1295.99		11.0127	-9.79296	-319.385	-1455.71	-2914.51		22.4156	-15.061	-326.299	36745.3	-14647.8		22.2616	-18.6256	-327.827	17295.6	5985.03
													9.00318	-7.152	-319.744	3485.88	-671.589		10.9936	-9.47103	-319.321	-972.267	-2110.43		22.3573	-14.7207	-326.077	30222.2	-9740.35		22.1824	-18.2854	-327.58	14667.4	198.595
													9.00547	-6.82964	-319.717	3963.37	-1461.53		10.9767	-9.1489	-319.267	-7.68004	-3409.34		22.3059	-14.3835	-325.87	23917.3	-6826.35		22.1137	-17.9474	-327.361	15003.8	1012.67
													9.00551	-6.5089	-319.685	3999.23	-4168.39		10.9619	-8.8268	-319.223	499.307	-2700.63		22.2548	-14.0449	-325.672	17093.9	-15614.3		22.0505	-17.6115	-327.156	15890.6	1051.41
													9.00172	-6.18885	-319.641	5755.54	-3584.68		10.9482	-8.50536	-319.187	1747.88	-1465.71		22.1987	-13.7013	-325.479	12935.5	-24744.7		21.9856	-17.2769	-326.947	12234.6	-4677.7
													8.99364	-5.86792	-319.584	13898.6	-6493.72		10.9348	-8.18464	-319.153	2968.99	-1510.34		22.1427	-13.3549	-325.294	9606.85	-17024.1		21.9184	-16.943	-326.735	8717.87	-11384.2
													8.98117	-4.22525	-319.452	122766	-171996		10.9203	-7.86425	-319.117	3438.29	-2083.24		22.0931	-13.009	-325.119	6707.51	-4889.27		21.8514	-16.6095	-326.526	6845.21	-9361.6
													9.0282	-2.59886	-319.351	18892	-23414		10.9053	-7.54363	-319.082	4019.02	-2473.83		22.05	-12.665	-324.955	4566.31	-864.329		21.7876	-16.2767	-326.326	5997.78	-4156.12
													9.01637	-2.28228	-319.224	10564.2	-10793.7		10.8913	-7.22216	-319.052	4611.41	-2627.53		22.0119	-12.3238	-324.801	3261.72	-654.253		21.7295	-15.945	-326.142	4713.52	-1669.87
													9.06652	-1.64012	-319.261	54971	-5339.9		10.8772	-6.90089	-319.023	5930.17	-4349.09		21.9779	-11.9846	-324.661	3196.59	-1103.39		21.6771	-15.6145	-325.972	4029.67	-518.003
													9.10992	-1.32389	-319.371	68072.9	-12170.6		10.8599	-6.58189	-318.982	7554.85	-6282.65		21.9471	-11.6465	-324.537	5472.61	-4045.2		21.6296	-15.285	-325.814	5147.63	1111.58
													9.40156	0.261354	-320.444	47407.2	-25693.2		10.8407	-6.26501	-318.931	6692.4	-5029.25		21.9191	-11.3089	-324.426	8963.57	-6386.86		21.5868	-14.956	-325.668	7125.74	826.24
													9.70225	4.46887	-320.983	46.9793	-890.623		10.8232	-5.94841	-318.884	7003.53	-3801.45		21.893	-10.9716	-324.325	12459.1	-5640.3		21.5493	-14.6269	-325.539	8648.33	-2416.66
													9.78424	4.79204	-321.242	823.283	-1123.09		10.6947	-4.34117	-318.592	-674.527	-39251.6		21.8652	-10.6346	-324.222	14534.3	-5351.93		21.5149	-14.2975	-325.421	12390.7	-4873.55
													9.85749	5.11395	-321.472	2049.2	-4128.92		10.6359	-3.69046	-318.586	27670.2	-37297.9		21.8326	-10.2979	-324.11	15382.6	-7687.84		21.48	-13.9685	-325.303	16336	-533.816
													9.92587	5.43558	-321.685	2443.59	-5040.69		10.6036	-3.37123	-318.59	25338.4	-26315		21.797	-9.95939	-323.993	17733.5	-8855.74		21.4418	-13.6397	-325.175	17250.8	6134.06
													9.99702	5.75865	-321.909	3262.76	-3055.99		10.5319	-2.74703	-318.566	26099.7	-46715.4		21.7608	-9.61757	-323.878	19837	-7176.41		21.3983	-13.3109	-325.035	20043.4	4171.83
													10.0691	6.0844	-322.137	5113.27	-2353.64		10.4974	-2.43697	-318.536	23925	-34160.9		21.7258	-9.27442	-323.77	18808.8	-3787.25		21.353	-12.981	-324.894	25478	-777.435
													10.1386	6.41309	-322.356	4735.44	-2464.86		10.4698	-1.4794	-318.604	-3866.75	-23110.4		21.6931	-8.9325	-323.669	18838.3	-725.72		21.3122	-12.6484	-324.775	31109.5	-1473.58
													10.2044	6.74137	-322.56	2408.17	-3129.15		10.5242	-1.15729	-318.768	-17285.5	-38258.1		21.6628	-8.59304	-323.57	19541.1	1731.22		21.2746	-12.315	-324.667	35767.3	227.038
													10.2671	7.06645	-322.749	23.3903	-3683.12		10.7203	0.201992	-319.515	51366	-3272.36		21.6349	-8.25657	-323.47	16854.9	4304.35		21.2349	-11.984	-324.547	36691.4	2336.49
													10.3295	7.39142	-322.932	-1808.4	-2485.22		10.6897	0.865229	-319.476	26078.6	-11161.3		21.6111	-7.92222	-323.378	14502.2	4888.62		21.1964	-11.6554	-324.425	33245.6	2037.65
													10.3949	7.7198	-323.121	-772.917	-2713.84		10.7223	4.45417	-320.207	11422.6	-16308.5		21.5924	-7.58901	-323.304	15414.1	3722.36		21.1673	-11.327	-324.327	30647.3	-5094.11
													10.4654	8.05091	-323.325	-834.117	-2057.96		10.7628	4.77897	-320.439	8177.91	-12646.8		21.5766	-7.25696	-323.242	16659.7	4052.3		21.1469	-10.9995	-324.253	29343.4	-10751.4
													10.5418	8.38309	-323.55	97.5344	-2710.66		10.8031	5.10341	-320.674	8580.43	-9661.54		21.5612	-6.9259	-323.186	17827.9	5417.56		21.1285	-10.675	-324.185	26583.3	-8154.39
													10.6226	8.71496	-323.788	184.582	-2230.87		10.8397	5.42823	-320.894	10131.4	-10297.7		21.546	-6.59397	-323.134	19352.9	7215.38		21.11	-10.3522	-324.116	25886	-2488.8
													10.7056	9.04578	-324.033	-285.226	-1114.89		10.8773	5.75412	-321.119	10788.1	-11305.4		21.5311	-6.25972	-323.086	19432.9	8242.71		21.0921	-10.0276	-324.049	27717.3	1297.86
													10.7898	9.37713	-324.281	-98.6987	-1132.26		10.9173	6.08151	-321.353	7999.11	-11466.2		21.5155	-5.92489	-323.038	16455.4	7067.81		21.0743	-9.70103	-323.984	28400.6	2644.02
													10.8748	9.71051	-324.534	584.631	-2063.84		10.9567	6.41052	-321.579	2411.26	-10866.9		21.4982	-5.59123	-322.985	14096.3	4168.78		21.0553	-9.3744	-323.917	26612.7	207.797
													10.9627	10.0448	-324.799	654.22	-2634.52		10.9936	6.74006	-321.786	585.367	-10065.7		21.4794	-5.2573	-322.929	12246.9	3442.04		21.0341	-9.04787	-323.847	23098.2	-4033.16
													11.055	10.3788	-325.082	644.674	-2589.57		11.028	7.06756	-321.979	2400.78	-8043.49		21.4601	-4.92176	-322.873	9740.16	3753.26		21.0109	-8.72027	-323.776	18647.8	-7730.15
													11.15	10.7133	-325.375	872.913	-1071.69		11.0612	7.39438	-322.165	3764.97	-5317.43		21.443	-4.58703	-322.823	6700.96	3375.56		20.9866	-8.39209	-323.705	13631.8	-9238.24
													11.2454	11.049	-325.669	745.719	363.524		11.0958	7.72749	-322.35	4036.5	-3963.19		21.43	-4.25547	-322.786	3450.62	2197.76		20.963	-8.06498	-323.638	8732.72	-6784.48
													11.3419	11.3848	-325.969	385.891	-353.228		11.1343	8.06784	-322.545	1635.2	-3748.36		21.4199	-3.92557	-322.755	1154.51	452.787		20.9422	-7.73898	-323.577	5283.49	-3497.02
													11.4406	11.7198	-326.281	2202.43	-1574.32		11.1791	8.40724	-322.767	33.6845	-4258.34		21.4108	-3.5954	-322.724	494.644	-490.769		20.9263	-7.41289	-323.522	3803.34	-2315.84
													11.5418	12.0552	-326.609	9244.96	-1644.89		11.2298	8.74173	-323.016	3722.23	-4393.49		21.402	-3.26521	-322.693	794.33	-198.164		20.9133	-7.08649	-323.469	3070.98	-2369.79
													11.6468	12.3921	-326.961	16426.4	-1651.5		11.2815	9.07463	-323.269	6503.69	-1091.71		21.3937	-2.93572	-322.663	1394.06	103.925		20.8985	-6.76028	-323.408	1974.6	-2295.63
													11.761	12.7308	-327.358	14375.3	-2088.61		11.3327	9.40758	-323.518	6895.08	-2675.25		21.3886	-2.60736	-322.642	2402.51	-365.226		20.8829	-6.43473	-323.347	585.276	-2118.55
													11.8864	13.071	-327.805	7037.93	-10733.5		11.3877	9.73873	-323.783	6124.35	-10139.4		21.389	-2.28023	-322.636	3005.04	-884.899		20.8726	-6.11023	-323.301	-786.426	-2349.49
													12.1092	13.7552	-328.555	-1097.56	-31711.4		11.4483	10.0683	-324.069	4920.78	-14696.7		21.3927	-1.95342	-322.638	3533.22	-1450.33		20.8681	-5.78658	-323.271	-6.13416	-4116.12
													12.2043	14.0993	-328.842	1227.36	-22730		11.5122	10.4004	-324.36	3516.05	-14759.6		21.397	-1.626	-322.641	4562.44	-2188.21		20.8657	-5.46311	-323.247	1135.19	-4847.91
													12.3048	14.4447	-329.146	3275.64	-12066.1		11.578	10.7368	-324.647	2158.51	-12678.9		21.4012	-1.29781	-322.645	6439.32	-2772.09		20.8636	-5.13907	-323.226	1669.07	-4118.16
													12.4003	14.7899	-329.433	1482.38	-8546		11.6463	11.0751	-324.946	697.524	-10338.9		21.4055	-0.968997	-322.649	8168.08	-2759.73		20.8619	-4.81369	-323.208	1684.66	-1869.49
													12.4811	15.1336	-329.668	1416.88	-10716.9		11.7174	11.4141	-325.258	964.819	-12138.5		21.4094	-0.63996	-322.654	8736.37	-2306.17		20.8603	-4.48732	-323.194	1730.83	-458.748
													12.5622	15.478	-329.908	2032.97	-7193.66		11.7912	11.755	-325.561	3626.78	-16768.6		21.4123	-0.311045	-322.658	8696.05	-1747.58		20.858	-4.1612	-323.178	1239.26	-1160.11
													12.6582	15.8241	-330.211	6325.08	-7503.77		11.8701	12.0965	-325.862	9353.19	-15258.9		21.4145	0.0179778	-322.66	8598.96	-1046.81		20.855	-3.83553	-323.161	461.51	-1771.62
													12.7556	16.1679	-330.545	16131.6	-25764.4		11.9609	12.4325	-326.218	22772.4	-10595.2		21.4159	0.347469	-322.66	9236.67	-136.712		20.8519	-3.50952	-323.145	-19.5811	-789.314
													12.8363	16.5033	-330.859	19930.4	-47760.8		12.176	13.0982	-327.163	99947.3	-49685		21.4153	0.677737	-322.655	11465.4	664.864		20.8485	-3.18318	-323.126	338.138	-444.056
													9.07803	-16.2429	-321.925	29702.1	143.351		12.4542	14.1522	-328.287	15854.6	-77991.3		21.4119	1.00895	-322.644	13849.9	1091.78		20.8434	-2.85724	-323.099	785.214	-1198.93
													9.07045	-15.9218	-321.901	27254.5	-9845.12		12.7126	15.553	-329.27	128191	-87926.5		21.4073	1.34073	-322.63	15029.5	1095.31		20.8373	-2.53171	-323.065	2928.03	-3682.09
													9.07623	-15.6037	-321.92	17218	-10202.1		12.7417	15.8888	-329.491	-3914.8	-234549		21.4038	1.67262	-322.617	15451.7	513.475		20.8329	-2.20593	-323.031	7654.38	-8784.3
													9.07355	-15.2829	-321.901	8570.17	-7359.9		11.1373	-16.2962	-321.197	2187.64	-35845.5		21.401	2.00433	-322.604	15763.9	-419.245		20.8303	-1.88044	-322.999	9138.04	-11582.8
													9.04754	-14.9558	-321.791	5514.37	1133.1		11.1374	-15.9726	-321.168	10291.8	-35025		21.3988	2.33566	-322.59	15974.9	-952.333		20.8278	-1.55696	-322.964	3767.72	-8189.07
													9.00393	-14.625	-321.609	8942.85	2041.57		11.1483	-15.6508	-321.182	6605.81	-22107.6		21.3991	2.6666	-322.581	15720	-779.736		20.825	-1.23513	-322.924	6258.23	-7021.23
													8.95273	-14.2938	-321.393	10379.6	465.014		11.1498	-15.327	-321.164	4102.88	-8560.65		21.4034	2.99717	-322.581	14783.9	-279.845		20.8234	-0.912325	-322.882	10705.7	-2522.22
													8.90055	-13.9616	-321.172	7755.1	-1210.51		11.1267	-14.9982	-321.061	247.149	-4372.86		21.4099	3.32748	-322.586	13390.9	207.105		20.8249	-0.587788	-322.845	14431.7	222.676
													8.85339	-13.6282	-320.975	4204.31	-2685.7		11.0822	-14.6654	-320.884	-1140.71	-5799.48		21.4162	3.65771	-322.588	12394.9	511.895		20.8313	-0.262783	-322.827	17202.2	-5450.01
													8.81828	-13.2984	-320.828	1725.85	-3494.26		11.0283	-14.3314	-320.679	1705.87	-8243.84		21.4212	3.98852	-322.587	12395.3	431.598		20.8405	0.0622699	-322.822	15393.3	-10374.9
													8.79932	-12.976	-320.741	388.94	-2780.64		10.9742	-13.9974	-320.475	3387.09	-4312.09		21.4244	4.3203	-322.584	12720.5	98.1488		20.8459	0.387986	-322.802	11264.1	-7247.02
													8.78807	-12.6555	-320.685	1221.24	-959.097		10.927	-13.664	-320.292	4946.57	1389.64		21.4265	4.65191	-322.58	12977.6	-49.7438		20.8468	0.714433	-322.765	11622	-2857.96
													8.77435	-12.3309	-320.619	4055.35	-949.594		10.8905	-13.3336	-320.146	7827.88	1622.56		21.4283	4.98229	-322.574	12600.5	-83.2458		20.8488	1.04101	-322.735	17611.5	-6341.24
													8.75382	-12.0032	-320.528	5052.07	-699.378		10.8663	-13.0094	-320.048	7450.64	1018.46		21.4294	5.31192	-322.566	10760	-362.616		20.8538	1.36758	-322.721	23007.5	-10934.9
													8.72567	-11.6749	-320.408	5340.29	-675.391		10.85	-12.6891	-319.983	5491.24	-1888.91		21.4296	5.6415	-322.555	9284.08	-908.021		20.8589	1.6946	-322.708	22567.7	-11704.4
													8.69759	-11.3473	-320.286	5142.58	-1155.74		10.8341	-12.3676	-319.92	3999.33	-6245.77		21.4308	5.9709	-322.547	9946.16	-1084.02		20.8628	2.02206	-322.692	19173.5	-9515.97
													8.6774	-11.0213	-320.192	6243.99	-1552.63		10.8125	-12.0441	-319.835	2968.5	-7879.44		21.4343	6.2999	-322.546	10319.7	-605.064		20.8662	2.34941	-322.677	16163.9	-6245.29
													8.66533	-10.6959	-320.122	9901.75	-1567.89		10.7809	-11.7199	-319.713	1424.2	-6739.57		21.4369	6.62877	-322.541	7977.87	-117.384		20.8697	2.67675	-322.667	14555.9	-4165
													8.65905	-10.3698	-320.065	12720.3	-1048.49		10.7461	-11.3965	-319.578	-203.143	-4361.92		21.4354	6.95766	-322.521	5452.87	-114.978		20.873	3.00502	-322.657	14087.7	-4880.6
													8.65388	-10.0436	-320.007	11025.5	-673.346		10.7205	-11.0746	-319.478	-487.511	-3380.47		21.4313	7.28574	-322.493	5237.08	-255.557		20.874	3.33383	-322.638	12795.4	-6551.78
													8.64597	-9.71827	-319.941	7602.18	-906.555		10.7036	-10.7539	-319.415	-485.435	-4699.69		21.4289	7.61253	-322.472	5745.45	55.1541		20.8687	3.66111	-322.602	9822.2	-6783.56
													8.63714	-9.39336	-319.874	5751.18	-1414.29		10.6871	-10.4332	-319.361	-1111.27	-6852.51		21.4384	7.93995	-322.494	6489.12	648.3		20.8624	3.98699	-322.566	6213.61	-6304.21
													8.63024	-9.06854	-319.815	4795.83	-2253.93		10.6683	-10.1122	-319.302	-1759.97	-6344.29		21.4666	8.26967	-322.579	7472.01	641.611		20.8726	4.31467	-322.586	2017.99	-5655.84
													8.62648	-8.7444	-319.768	3007.5	-3034.8		10.648	-9.79138	-319.236	-1094.29	-4113.43		21.5006	8.60012	-322.683	5469.71	555.13		20.9016	4.64528	-322.668	-168.27	-4928.7
													8.62592	-8.4216	-319.731	1053.78	-3727.58		10.6279	-9.47056	-319.168	-849.748	-3054.89		21.5263	8.92936	-322.76	3043.04	508.796		20.9297	4.97678	-322.751	47.775	-2754.3
													8.62568	-8.10003	-319.696	-102.009	-4343.9		10.6102	-9.14922	-319.109	-383.178	-3871.28		21.5469	9.2573	-322.819	2264.51	1005.28		20.9487	5.30773	-322.805	1056.69	-173.709
													8.62329	-7.77923	-319.654	-253.357	-4475.02		10.5948	-8.82763	-319.062	473.71	-3107.04		21.5666	9.584	-322.875	1383.17	214.118		20.9679	5.63779	-322.86	2599.2	431.695
													8.62085	-7.45794	-319.612	889.137	-3470.73		10.5804	-8.50651	-319.023	2596.71	-1742.22		21.579	9.90813	-322.908	1308.3	-5827.46		20.987	5.96659	-322.913	3715.09	1008.22
													8.62083	-7.13533	-319.577	2603.29	-1724.89		10.5657	-8.18583	-318.985	4507.71	-1150.18		21.5808	10.2289	-322.906	1943.14	-8923.73		20.9905	6.29367	-322.916	6580.06	3180.67
													8.62234	-6.81306	-319.547	4874.72	-1665.6		10.5497	-7.86505	-318.943	5136.02	-952.966		21.5933	10.5489	-322.939	2492.34	-2903.97		20.9813	6.61946	-322.879	9977.11	4165.41
													8.6235	-6.49272	-319.517	6166.91	-2284.62		10.533	-7.54389	-318.9	5145.04	-1467.79		21.6361	10.8714	-323.073	5952.99	1360.14		20.9908	6.94577	-322.901	10309.2	2366.79
													8.62173	-6.17318	-319.478	6947.92	-444.876		10.5171	-7.2224	-318.865	4589.77	-2754.54		21.7006	11.1976	-323.281	8091.62	487.033		21.0338	7.27495	-323.03	8379.42	-1096.86
													8.61617	-5.85267	-319.428	15453.7	-5442.27		10.5013	-6.90188	-318.834	4625.94	-6358.89		21.7726	11.5276	-323.516	8062.1	-330.304		21.096	7.60991	-323.216	7081.18	-3011.43
													8.74019	-3.22792	-319.694	743472	-156605		10.4836	-6.58431	-318.795	5299.71	-10028.3		21.8466	11.8587	-323.759	7516.04	-449.786		21.1659	7.95129	-323.422	7121.83	-4225.34
													8.65702	-2.58141	-319.242	45662.8	-37937.9		10.4651	-6.26882	-318.751	5610.07	-8888.32		21.9193	12.188	-323.998	6682.95	-107.838		21.2403	8.29607	-323.639	7480.44	-4711.39
													9.22181	4.15191	-320.519	2401.51	-4637.75		10.2354	-3.37828	-318.412	48099.7	-18177.7		21.9889	12.5161	-324.225	5484.76	858.846		21.3152	8.64114	-323.857	7683.64	-5167.97
													9.46474	5.11285	-321.285	2233.8	-3348.83		10.1624	-2.76184	-318.386	47452.6	-52921.9		22.0554	12.8443	-324.438	4843.83	2126.34		21.3845	8.98383	-324.056	7146.94	-6745.92
													9.53751	5.43559	-321.512	4432.66	-3722.47		10.1267	-2.45619	-318.361	54088.1	-45972.2		22.1235	13.1737	-324.656	6563.43	2466.79		21.4481	9.32365	-324.237	5793.27	-9206.29
													9.61604	5.75929	-321.763	6366.48	-1586.79		10.4259	5.08678	-320.469	7960.13	-7409.44		22.1967	13.505	-324.893	7058.72	2074.26		21.5162	9.66369	-324.43	4269.71	-11740.8
													9.69562	6.08523	-322.019	7089.14	-1014.77		10.4657	5.41308	-320.703	10677.6	-5285.47		22.2693	13.8364	-325.13	4488.63	-716.846		21.5923	10.0057	-324.647	3982.43	-13448.3
													9.7694	6.41415	-322.254	4389.81	-1321.54		10.5076	5.74022	-320.949	10402.4	-4413.97		22.3354	14.1659	-325.351	3654.25	-7154.48		21.667	10.3483	-324.857	6913.28	-14011.7
													9.83696	6.74308	-322.465	810.2	-2239.4		10.5527	6.06764	-321.208	7874.36	-5563.31		22.3991	14.4947	-325.566	4324.66	-11376.1		21.7362	10.6906	-325.048	11964.6	-15565.8
													9.89995	7.0694	-322.654	-1416.19	-3301.16		10.5962	6.39702	-321.452	3600.43	-7769.84		22.4655	14.8242	-325.791	6459.9	-12802		21.8075	11.0332	-325.242	15700	-18999
													9.96183	7.39547	-322.836	-2256.05	-2684.64		10.6352	6.72787	-321.667	2615.91	-10084.3		22.5324	15.1549	-326.02	10123.9	-12299.1		21.8851	11.3759	-325.45	18080.9	-23912.1
													10.0263	7.72412	-323.021	-1275.69	-2219.35		10.6699	7.05657	-321.858	4208.21	-10913.3		22.5972	15.487	-326.244	12667.8	-11384.7		21.9642	11.7181	-325.657	19657.9	-28819.7
													10.0957	8.05495	-323.222	-800.677	-1937.08		10.7024	7.38397	-322.037	5178.35	-9022.37		22.6608	15.821	-326.465	11539.2	-10571.6		22.0418	12.0592	-325.854	20122.6	-30538.1
													10.3336	9.0486	-323.921	-379.223	-1326.54		10.7368	7.71736	-322.218	4886.46	-6320.43		22.7251	16.1572	-326.684	8857.04	-9064.83		22.1193	12.3996	-326.048	18607.8	-29501.9
													10.4168	9.37957	-324.166	-184.874	-1375.99		10.7759	8.05813	-322.413	2955.32	-6601.93		22.7905	16.4948	-326.902	6543.54	-6359.25		22.1973	12.7398	-326.246	15400.7	-29306.4
													10.5019	9.71271	-324.421	366.378	-2215.79		10.9207	9.06805	-323.122	3064.6	-2288.6		22.8572	16.8329	-327.117	5150.01	-3767.42		22.2738	13.0808	-326.443	12396.1	-28819.5
													10.5905	10.047	-324.689	231.652	-2684.5		10.9716	9.40052	-323.369	4633.52	-3665.6		22.9256	17.1712	-327.334	4806.39	-2479.42		22.3478	13.4233	-326.637	10649.3	-25199.4
													10.6837	10.3812	-324.976	24.9124	-2477.94		11.0264	9.73069	-323.635	5486.42	-10589.9		22.9959	17.5097	-327.556	5353.82	-1797.39		22.4209	13.7671	-326.832	10436.4	-20898.6
													10.7792	10.7156	-325.272	191.634	-1083.32		11.0868	10.0592	-323.926	5588.41	-13730.8		23.0688	17.8488	-327.785	7024.15	-761.491		22.4943	14.1127	-327.03	11528.1	-16734.2
													10.8749	11.0505	-325.569	465.274	37.1936		11.1504	10.3897	-324.225	4893.96	-12397.8		23.1448	18.1889	-328.022	7904.78	718.705		22.5682	14.4614	-327.236	13202.7	-11074.2
													10.9727	11.3857	-325.876	518.771	-80.1997		11.2158	10.7239	-324.522	4479.94	-10539.3		23.2226	18.5284	-328.263	6616	1006.72		22.6429	14.8133	-327.452	14948.2	-8981.02
													11.0755	11.721	-326.205	3199.83	-1700.77		11.2828	11.0599	-324.826	3364.5	-9365.14		23.3009	18.866	-328.504	5679.76	-828.058		22.7186	15.1655	-327.671	14818.5	-12212.4
													11.1855	12.0579	-326.566	8771.32	-3176.95		11.353	11.3974	-325.141	2608.84	-10660.2		23.3794	19.2034	-328.744	4604.9	-952.087		22.7953	15.5161	-327.889	13355.4	-16957.4
													11.304	12.3975	-326.964	11798.1	-3880.35		11.4298	11.7401	-325.463	6144.7	-14659.8		23.4579	19.5422	-328.978	4058.72	-145.262		22.8713	15.8666	-328.102	11711.3	-22962.2
													11.4302	12.7387	-327.397	7548.65	-3873.3		11.5168	12.0867	-325.801	15013.9	-18126.9		23.534	19.8811	-329.202	4942.59	-1523.07		22.9446	16.2182	-328.306	10588.6	-27748.7
													11.5605	13.08	-327.847	-716.264	-5985.15		11.6173	12.4274	-326.191	24942.7	-18310.2		23.6063	20.2184	-329.41	5477.47	-5601.38		23.0128	16.5711	-328.496	10922.6	-26240.1
													11.6818	13.4215	-328.26	-3007.17	-15021.5		11.9581	13.4382	-327.605	83841	-97718.9		23.6776	20.5541	-329.607	7044.54	-13677.2		23.0757	16.9245	-328.672	12127.6	-20420.7
													11.7839	13.7634	-328.591	-3334.59	-16729		12.049	13.7885	-327.988	69445	-111157		23.7509	20.8886	-329.802	8810.27	-19151.2		23.1381	17.2765	-328.852	13759.3	-14834.4
													11.8759	14.1062	-328.877	212.498	-11251		12.1182	14.1421	-328.259	42633.7	-73849.9		23.8255	21.2231	-329.996	9510.23	-16366.8		23.2024	17.6262	-329.045	16531.8	-12268.6
													11.9683	14.4502	-329.162	2873.01	-6954.8		12.1849	14.4982	-328.49	21194.7	-31429.9		23.901	21.5582	-330.197	11596.4	-14563.6		23.2619	17.9771	-329.233	17516	-11384.9
													12.0576	14.7942	-329.434	-502.195	-7008.94		12.2592	14.8541	-328.739	43426	-12383.4		23.9832	21.8916	-330.419	15118.5	-19233.5		23.3159	18.331	-329.412	13153.2	-11292.4
													12.1406	15.1374	-329.68	-774.805	-10714.6		12.3285	15.2027	-329.024	74703.8	4170.84		24.0779	22.222	-330.678	19442	-19502.9		23.3802	18.685	-329.628	119.785	-13870.3
													12.2296	15.4821	-329.951	401.204	-5389.76		12.3837	15.5407	-329.327	7191.81	-28138.5		24.3775	23.2359	-331.565	40609.9	-31963.5		23.46	19.0356	-329.887	-10125.1	-17916.4
													12.3347	15.8296	-330.291	8659.78	-6079.67		12.4275	15.8745	-329.563	-14891.7	-211673		24.378	23.5588	-331.542	25717.8	-49298.8		23.5727	20.6898	-330.176	54922.1	-42152
													12.4411	16.1749	-330.661	18427.4	-24353.1		11.6424	-18.7566	-324.615	16911.7	-231.442		24.218	23.8419	-330.987	11892.6	-47488		27.3607	-32.5783	-344.998	160959	-10900.7
													12.5284	16.51	-331	11587.3	-49343.9		11.517	-18.3957	-324.111	21891.2	-5610.29		27.2785	-30.5604	-344.087	81163.8	-114940		27.0916	-32.2459	-344.054	138363	-1599.3
													9.68726	-18.6607	-325.26	31147.5	-25177.5		11.3751	-18.0301	-323.533	23221.7	-11973.8		27.0298	-30.1002	-343.23	39590.1	-97611		26.5236	-31.5365	-342.145	96272.7	251.26
													9.54947	-18.3135	-324.782	26757.7	-21130		11.2104	-17.6679	-322.863	19875.8	-16628.3		26.455	-29.1617	-341.309	5869.98	-65312.8		26.2757	-31.1668	-341.348	60384.7	-8362.03
													9.38633	-17.9641	-324.219	29278.6	-22977.2		11.0489	-17.3129	-322.201	11338.7	-17889.8		26.2	-28.7248	-340.453	4780.95	-49272.6		26.0759	-30.7988	-340.721	31405.5	-13029.2
													9.20705	-17.6132	-323.589	25106.5	-22559		10.927	-16.9668	-321.688	-1454.95	-22049.3		26.0028	-28.329	-339.771	8521.01	-40206.8		25.8987	-30.4284	-340.185	18360.3	-11836.1
													9.033	-17.2615	-322.974	17509.8	-10727.5		10.8529	-16.6293	-321.36	-4084.42	-33019.2		25.8422	-27.9548	-339.195	12735.9	-30190.6		25.7138	-30.0495	-339.648	13286	-7585.97
													8.88717	-16.9111	-322.466	20465.5	6137.98		10.8199	-16.2988	-321.196	4383.37	-35841.2		25.6907	-27.5795	-338.637	15670.5	-17011.5		25.5215	-29.6648	-339.098	10861.3	-2402.42
													8.787	-16.5681	-322.122	30596.3	8577.93		10.8114	-15.9726	-321.134	7211.34	-23685		25.5397	-27.1998	-338.072	17994	-9888.09		25.3302	-29.2788	-338.547	8723.28	6232
													8.74085	-16.2371	-321.966	32351.5	-1370.52		10.8067	-15.6474	-321.092	4491.98	-9233.47		25.3864	-26.8169	-337.496	18807.1	-8995.54		25.1455	-28.8939	-338.009	13354.2	5616.5
													8.72633	-15.9136	-321.915	22620.7	-6481		10.7918	-15.3204	-321.018	630.785	-3172.51		25.2331	-26.4321	-336.924	16572.4	-10277.8		24.9713	-28.5119	-337.496	10984.4	1473.33
													8.71659	-15.5911	-321.874	11352	-6401.76		10.7576	-14.9898	-320.877	-1973.89	-4843.15		25.0829	-26.0465	-336.374	15246	-11870.9		24.8063	-28.1345	-337.009	8459.21	-6027.46
													8.69764	-15.2663	-321.791	6160.92	-1416.03		10.7081	-14.6568	-320.686	-1389.26	-9280.56		24.9374	-25.6619	-335.85	17560.2	-13601.7		24.648	-27.7629	-336.543	7055.17	-10296.7
													8.66193	-14.9374	-321.639	7581.75	4730.07		10.6532	-14.3237	-320.48	-109.645	-11686.2		24.7973	-25.2795	-335.355	21766.5	-15167.2		24.4973	-27.3962	-336.097	4936.75	-9140.9
													8.61494	-14.6064	-321.438	13202.5	4935.2		10.5985	-13.991	-320.276	3281.72	-10452.8		24.6618	-24.8988	-334.879	25375	-14500.8		24.3557	-27.0326	-335.671	5025.4	-4343.28
													8.56423	-14.2757	-321.219	13899.8	5753.88		10.5478	-13.6581	-320.082	8100.48	-5499.69		24.5301	-24.5189	-334.415	26303.5	-12568.4		24.2211	-26.6706	-335.261	8466.22	-1973.07
													8.51264	-13.9445	-320.997	10218.1	4149.21		10.5078	-13.3272	-319.924	9071.36	-255.593		24.4042	-24.1406	-333.975	23684.4	-11778.6		24.0907	-26.3089	-334.863	8254.77	-1504.01
													8.46358	-13.6125	-320.789	5253.82	-838.664		10.4857	-13.0016	-319.832	5817.62	2266.08		24.2856	-23.7644	-333.568	19648.4	-10808.1		23.964	-25.9472	-334.476	6831.48	-1716.15
													8.42728	-13.2833	-320.634	-123.382	-4270.2		10.4627	-12.3597	-319.737	2975	-8089.49		24.1708	-23.389	-333.179	16837.8	-8298.13		23.8412	-25.5855	-334.099	8545.19	-2630.21
													8.41117	-12.96	-320.557	-2717.47	-4577.36		10.4408	-12.0377	-319.654	2998.12	-10922.7		24.0565	-23.0132	-332.794	14777.2	-6267.17		23.723	-25.2246	-333.731	11183.8	-4198.25
													8.39411	-12.3152	-320.461	4042.08	-1985.12		10.4065	-11.7133	-319.522	2317.43	-9707.64		23.9442	-22.6381	-332.42	11571.4	-5671.36		23.6099	-24.8656	-333.374	11661.1	-5529.48
													8.37391	-11.9883	-320.37	6085.97	-1462.8		10.3691	-11.3885	-319.377	1132.95	-5870.62		23.836	-22.2648	-332.065	8459.55	-5825.56		23.5003	-24.5082	-333.024	10344.8	-5463.57
													8.3429	-11.6585	-320.238	6751.45	-2404.48		10.3438	-11.0667	-319.277	942.773	-3968.07		23.7298	-21.8934	-331.721	6802.19	-6756.53		23.3927	-24.1519	-332.679	9061.11	-4216.98
													8.31187	-11.329	-320.106	6539.87	-3402.94		10.3295	-10.7476	-319.223	565.306	-5608.51		23.6237	-21.5235	-331.38	6324.62	-7920.96		23.2901	-23.7979	-332.348	8837.02	-2817.19
													8.29172	-11.0026	-320.014	7879.51	-3247.22		10.3158	-10.4286	-319.18	-45.9901	-8305.04		23.5201	-21.155	-331.049	7115.63	-7895.02		23.196	-23.4477	-332.039	9729.21	-1901.81
													8.28201	-10.6779	-319.952	11648.7	-2876.42		10.2993	-10.1092	-319.132	-350.902	-8217.44		23.4218	-20.788	-330.735	8489.85	-8218.71		23.1083	-23.1005	-331.747	11158.1	-1870.38
													8.27897	-10.3526	-319.905	14636.4	-2641.09		10.2812	-9.78984	-319.076	42.1547	-5855.4		23.3293	-20.4238	-330.439	9315.5	-11034.8		23.0233	-22.7551	-331.463	12193.4	-2297.32
													8.27708	-10.0271	-319.857	13452.1	-2564.03		10.2637	-9.47041	-319.019	16.208	-4647.37		23.2421	-20.0635	-330.161	11315.8	-14782.9		22.9411	-22.4107	-331.188	12946.2	-2060.93
													8.27213	-9.70208	-319.799	10124.6	-2695.96		10.249	-9.15018	-318.972	-114.229	-4723.7		23.1593	-19.7056	-329.898	14396.4	-16142.8		22.8623	-22.0669	-330.928	14710.8	-744.682
													8.26686	-9.37753	-319.743	7301	-3626.02		10.235	-8.82929	-318.93	799.251	-3588.81		23.0797	-19.3488	-329.647	16283.9	-15867.3		22.783	-21.7228	-330.666	17800	880.002
													8.26437	-9.05324	-319.699	5184.27	-5796.23		10.2172	-8.50839	-318.878	4032.25	-2690.85		23.0015	-18.9924	-329.401	16188.6	-15637.5		22.6981	-21.3778	-330.385	21580.1	1946.08
													8.26212	-8.72953	-319.659	3023.96	-7816.06		10.1963	-8.1873	-318.817	5881.55	-1783.73		22.923	-18.636	-329.152	15649.4	-15508.6		22.6091	-21.032	-330.091	23412.8	2127.31
													8.25721	-8.40671	-319.607	1279.49	-9011.94		10.1769	-7.86531	-318.761	5838.74	-969.751		22.8434	-18.279	-328.897	16184.6	-14978.1		22.5192	-20.686	-329.797	20403.7	1795.78
													8.25094	-8.08436	-319.552	371.919	-9452.69		10.1595	-7.54286	-318.714	4996.88	-870.453		22.7617	-17.9206	-328.633	17297.8	-15368.9		22.4208	-20.3404	-329.481	17692.8	2215.47
													8.24532	-7.76196	-319.5	480.408	-8685.88		10.1419	-7.22121	-318.673	3553.92	-2155.96		22.6742	-17.5596	-328.355	17882.6	-19625.9		22.3046	-19.9956	-329.109	20547.2	4813.52
													8.24073	-7.4393	-319.451	1746.93	-7171.61		10.1234	-6.90195	-318.635	2757.49	-7423.82		22.578	-17.1954	-328.054	18647.5	-23470.7		22.1821	-19.6516	-328.716	25245	7331.41
													8.23745	-7.11655	-319.405	3168.79	-5294.23		9.87156	-3.38705	-318.259	61920.9	-15741.2		22.4741	-16.8286	-327.725	20140.6	-19873.5		22.0721	-19.3081	-328.357	26433.1	8761.66
													8.23692	-6.7952	-319.367	4051.79	-2309.78		9.8343	-3.07907	-318.246	57623.4	-28885.5		22.3664	-16.4608	-327.37	23529.2	-11242.1		21.9758	-18.9654	-328.041	23201.1	8213.14
													8.24109	-5.83686	-319.279	12676.6	-2895.02		9.79739	-2.77395	-318.228	65933.2	-52828.4		22.2653	-16.0961	-327.023	29892.6	-1313.15		21.8869	-18.6242	-327.758	17642.8	3227.68
													8.44194	-3.22259	-319.851	1.28722e+06	-136287		9.7631	-2.46858	-318.209	83733.4	-71415.5		22.1798	-15.7387	-326.717	34101.2	3571.11		21.8059	-18.2848	-327.504	14971.2	-2803.05
													8.32672	-1.61315	-319.016	26780.3	-59847.2		9.91557	3.77585	-319.443	16951.4	-12275.4		22.1061	-15.3885	-326.446	30515.5	-1802.87		21.7354	-17.947	-327.279	15784.4	-2304.68
													8.78766	3.83832	-320.22	6520.58	-3696.03		9.92736	4.10425	-319.551	11426.7	-7915.04		22.0387	-15.0445	-326.197	24923.4	-8914.5		21.6712	-17.6107	-327.069	17464.5	-2354.22
													8.83479	4.16037	-320.351	4578.52	-6542.25		9.96513	4.42895	-319.772	2548.74	-4577.15		21.9789	-14.7047	-325.97	18612.9	-3494.93		21.6062	-17.2758	-326.858	14237.2	-6676.67
													8.91614	4.47784	-320.606	2387.52	-7121.8		10.1455	5.72829	-320.806	9757.24	2849.98		21.9275	-14.3664	-325.762	13198.3	1046.51		21.5395	-16.9418	-326.644	9644.99	-10834.8
													9.08771	5.11551	-321.15	689.089	-1928.39		10.2371	6.38397	-321.329	5264.34	-2509.41		21.8771	-14.0259	-325.566	10436.5	-8494.61		21.4731	-16.6081	-326.433	6863.81	-7548.79
													9.24528	5.76109	-321.652	8190.75	695.95		10.2751	6.71625	-321.538	5675.22	-8238.16		21.8213	-13.6805	-325.372	9825.44	-18906.9		21.4096	-16.2751	-326.233	5755.24	-1986.56
													9.32753	6.08592	-321.919	7827.83	1059.34		10.3089	7.04658	-321.724	6913.18	-11339.8		21.7658	-13.333	-325.186	9390.45	-14273.2		21.3519	-15.9438	-326.049	5001.91	121.464
													9.40182	6.41458	-322.156	3342.63	478.862		10.4176	8.04785	-322.282	5430.3	-7723.29		21.7172	-12.987	-325.014	8268.93	-5223.96		21.2994	-15.614	-325.879	5610.45	286.71
													9.46854	6.74419	-322.363	-290.092	-917.379		10.612	9.39183	-323.225	496.303	-5527.71		21.6747	-12.6437	-324.852	7452.68	-2456.79		21.2504	-15.2851	-325.715	6934.39	2075.57
													9.53055	7.07186	-322.549	-1049.21	-3025.66		10.6668	9.72225	-323.491	3211.73	-9177.2		21.6359	-12.3031	-324.694	7574.33	-2307.9		21.2081	-14.9571	-325.57	8350.79	1233.4
													9.72598	8.05832	-323.117	498.18	-2843.86		10.7261	10.0508	-323.784	5289.6	-10203.3		21.6015	-11.9645	-324.552	7081.03	-1139.04		21.1771	-14.6302	-325.464	10254.8	-5686.75
													10.0442	9.38069	-324.053	-139.595	-1363.63		10.788	10.3802	-324.085	5448.54	-9143.67		21.573	-11.6273	-324.435	6526.17	-130.592		21.1522	-14.3031	-325.379	15557.8	-8591.8
													10.1299	9.71414	-324.309	54.8483	-1957.61		10.8516	10.7119	-324.387	6769.28	-9125.34		21.5503	-11.2912	-324.342	12952.8	-4383.32		21.1228	-13.974	-325.28	24713.7	-196.324
													10.2191	10.0488	-324.581	-171.815	-2459.55		10.9175	11.0452	-324.697	6524.75	-8614.84		21.5317	-10.9559	-324.268	19886.7	-5882.69		21.0841	-13.643	-325.152	28401	10744.5
													10.3121	10.3833	-324.868	-476.292	-2443.62		10.9873	11.3812	-325.017	4612.49	-9705.83		21.5099	-10.6198	-324.187	22370.7	-5448.24		21.0353	-13.3113	-324.994	22295.1	15833.6
													10.4073	10.7177	-325.163	-364.896	-1679.07		11.064	11.724	-325.346	7231.67	-14588.1		21.4785	-10.2813	-324.078	20572.1	-8536.28		20.9828	-12.9789	-324.829	26878	5688.42
													10.5032	11.0522	-325.462	245.488	-857.985		11.1517	12.0727	-325.695	16276.4	-19900.5		21.4398	-9.94008	-323.95	18903.4	-11339.9		20.9362	-12.645	-324.694	32714.9	-1982.74
													10.6019	11.3869	-325.774	807.887	-177.866		11.2568	12.4165	-326.105	24176.2	-19322		21.3983	-9.59661	-323.819	18785.5	-14030.3		20.8954	-12.3115	-324.581	34431.5	-3746.35
													10.7063	11.7223	-326.11	2454.76	-1306.65		11.3801	12.7516	-326.587	28826.7	-17310		21.3574	-9.25316	-323.694	19253.4	-14604.7		20.8542	-11.9816	-324.46	32837	-3527.62
													10.8189	12.0597	-326.481	4794.67	-3499.58		11.5119	13.0875	-327.105	35059.8	-26323.5		21.3199	-8.91207	-323.579	21316.1	-9681.26		20.8157	-11.6546	-324.338	31407.2	-5717.64
													10.942	12.4002	-326.893	5255.25	-4446.3		11.637	13.4305	-327.601	40094	-46623.1		21.2874	-8.57419	-323.474	22468.5	-3156.08		20.7877	-11.3282	-324.244	31249.5	-10340.5
													11.0776	12.7429	-327.355	2189.82	-4337.85		11.7328	13.7783	-327.991	39245.2	-60818		21.2605	-8.23968	-323.378	19319	474.948		20.7685	-11.0024	-324.174	30658	-11373.6
													11.2228	13.0866	-327.854	-2021.28	-4488.32		11.7934	14.1293	-328.251	42500.4	-49984.1		21.2385	-7.90765	-323.292	14567.9	3891.69		20.7503	-10.6786	-324.105	28052.1	-6652.89
													11.357	13.4298	-328.31	-3616.84	-6150.57		11.8467	14.4846	-328.476	43632.5	-31963.6		21.2201	-7.57691	-323.218	15573.3	3659.72		20.7309	-10.3556	-324.03	27357.1	-686.978
													11.4619	13.7717	-328.652	-2756.43	-6439.14		11.9104	14.8414	-328.732	29221.9	-13579.5		21.2038	-7.24617	-323.153	17665.6	3724.33		20.7119	-10.0305	-323.958	28471.7	3980.34
													11.5475	14.1131	-328.92	1126.93	-5390.57		11.9751	15.1888	-329.009	30204.5	-18626.9		21.1883	-6.91432	-323.094	19022.7	5159.16		20.6933	-9.70367	-323.887	28654.8	5263.45
													11.6284	14.4551	-329.167	3271.3	-5792.93		12.0329	15.5231	-329.288	54292.2	-93449.2		21.1729	-6.58105	-323.039	20403.2	7047.17		20.6739	-9.37717	-323.814	26764.5	736.153
													11.7088	14.7972	-329.41	-1207.12	-7230.39		12.0862	15.8567	-329.551	48787.7	-200607		21.1572	-6.2465	-322.985	20309.6	8079.87		20.6532	-9.0512	-323.74	23615.1	-6016.31
													11.792	15.1391	-329.661	-2424.72	-9730.34		11.868	-21.264	-327.079	-2001.02	-32195.7		21.1406	-5.91195	-322.931	17290.9	6959.34		20.6309	-8.72448	-323.667	19929.8	-11383.8
													11.887	15.4839	-329.959	-784.309	-2915.95		11.8139	-20.9141	-326.741	-2733.01	-19698		21.1227	-5.57841	-322.874	14068.6	4382.34		20.6073	-8.3972	-323.597	15550.2	-13144
													11.9994	15.8328	-330.33	11700.2	-4973.01		11.7387	-20.5605	-326.368	6139.76	-21941.7		21.1036	-5.24453	-322.815	11122.4	3228.65		20.5834	-8.07057	-323.527	10725.4	-8759.71
													12.114	16.1794	-330.73	18534	-19129.5		11.6486	-20.1989	-325.975	19103.1	-23941.3		21.084	-4.90924	-322.756	8381.73	2708.43		20.5615	-7.74458	-323.46	7195.58	-3187.89
													12.2101	16.5143	-331.094	-17226.6	-47346		11.556	-19.8265	-325.585	24386.4	-15216.9		21.0662	-4.57471	-322.703	6100.24	1986.21		20.5444	-7.41832	-323.4	5883.99	-1587.69
													9.96916	-21.1159	-327.603	36365.9	9379.37		11.2474	-18.7413	-324.336	15450.6	-3797.38		21.0524	-4.24302	-322.661	3542.32	957.828		20.5304	-7.09166	-323.345	4956.65	-1920.63
													9.87097	-20.7612	-327.255	6530.79	-953.819		11.1282	-18.3859	-323.858	18880.3	-9103.12		21.0413	-3.91286	-322.626	705.013	-167.26		20.515	-6.76517	-323.284	3191.9	-1529.64
													9.77067	-20.4046	-326.911	1946.73	-31937.2		10.9938	-18.0262	-323.313	18393.5	-13739.4		21.031	-3.58252	-322.592	-146.042	-1338.53		20.4995	-6.43941	-323.223	1159.33	-812.434
													9.67024	-20.0458	-326.555	5134.14	-46612.3		10.839	-17.666	-322.683	14995.4	-15502.7		21.0217	-3.25241	-322.558	-106.302	-928.613		20.4907	-6.1149	-323.181	434.396	-1982.98
													9.57242	-19.6865	-326.176	18360.1	-48262.9		10.6915	-17.3109	-322.072	9010.22	-16152.9		21.0139	-2.92331	-322.529	954.683	-714.715		20.4887	-5.79135	-323.16	1430.6	-4417.98
													9.26699	-18.6379	-325.031	21866.9	-20571.7		10.5886	-16.9666	-321.625	482.104	-17651.5		21.0105	-2.59551	-322.513	2349.74	-924.239		20.4888	-5.46786	-323.145	2409.78	-5058.9
													9.13703	-18.2975	-324.58	14207.5	-12652.6		10.5297	-16.6313	-321.346	895.96	-20430.4		21.0133	-2.26895	-322.515	3356.15	-1376.32		20.4888	-5.14361	-323.13	2792.77	-3989.63
													8.98554	-17.954	-324.046	12952.1	-11860.1		10.4966	-16.3002	-321.177	6991.83	-16174.2		21.0196	-1.94265	-322.526	3848.19	-1869.97		20.4888	-4.81798	-323.118	2657.69	-1480.08
													8.81761	-17.6032	-323.436	11387.4	-13569.6		10.4757	-15.971	-321.067	5499.26	-6599.38		21.026	-1.61564	-322.538	4650.94	-2584.62		20.4886	-4.49146	-323.107	2272.06	192.473
													8.65832	-17.2504	-322.861	9977.82	-10984.4		10.4559	-15.6425	-320.971	3192.34	-3802.99		21.0319	-1.2878	-322.547	6468.73	-3448.86		20.4875	-4.16544	-323.095	1447.83	-934.159
													8.53299	-16.9024	-322.43	14559.2	-3867.31		10.4293	-15.3134	-320.855	2505.75	-4909.36		21.037	-0.959305	-322.556	8227.87	-3953.38		20.4855	-3.84001	-323.081	302.195	-2095.04
													8.44777	-16.5621	-322.15	19411.8	201.504		10.3905	-14.9823	-320.699	1616.46	-6015.64		21.0414	-0.630637	-322.564	8783.52	-3930.98		20.4836	-3.51403	-323.068	-630.021	-743.389
													8.40031	-16.23	-321.992	18311	-2443.56		10.3433	-14.6502	-320.516	1487.12	-9167.35		21.045	-0.302186	-322.57	8675.67	-3637.52		20.4814	-3.1875	-323.053	799.774	-1239.6
													8.37352	-15.9027	-321.895	10892.3	-2953.41		10.2954	-14.3191	-320.336	-257.204	-12694.2		21.0481	0.0263492	-322.575	8479.08	-3189.76		20.4774	-2.86153	-323.028	643.43	-1968.98
													8.34911	-15.5762	-321.797	5426.17	-1298.19		10.2468	-13.9886	-320.154	2191.2	-18267		21.0503	0.355416	-322.579	9211.59	-2459.28		20.4723	-2.53624	-322.996	2188.02	-4606.12
													8.31884	-15.2486	-321.667	4203.01	2046.3		10.1946	-13.6572	-319.956	7593.95	-19086		21.0504	0.685363	-322.577	11906.5	-1594.75		20.4689	-2.21079	-322.965	6962.22	-9412.93
													8.27916	-14.9193	-321.495	10181.9	1259.23		10.1492	-13.3266	-319.778	6892.9	-12140.1		21.0474	1.01636	-322.568	14638.9	-922.796		20.4674	-1.88551	-322.936	8800.39	-11212.9
													8.23533	-14.5895	-321.301	14948.2	384.606		10.1165	-12.6769	-319.642	-1191.16	-14596		21.0437	1.34795	-322.557	15577.7	-435.278		20.4657	-1.56184	-322.905	2736.88	-7097.98
													8.1926	-14.2606	-321.107	15990.5	497.582		10.1029	-12.3555	-319.591	-8750.55	-14640.7		21.0416	1.67962	-322.548	15620.5	-344.456		20.4634	-1.23946	-322.868	2842.05	-6580.1
													8.14745	-13.9318	-320.906	14924.9	-1753.31		10.0771	-12.0334	-319.496	-10613.1	-12759.2		21.0403	2.01134	-322.539	15922.4	-731.246		20.4624	-0.916205	-322.831	3111.15	-2806.04
													8.09809	-13.6022	-320.695	12514.1	-6058.48		10.039	-11.7082	-319.352	-5511.33	-11342.2		21.0393	2.34304	-322.529	16268.4	-1046.6		20.4649	-0.591346	-322.801	7631.98	-3172.84
													8.05863	-13.2741	-320.526	6791.45	-6781.31		9.99892	-11.3823	-319.197	-921.808	-7656.37		21.0409	2.67426	-322.525	15945.9	-850.284		20.4735	-0.265759	-322.791	12888.4	-9646.67
													8.03429	-12.6267	-320.399	625.724	-522.728		9.97195	-11.0603	-319.091	319.411	-4698.33		21.0473	3.00467	-322.532	14774.3	-405.294		20.4856	0.0601657	-322.795	13618.1	-13996.1
													8.02279	-12.3026	-320.338	5198.09	-963.004		9.957	-10.7418	-319.035	-926.939	-6480.96		21.0559	3.33484	-322.545	13328.1	-38.9195		20.4936	0.386653	-322.782	10164.2	-10244.6
													8.00034	-11.9752	-320.237	8110.07	-1888.18		9.94366	-10.4239	-318.995	-1485.32	-9742.52		21.0639	3.66546	-322.553	12264.6	81.5815		20.4962	0.713483	-322.75	9821.99	-5663.14
													7.96604	-11.644	-320.092	9040.69	-2952.68		9.92826	-10.1056	-318.952	-385.475	-10011.1		21.0705	3.9968	-322.559	12026.4	-100.248		20.4996	1.03992	-322.724	15840.9	-9106.43
													7.9319	-11.3129	-319.949	8417.43	-2495.24		9.91162	-9.78741	-318.903	1330.43	-7972.3		21.0759	4.32874	-322.563	12070.7	-432.576		20.5058	1.36597	-322.713	22434.8	-12994.4
													7.91002	-10.9858	-319.85	9699.15	-1350.69		9.89649	-9.4691	-318.857	2182.36	-6917		21.08	4.66002	-322.565	11889	-606.304		20.5113	1.69258	-322.7	23390.5	-12366.3
													7.90005	-10.6609	-319.788	13562.1	-1689.97		9.88617	-9.14996	-318.827	2477.3	-6559.26		21.0831	4.98956	-322.563	11240.5	-651.518		20.5148	2.01999	-322.679	20729	-8846.43
													7.89798	-10.3358	-319.743	16404.2	-2532.68		9.87534	-8.82995	-318.798	3624.25	-4869.99		21.0844	5.31817	-322.555	9947.13	-937.052		20.5182	2.34761	-322.662	17175.6	-5433.53
													7.89769	-10.0105	-319.699	15640.3	-3389.17		9.85399	-8.50947	-318.733	5777.43	-4239.98		21.0838	5.64687	-322.541	9354.38	-1526.51		20.5223	2.67548	-322.652	14921.6	-3654.32
													7.89472	-9.68576	-319.646	12855	-4533.99		9.8261	-8.18809	-318.645	6187.2	-3432.04		21.0844	5.97578	-322.529	10488.2	-1760.61		20.5263	3.00437	-322.643	14182.2	-4410
													7.8934	-9.36149	-319.602	10095.9	-6961.54		9.80437	-7.86496	-318.58	5384.18	-2692.08		21.0883	6.3048	-322.529	10965	-1114.35		20.5275	3.33374	-322.624	12685.7	-5467.98
													7.89729	-9.03766	-319.582	7438.71	-9952.77		9.78837	-7.54117	-318.537	3996.58	-2108.66		21.0913	6.63394	-322.525	8444.39	-235.694		20.5208	3.66129	-322.582	9287.75	-4810.97
													7.89819	-8.7144	-319.552	4003.2	-11540.3		9.76888	-7.21914	-318.488	2487.71	-3252.44		21.0891	6.96302	-322.502	5685.74	63.9611		20.5123	3.98707	-322.54	5501.71	-3536.9
													7.88864	-8.39172	-319.485	2321.28	-11441.9		9.74601	-6.90089	-318.435	2319.43	-9301.82		21.0831	7.29114	-322.467	5550.03	-2.14903		20.5214	4.31431	-322.558	1818.21	-2536.98
													7.87596	-8.06876	-319.408	1621.72	-10171.9		9.70274	-5.96133	-318.379	11034.8	-10041.4		21.0781	7.6178	-322.437	6327.86	87.0326		20.5514	4.64424	-322.648	2146.19	-4602.14
													7.8684	-7.7448	-319.35	2022.73	-8442.69		9.50974	-3.39947	-318.118	44228.9	-16707.5		21.0863	7.94519	-322.454	7078.62	898.386		20.5821	4.97506	-322.742	3319.42	-4664.76
													7.86295	-7.42059	-319.3	2874.7	-7380.51		9.47123	-3.09174	-318.098	46834.8	-30006.2		21.116	8.27514	-322.544	7987.31	1462.29		20.6035	5.30521	-322.808	4112.11	-2247.38
													7.85592	-7.09727	-319.241	3745.57	-7764.35		9.43513	-2.78406	-318.081	55747.5	-49678.6		21.1528	8.60563	-322.658	5521.9	1820.44		20.6224	5.63381	-322.863	5550.58	86.1159
													7.85196	-6.77633	-319.191	5006.19	-7159.34		9.65388	0.514084	-319.182	9474.19	-42506.1		21.1809	8.93422	-322.742	2434.27	1817.45		20.6384	5.96077	-322.906	7365.4	2111.97
													7.8676	-5.82019	-319.137	10861.9	-7427.87		9.62678	0.832941	-319.156	630.622	-21260.6		21.2017	9.26058	-322.802	2413.87	623.701		20.639	6.28715	-322.899	11869.7	3922.82
													8.0968	-3.22089	-319.825	1.61955e+06	-108468		9.54249	3.76243	-319.245	11441.4	-5612.23		21.219	9.58483	-322.851	2686.67	-1872.17		20.8453	7.95243	-323.498	7288.42	-6515.05
													7.98148	-2.88958	-319.328	1.19549e+06	-88990		9.55632	4.09192	-319.356	6807.36	-3432.13		21.2298	9.90676	-322.879	2194.89	-7099.52		20.9221	8.29739	-323.723	7933.68	-6527.01
													7.97225	-1.60529	-318.947	24262.3	-80717.9		9.59765	4.4175	-319.594	3531.89	-1411.7		21.4529	11.5297	-323.591	8954.4	-93.4573		20.9996	8.64237	-323.949	8323.73	-6864.97
													8.41367	3.84549	-320.093	7657.62	-294.297		9.65382	4.73979	-319.902	2587.33	-925.672		21.5289	11.8615	-323.842	8049.36	-524.754		21.0709	8.98432	-324.155	7966.73	-8225.29
													8.46259	4.16968	-320.231	4250.94	-4925.19		9.70588	5.06423	-320.191	570.199	-302.455		21.6033	12.1912	-324.088	6866.89	-187.835		21.1354	9.32279	-324.338	6474.22	-10245.4
													8.54604	4.48629	-320.493	2229.74	-8267.45		9.74788	5.39204	-320.437	3066.2	1112.45		21.674	12.519	-324.32	5374.4	865.488		21.2028	9.66166	-324.528	4302.93	-12416.8
													8.64024	4.80143	-320.794	1400.72	-6501.86		9.7908	5.7187	-320.692	11393.5	2722.47		21.7403	12.8463	-324.534	4727	2211.93		21.2771	10.0029	-324.739	3097.35	-13932.6
													8.72247	5.12134	-321.053	976.605	-2985.88		9.83785	6.04372	-320.968	11800.3	3714.12		21.8071	13.1748	-324.748	6004.24	3069.01		21.3502	10.3444	-324.945	4736.75	-14184.4
													8.79995	5.44367	-321.298	3046.64	1145.24		9.88052	6.37234	-321.213	4742.5	1917.37		21.8783	13.5059	-324.979	6733.28	3144.88		21.4189	10.685	-325.135	8843.49	-15470.6
													8.88305	5.7653	-321.569	8450.89	2390.24		9.91558	6.70532	-321.409	6101.32	-5177.75		21.9494	13.8374	-325.212	5699.07	921.575		21.49	11.026	-325.329	12876.7	-18964.3
													8.96488	6.08867	-321.836	8102.01	2029.47		9.94798	7.03693	-321.587	7407.57	-9326.12		22.0154	14.1673	-325.431	5503.09	-4174.86		21.5675	11.3681	-325.537	16153.9	-23475.4
													9.03683	6.41634	-322.064	3878.03	904.887		9.98177	7.36609	-321.768	7399.88	-9176.33		22.0799	14.4966	-325.647	6404.06	-8696.57		21.6473	11.7104	-325.747	18902.7	-27071.8
													9.10092	6.74566	-322.261	1360.38	-1323.84		10.0189	7.69887	-321.956	6836.5	-5517.57		22.147	14.8265	-325.875	8238.14	-11106.8		21.7266	12.0522	-325.951	20502.3	-28642.1
													9.16165	7.0737	-322.443	952.574	-3477.61		10.0599	8.03717	-322.155	6972.31	-4597		22.2151	15.1574	-326.109	10794.1	-11289		21.8063	12.3936	-326.153	20325	-29615.4
													9.22302	7.40144	-322.623	1706.24	-3912.81		10.104	8.37611	-322.368	7643.78	-6271.56		22.2819	15.4895	-326.34	12131.2	-10844.7		21.8865	12.7351	-326.356	18646.7	-29841.9
													9.28821	7.73031	-322.813	2459.46	-3892.71		10.1506	8.71277	-322.596	7501.19	-8224.32		22.348	15.8234	-326.568	10596.9	-10530.4		21.9644	13.0774	-326.557	16128.9	-26309.8
													9.3577	8.05976	-323.015	2442.26	-4750.69		10.1995	9.04795	-322.831	4190.08	-8511.3		22.4142	16.1596	-326.793	7894.58	-9538.71		22.0388	13.4209	-326.755	13502.6	-20445
													9.43117	8.38901	-323.231	2133.95	-5397.78		10.2512	9.38191	-323.076	-1367.52	-5251.69		22.4808	16.4971	-327.015	5705.01	-7426.27		22.1119	13.7658	-326.953	11822.4	-16719.7
													9.50796	8.71847	-323.456	1669.41	-4181.8		10.3062	9.71361	-323.343	1953.33	-6470.59		22.548	16.835	-327.234	4631.23	-5302.62		22.1856	14.1124	-327.156	12137.4	-13715.3
													9.58757	9.04887	-323.688	1380.2	-2615.21		10.3645	10.043	-323.635	5837.76	-7219.46		22.6168	17.1731	-327.453	4540.85	-4087.5		22.2603	14.4615	-327.367	13254.6	-8000.37
													9.67037	9.38097	-323.933	942.112	-1800.72		10.4246	10.3718	-323.937	6333.85	-8114.6		22.6881	17.5116	-327.68	5413.44	-3314.23		22.3363	14.813	-327.586	14310.7	-4996.74
													9.75681	9.71514	-324.192	551.377	-1739.18		10.4864	10.7013	-324.242	6704.52	-9004.01		22.7623	17.8511	-327.915	7604.87	-2298.27		22.4134	15.1647	-327.809	14879.3	-8467.12
													9.84661	10.0503	-324.466	101.507	-2078.18		10.5517	11.0325	-324.556	6520.88	-8346.28		22.8392	18.1916	-328.156	9009.18	-924.045		22.4912	15.5151	-328.031	14327.1	-15077
													9.93924	10.3851	-324.752	-448.149	-2328.06		10.6217	11.3673	-324.883	4295.41	-9445.91		22.9179	18.5315	-328.402	7541.41	24.447		22.5681	15.8656	-328.246	12816	-23124.7
													10.034	10.7195	-325.046	-635.622	-2232.61		10.6966	11.7093	-325.212	4752.93	-14702.3		22.9974	18.8693	-328.648	4837.39	-111.099		22.6419	16.2172	-328.451	11728.1	-27425.8
													10.1305	11.0538	-325.349	-203.527	-1643.86		10.7807	12.0577	-325.558	11156.9	-19928.6		23.0769	19.2065	-328.891	2187.91	-184.004		22.7092	16.5705	-328.637	11830.1	-22533.1
													10.2298	11.3883	-325.664	986.949	-1100.67		10.8862	12.4023	-325.974	22631.3	-22006.9		23.1554	19.5451	-329.127	1709.95	-1050.01		22.7692	16.925	-328.805	12363	-14305.3
													10.3338	11.7234	-325.999	1866.33	-1519.55		11.0174	12.7393	-326.484	31248.1	-22737.2		23.2302	19.884	-329.348	3276.39	-3163.8		22.8284	17.2785	-328.976	12301.8	-8821.02
													10.4453	12.0604	-326.365	1212.04	-1700.61		11.163	13.077	-327.046	30838.5	-24741.2		23.2999	20.2222	-329.549	4667.19	-7276.68		22.8897	17.6299	-329.16	13669.1	-6471.28
													10.5681	12.4005	-326.775	1307.71	-2920.43		11.3034	13.4206	-327.589	28125	-29986.2		23.3685	20.5589	-329.738	6662.6	-14980.6		22.9457	17.982	-329.334	16261.9	-6173.6
													10.7095	12.744	-327.256	1072.74	-4364.35		11.407	13.7668	-328	22069.5	-31934.2		23.4395	20.8942	-329.927	8652.43	-20476.3		22.9953	18.3361	-329.495	15636.3	-7735.84
													10.8701	13.0904	-327.81	1002.26	-5516.36		11.4641	14.1144	-328.243	27774.1	-23147.4		23.5104	21.2292	-330.11	9449.08	-18997.5		23.0575	18.6898	-329.698	7728.24	-11746.7
													11.0197	13.4362	-328.323	927.649	-5886.88		11.5086	14.4671	-328.442	46652.9	-19923.2		23.5794	21.5648	-330.291	10562.2	-16803.5		23.1354	19.0392	-329.949	-178.868	-15730.3
													11.1302	13.7788	-328.687	-362.656	-4159.91		11.5635	14.8233	-328.684	37745.9	-13919.6		23.6549	21.8995	-330.494	13288.9	-17257.7		23.1838	19.3789	-330.094	-2193.62	-17148
													11.2124	14.1192	-328.943	897.125	-2235.67		11.6195	15.1702	-328.947	23771.9	-35147.3		23.7413	22.2318	-330.732	16273	-16887.7		23.1786	19.7077	-330.055	5409.34	-20840.6
													11.2847	14.4593	-329.161	2536.63	-2984.02		11.7311	15.8382	-329.509	28126.2	-154364		23.8167	22.5626	-330.94	21867.3	-17351		23.1749	20.0355	-330.02	23238.3	-28789.5
													11.3575	14.7995	-329.379	-2172.48	-3586.76		11.8063	16.1846	-329.857	10032.3	-125912		23.859	22.8925	-331.049	32410.1	-30248.2		22.8784	20.961	-329.013	67199.2	-8134.94
													11.4389	15.1403	-329.627	-2469.56	-6363.43		11.9573	-23.3658	-329.339	1712.42	-8814.61		23.8693	23.2192	-331.058	31228.7	-46755.9		23.2769	21.7312	-330.342	14878.6	-39780.3
													11.536	15.4847	-329.937	4051.23	-5183.66		11.8483	-23.0023	-328.842	-1068.26	-15780.5		23.5794	24.1109	-330.005	-1238.59	-45773.6		23.7821	22.5057	-332.024	8881.36	-36853.7
													11.6512	15.8341	-330.323	14462.4	-5472.01		11.7492	-22.6441	-328.372	2180.27	-30010		23.9147	24.8177	-331.007	11330.2	-5542.63		25.4412	-30.3919	-339.947	15502.1	-7673.46
													11.7699	16.1809	-330.737	18181.3	-12320.5		11.6677	-22.2917	-327.953	8118.7	-45594.2		24.3133	25.2237	-332.267	16081.4	-10808.3		25.2612	-30.0098	-339.422	9871.31	-7303.3
													11.8723	16.5156	-331.113	-21290	-50065.4		11.6093	-21.9447	-327.604	12740.6	-55676.3		24.5032	25.5747	-332.846	9225.94	-19956.8		25.0732	-29.6234	-338.883	8399.05	-2819.76
													10.3161	-23.2828	-330.043	17860.5	-3309.78		11.5661	-21.6	-327.298	11677.8	-51961.1		25.7684	-28.7101	-340.11	16823	-39903.9		24.8877	-29.2382	-338.346	6713.28	3822.55
													10.1737	-22.9058	-329.555	27865.4	-3508.21		11.525	-21.2541	-326.994	6884.05	-39474.1		25.5753	-28.3168	-339.444	19011.6	-34612.2		24.7103	-28.8567	-337.824	10762.1	2041.48
													10.034	-22.5344	-329.072	44811.3	-2959.93		11.4718	-20.9049	-326.662	595.225	-26113		25.4192	-27.9404	-338.89	19500.2	-29425.8		24.5444	-28.48	-337.33	11600.7	-4007.59
													9.90574	-22.1678	-328.625	61852.1	1294.18		11.3945	-20.5507	-326.28	6757	-24754.4		25.2686	-27.5625	-338.343	20323.8	-20651.8		24.3883	-28.1084	-336.862	9254.42	-8593.65
													9.79545	-21.8043	-328.239	70484.5	4453.9		11.2973	-20.188	-325.859	15435.3	-26015.2		25.1176	-27.1806	-337.787	20673.8	-12540.7		24.239	-27.7417	-336.414	6967.58	-8621.49
													9.69805	-21.4451	-327.893	58508	7176.12		11.1905	-19.8141	-325.419	19537.9	-25051.8		24.9666	-26.796	-337.224	19398.1	-8982.15		24.0958	-27.3781	-335.981	4308.78	-5187.83
													9.60572	-21.0913	-327.558	31629.9	11021.8		10.9711	-19.077	-324.537	13208.2	-17175		24.8169	-26.4102	-336.669	17032.1	-9564.4		23.9581	-27.0155	-335.56	4112.35	-1334.59
													9.51124	-20.7388	-327.216	13694.2	-6453.76		10.8626	-18.7243	-324.101	9825.34	-13665.9		24.67	-26.0246	-336.134	16620.8	-11232.4		23.8252	-26.6536	-335.152	7872.48	-1089.65
													9.40947	-20.3837	-326.855	7593.66	-31784.6		10.7524	-18.3726	-323.661	9053.49	-15823.6		24.5285	-25.6407	-335.628	19156.7	-12131.6		23.6964	-26.2922	-334.756	8009.39	-1306.49
													9.303	-20.0263	-326.464	8966.65	-33720.5		10.6316	-18.0187	-323.176	17253	-21998.7		24.3941	-25.2597	-335.153	21921.2	-12433.8		23.5714	-25.9311	-334.373	6251.03	-1225.23
													8.98087	-18.9623	-325.23	54210.5	-58279.2		10.4924	-17.6626	-322.607	23179.2	-20761.2		24.2643	-24.8801	-334.699	22936.2	-11339.1		23.4505	-25.57	-333.998	6615.36	-1601.24
													8.74745	-18.282	-324.404	28887.6	-37903.4		10.3574	-17.3093	-322.041	18762.5	-17836.7		24.1368	-24.5007	-334.252	21589.9	-9315.13		23.3342	-25.2099	-333.634	8768.97	-3022.61
													8.61158	-17.9425	-323.912	16324	-36753.6		10.2588	-16.9651	-321.604	9598.88	-14650.2		24.0134	-24.1224	-333.824	18241.5	-8648.88		23.2231	-24.8519	-333.28	10454.6	-4273.89
													8.46106	-17.593	-323.363	5990.53	-31191.6		10.1962	-16.629	-321.305	5391.41	-6235.12		23.8962	-23.7461	-333.425	15337	-8797.67		23.1151	-24.4957	-332.932	10734.1	-4362.64
													8.31499	-17.2403	-322.843	5738.62	-21414.3		10.1546	-16.2967	-321.099	5067.66	667.381		23.7824	-23.3711	-333.041	13855.9	-7336.38		23.0085	-24.1408	-332.586	9990.56	-3598.55
													8.19384	-16.8932	-322.436	9006.76	-13883.7		10.1237	-15.9662	-320.949	4427.79	-404.24		23.6693	-22.9962	-332.66	12013.2	-5472.63		22.9064	-23.7884	-332.253	9341.28	-2699.18
													8.10424	-16.5527	-322.149	5473.84	-6301.09		10.0956	-15.6366	-320.821	5633.15	-5729.71		23.5585	-22.6222	-332.291	8815.91	-5220.44		22.8131	-23.4397	-331.944	9498.41	-2501.54
													8.0462	-16.218	-321.959	2774.12	-1108.41		10.0644	-15.3068	-320.687	4878.7	-5498.83		23.4517	-22.2498	-331.942	6322.18	-6105.28		22.726	-23.0939	-331.654	10480	-3030.48
													8.00737	-15.8872	-321.82	3493.18	-302.663		10.0258	-14.9762	-320.529	4263.31	-4435.63		23.3467	-21.8788	-331.603	5470.45	-6906.45		22.6407	-22.7495	-331.368	11829.2	-3144.48
													7.97406	-15.5583	-321.687	4997.33	-1122.07		9.9834	-14.6453	-320.36	1992.7	-6230.35		23.2417	-21.5091	-331.265	5628.9	-6894.9		22.5579	-22.4059	-331.091	12974.3	-2042.18
													7.93963	-15.2298	-321.538	5587.13	76.1475		9.94383	-14.3156	-320.207	-5187.57	-8038.65		23.1392	-21.1406	-330.936	6671.89	-5790.7		22.4792	-22.0626	-330.829	14412.3	7.12788
													7.90103	-14.9008	-321.364	9331.43	-917.761		9.90368	-13.9865	-320.055	-1098.78	-18993.8		23.042	-20.7735	-330.623	7913.68	-5699.01		22.401	-21.7192	-330.571	16929.6	1699.58
													7.86252	-14.5725	-321.185	12460.1	-2541.82		9.8562	-13.6569	-319.871	7308.96	-26048.3		22.9503	-20.4089	-330.328	7861.37	-7957.57		22.3181	-21.375	-330.297	20119.9	2390.25
													7.82764	-14.2455	-321.018	12823.8	-3281.82		9.8116	-13.3282	-319.697	3907.82	-23807.5		22.8636	-20.0476	-330.049	7982.71	-11383.2		22.2312	-21.03	-330.011	21873.5	2408.86
													7.78982	-13.9187	-320.843	13249.6	-4506.2		9.78683	-13.0025	-319.601	222.463	-24186.7		22.7808	-19.6886	-329.784	9300.36	-13941.2		22.1423	-20.6843	-329.721	19361	2854.56
													7.74462	-13.5911	-320.647	14046.5	-6026.14		9.77484	-12.6792	-319.556	-1608.43	-28421.5		22.701	-19.3308	-329.531	10597	-15025.2		22.0445	-20.3385	-329.405	15957.7	4717.44
													7.70621	-13.2647	-320.48	11638.3	-5203.37		9.7564	-12.3559	-319.491	-7514.33	-27545.8		22.6229	-18.9737	-329.284	11419.1	-15091.3		21.9296	-19.9936	-329.038	17483.1	7446.46
													7.68747	-12.9415	-320.389	7110.45	-2587.47		9.72552	-12.0313	-319.379	-7142.68	-24075.8		22.5457	-18.6166	-329.041	12866.5	-14882.2		21.7005	-19.3056	-328.296	23045	8470.89
													7.67742	-12.6187	-320.332	4305.22	741.629		9.68456	-11.7051	-319.226	-1941.7	-18595.1		22.4678	-18.2588	-328.794	15570.4	-14249.3		21.6047	-18.9629	-327.981	20173.4	6422.48
													7.66162	-12.2932	-320.254	6030	1141.98		9.64229	-11.3792	-319.064	981.27	-12306.4		22.387	-17.8994	-328.537	17593.2	-13587.4		21.5148	-18.6223	-327.694	15197.3	952.093
													7.63584	-11.9641	-320.14	9659.57	-450.29		9.61024	-11.0565	-318.941	-959.151	-6791.18		22.2999	-17.5375	-328.262	17794.2	-16155.4		21.4316	-18.2838	-327.432	12776.6	-4437.78
													7.6005	-11.632	-319.99	11241.9	-742.448		9.589	-10.737	-318.864	-3225.52	-7564.83		22.2035	-17.1726	-327.963	18896.6	-20276.2		21.3588	-17.9462	-327.199	13920.6	-3421.79
													7.56465	-11.3002	-319.839	10335.2	411.846		9.57261	-10.4188	-318.814	-2870.89	-11199.8		22.1	-16.8057	-327.636	21037.9	-18649		21.2927	-17.6095	-326.982	16226.4	-2537.48
													7.53775	-10.9719	-319.721	11094.3	1203.44		9.55674	-10.1009	-318.77	9.72999	-11643.4		21.8939	-16.0765	-326.942	26598.4	-2356.87		21.227	-17.2742	-326.767	14234.3	-4863.69
													7.52246	-10.6456	-319.639	15458.3	-171.779		9.5387	-9.78324	-318.717	2639.23	-9567.13		21.8082	-15.7226	-326.634	24697.9	4094.17		21.1602	-16.9397	-326.55	9882.32	-6593.46
													7.51802	-10.3197	-319.585	18164.6	-2027.44		9.5223	-9.46535	-318.666	3694.26	-8722.62		21.733	-15.3754	-326.358	18860.3	-1088.78		21.0936	-16.6054	-326.336	6473.83	-2976.35
													7.51692	-9.99404	-319.537	17263.2	-3771.4		9.51435	-9.14693	-318.647	4079.64	-8879.24		21.6635	-15.0325	-326.103	17586.7	-10038.9		21.0302	-16.2723	-326.134	5085.65	1190.84
													7.51302	-9.66927	-319.48	14981.9	-6018.4		9.50716	-8.82789	-318.632	4935.9	-6466.07		21.602	-14.6917	-325.871	16141.9	-3881.26		20.9735	-15.9417	-325.953	6144.24	515.864
													7.51249	-9.34509	-319.439	13372.1	-9730.6		9.48497	-8.50821	-318.564	5203.39	-5140.92		21.5498	-14.3509	-325.661	13827.4	2967.25		20.9214	-15.6131	-325.786	7692.97	-171.878
													7.5203	-9.02124	-319.432	11624	-12395.2		9.45379	-8.18721	-318.464	4996.64	-4301.77		21.4992	-14.0073	-325.462	10524.9	-2155.54		20.8702	-15.2848	-325.616	9466.02	2158.55
													7.52415	-8.69803	-319.413	6245.92	-12142		9.4331	-7.86388	-318.401	4827.7	-4292.93		21.4431	-13.6591	-325.264	10036.9	-11277.4		20.8297	-14.958	-325.479	11067.8	-435.719
													7.51303	-8.3756	-319.34	4242.97	-10024		9.42056	-7.53952	-318.37	3712.46	-4057.51		21.3875	-13.3098	-325.075	10963	-10245.2		20.8134	-14.3116	-325.426	25122.2	-9898.23
													7.49822	-8.05279	-319.255	3251.96	-7467.91		9.39935	-7.21703	-318.314	2252.69	-6276.36		21.3395	-12.9636	-324.905	11548.7	-5574.42		20.7642	-13.6486	-325.268	62390.9	17184
													7.49186	-7.72855	-319.203	3448.54	-5845.96		9.37107	-6.89886	-318.242	3372.02	-13537.4		21.2972	-12.6208	-324.745	12498.1	-4470.57		20.6297	-12.9763	-324.83	40411.3	24693.3
													7.48734	-7.40357	-319.158	3415.89	-5667.46		9.35028	-6.5867	-318.205	5601.26	-22891.3		21.2577	-12.281	-324.586	14517.7	-4554.89		20.4779	-11.9805	-324.384	31972	-8992.93
													7.47718	-7.07912	-319.09	3839.83	-8089.29		9.33967	-6.27725	-318.209	8720.59	-22611.6		21.2236	-11.9435	-324.445	15685.3	-3736.69		20.4407	-11.6536	-324.265	35320.3	-8332.17
													7.46926	-6.75708	-319.025	6568.71	-9906.21		9.33279	-5.9639	-318.22	13751	-13622.6		21.1988	-11.6078	-324.34	14573.9	706.254		20.4139	-11.3282	-324.173	38530.1	-9824.22
													7.47218	-6.43855	-318.995	6329.21	-7602.78		9.10935	-3.10419	-317.952	32659.3	-31052.2		21.1837	-10.9429	-324.264	29670	-4437.42		20.3948	-11.0038	-324.102	36941.1	-9574.56
													7.48217	-6.12123	-318.989	10025.5	-8655.66		9.07406	-2.79357	-317.937	35922.3	-49895.6		21.1463	-10.2671	-324.128	45517.3	-8549.89		20.356	-10.3575	-323.95	27887.3	-686.769
													7.49498	-5.80244	-319	10029.6	-11239.9		9.01468	-1.85744	-317.949	11182.9	-125920		21.0439	-9.57356	-323.799	29739.9	1410.27		20.336	-10.0322	-323.872	26622.9	4847.01
													7.56356	-4.17706	-319.165	885689	9227.4		9.31851	0.197174	-319.045	32128.2	-45546		20.9137	-8.55543	-323.387	32684.3	-8697.9		20.3166	-9.70543	-323.798	25603.2	6043.93
													7.56719	-2.88783	-319.032	964808	-49016.4		9.29488	0.509124	-319.036	13898.5	-30210.7		20.8894	-8.22279	-323.298	29666.4	-4853.51		20.2972	-9.37916	-323.721	23322.3	-381.641
													7.52705	-2.55932	-318.802	122309	30970.8		9.26751	0.82292	-319.02	3976.58	-21749.5		20.8699	-7.89223	-323.219	21026.7	642.059		20.2769	-9.05373	-323.642	20487.9	-9111.14
													7.58204	-1.91207	-318.825	27497.7	-38780.4		9.23129	1.46479	-319.039	6027.45	-7519.72		20.8521	-7.56354	-323.144	17625.1	3697.7		20.2545	-8.72811	-323.566	17931.6	-15645.6
													7.61694	-1.5955	-318.871	12123.9	-72616		9.17775	3.42192	-319.052	14143	4334		20.8351	-7.23422	-323.075	18251.4	3856.67		20.2302	-8.40208	-323.492	14792.9	-17297.8
													7.9525	0.303409	-320.071	24895.6	-5610.82		9.17126	3.75104	-319.061	11336.4	2212.49		20.8191	-6.902	-323.013	18610.3	5003.48		20.2052	-8.07603	-323.416	10514.5	-10740.3
													7.97746	1.59047	-319.983	14272.5	-10807.8		9.1944	4.08114	-319.204	7408.85	-1277.32		20.8031	-6.5678	-322.954	19455.4	6208.07		20.1816	-7.74996	-323.341	7146.99	-3075.28
													8.02193	3.52699	-319.931	7218.01	1895.78		9.2408	4.40746	-319.459	3669.02	-1518.49		20.7867	-6.23314	-322.895	19176.8	6220.48		20.1621	-7.42352	-323.274	6502.22	-1378.13
													8.0425	3.85416	-319.969	7988.28	1871.76		9.29901	4.73006	-319.775	1265.17	122.669		20.7694	-5.89885	-322.835	15555.4	4793.27		20.1456	-7.09678	-323.212	6343.82	-2047.04
													8.09359	4.17743	-320.115	4888.89	-3807.84		9.35305	5.05522	-320.076	1851.57	-1269.95		20.7512	-5.56525	-322.774	10327.8	2972.72		20.1286	-6.77022	-323.147	4754.63	-1091.92
													8.17986	4.49379	-320.388	3172.96	-8107.57		9.39769	5.38412	-320.336	3172.4	857.83		20.7315	-5.23137	-322.71	4726.66	2304.66		20.1132	-6.44436	-323.086	2770.26	70.1358
													8.27724	4.80894	-320.702	2160.72	-6597.21		9.44167	5.71106	-320.598	11691.6	1644.57		20.7106	-4.89654	-322.645	2696.27	-265.117		20.1062	-6.11981	-323.051	2566.41	-1910.52
													8.36215	5.12875	-320.972	2007.66	-3591.83		9.48721	6.03518	-320.87	12425.9	3177.24		20.6913	-4.56234	-322.586	3341.23	-2651.49		20.1074	-5.79624	-323.041	2916.6	-4651.15
													8.4416	5.45091	-321.226	2764.22	1224.52		9.52689	6.36263	-321.104	6078.36	3287.55		20.676	-4.23031	-322.537	2696.86	-3178.11		20.1105	-5.4726	-323.035	3128.44	-5301.44
													8.52573	5.77236	-321.501	6880.23	2753.07		9.55898	6.69493	-321.289	6195.61	-637.357		20.6631	-3.89949	-322.495	-253.353	-2882.92		20.1127	-5.14811	-323.029	3234.19	-4055.67
													8.60662	6.09498	-321.765	7339.56	2030.41		9.59037	7.02683	-321.462	7673.34	-4758.55		20.6504	-3.56873	-322.452	-2094.63	-2832.17		20.115	-4.82226	-323.024	3195.58	-1321.67
													8.67525	6.42089	-321.982	4665.22	840.458		9.62524	7.35688	-321.647	8435.79	-6137.02		20.6394	-3.23862	-322.412	-1535.58	-2556.7		20.1172	-4.4956	-323.02	2852.1	544.057
													8.73617	6.74828	-322.168	2243.47	-1406.26		9.66305	7.68963	-321.838	8161.07	-3762.49		20.6322	-2.91	-322.385	566.852	-2519.32		20.1177	-4.16956	-323.013	1903.13	-836.747
													8.7963	7.07502	-322.347	2243.36	-4650.61		9.70297	8.02653	-322.03	8404.52	-1066.59		20.6309	-2.58289	-322.375	2591.14	-2470.8		20.1169	-3.84418	-323.002	249.077	-2332.44
													8.85851	7.40187	-322.53	3248.15	-5774.31		9.74428	8.36404	-322.231	10503.3	-66.672		20.6363	-2.25692	-322.386	4004.07	-2697.05		20.1162	-3.51816	-322.992	-688.009	-1487.2
													8.92407	7.72991	-322.722	4020.44	-6010.94		9.78742	8.7002	-322.443	10819.3	-1618.5		20.6454	-1.93112	-322.408	4426.85	-2909.37		20.1153	-3.19156	-322.979	964.486	-2521.96
													8.9919	8.05868	-322.918	3588.36	-6130.14		9.83458	9.0361	-322.67	7685.86	-5883.95		20.6544	-1.60455	-322.429	5008.57	-3364.2		20.1126	-2.86565	-322.958	204.181	-3489.83
													9.06106	8.3876	-323.119	2720.66	-5536.45		9.88664	9.37174	-322.913	3605.66	-7631.95		20.6624	-1.27711	-322.447	6793.78	-4376.34		20.1085	-2.5406	-322.928	695.85	-5902.26
													9.13342	8.7172	-323.329	2101.06	-4001.32		9.94228	9.70515	-323.181	2724.83	-5460.93		20.6692	-0.94897	-322.463	8560.63	-5594.65		20.106	-2.21545	-322.9	4908.06	-9512.88
													9.21102	9.04824	-323.555	1776.25	-2667.1		10.0003	10.0355	-323.474	5898.98	-5686.37		20.6748	-0.620626	-322.475	9007.38	-6434.37		20.1055	-1.89033	-322.875	7329.65	-10149.2
													9.29368	9.38121	-323.799	1346.91	-1828.99		10.0599	10.3641	-323.778	6594.92	-7430.99		20.6792	-0.292481	-322.485	8767.66	-6757.31		20.1051	-1.56643	-322.849	1724.89	-7186.4
													9.38064	9.7162	-324.061	1023.06	-1526.48		10.1216	10.6925	-324.087	5848.85	-8250.08		20.6828	0.0357248	-322.493	8569.29	-6782.82		20.1046	-1.24352	-322.82	-3190.08	-7143.4
													9.47104	10.0518	-324.338	710.004	-1832.72		10.1871	11.0226	-324.408	5971.69	-8301.22		20.6858	0.364403	-322.498	9395.8	-6518.21		20.1057	-0.919841	-322.793	-4192.58	-7492.55
													9.5641	10.3866	-324.625	257.399	-2383.38		10.2574	11.3567	-324.738	3817.66	-9074.79		20.6867	0.693911	-322.499	12078.3	-5878.11		20.1103	-0.594735	-322.773	2111.47	-11342.3
													9.65947	10.7209	-324.923	-262.588	-2475.53		10.331	11.698	-325.069	1804.98	-13072.9		20.6845	1.02443	-322.493	14587.5	-5049.86		20.1204	-0.268755	-322.771	7880.49	-15086.1
													9.75698	11.0552	-325.23	-336.991	-2034.38		10.4125	12.045	-325.412	3705.54	-18211.6		20.6818	1.35548	-322.485	15164.2	-4013.74		20.1338	0.057631	-322.778	11933.1	-16380.2
													9.85686	11.3895	-325.548	507.922	-1920.91		10.5167	12.3882	-325.83	18804	-26120.7		20.6809	1.68661	-322.48	15016.7	-2985.83		20.144	0.384118	-322.772	12029.6	-12806.2
													9.9601	11.7241	-325.88	1446.67	-2588.82		10.6493	12.7242	-326.349	31793.5	-31585		20.6812	2.01799	-322.476	15558.5	-2378.54		20.1494	0.710488	-322.747	12235.2	-9987.8
													10.0706	12.0605	-326.242	214.911	-1300.07		10.798	13.0622	-326.924	32582.7	-33518.9		20.6819	2.34974	-322.472	16191.5	-2067.58		20.1546	1.03663	-322.726	16980.1	-12301.3
													10.1936	12.4003	-326.652	1166.47	-2251.63		10.9425	13.4068	-327.484	30795.1	-31793.9		20.6853	2.68104	-322.475	15885.8	-1580.67		20.1612	1.36279	-322.715	22898.3	-13354.7
													10.3368	12.7442	-327.141	2402.59	-3693.21		11.052	13.7525	-327.917	23421.5	-22041.8		20.6934	3.01122	-322.489	14642.3	-982.925		20.1666	1.68965	-322.7	24916	-10914
													10.501	13.0919	-327.709	3635.47	-5301.42		11.1153	14.0971	-328.185	18378	-7896.75		20.7039	3.34111	-322.508	13220	-716.447		20.17	2.01743	-322.676	23469.7	-7207.95
													10.6564	13.4394	-328.244	3631.3	-6711.43		11.1612	14.4466	-328.394	36830.8	-6054.38		20.714	3.6717	-322.525	12171.5	-1036.1		20.1721	2.34582	-322.652	19697.4	-4382.51
													10.7745	13.7829	-328.638	1221.68	-5969.07		11.2106	14.8012	-328.625	33848.5	-1304.36		20.723	4.00322	-322.539	11909.3	-1498.02		20.1742	2.6748	-322.634	16502.7	-3085.94
													10.8622	14.1234	-328.916	825.91	-2982.94		11.261	15.1486	-328.879	16010.7	-18470.3		20.7305	4.33537	-322.55	11777.8	-1685.97		20.1774	3.00472	-322.62	15076.3	-3477.32
													10.9346	14.4625	-329.136	2124.35	-1536.71		11.3126	15.484	-329.159	15747.1	-66113.8		20.7366	4.66657	-322.557	11005.5	-1685.85		20.1796	3.33487	-322.604	12974.2	-3135.06
													11.0047	14.8016	-329.346	118.089	-2306		11.3766	15.8204	-329.483	23111.8	-116641		20.7407	4.99553	-322.559	9936.77	-1758.06		20.1751	3.66325	-322.57	8659.72	-1086
													11.0839	15.142	-329.59	1151.65	-5836.27		11.4561	16.1654	-329.852	46716.2	-139371		20.7424	5.32335	-322.552	9285.36	-2133.34		20.1684	3.9898	-322.535	4145.32	1384.2
													11.179	15.4859	-329.895	6407.61	-7212.99		12.3387	-25.9253	-332.343	3072.07	-3047.87		20.7414	5.65145	-322.535	9557.01	-2720.53		20.1777	4.3172	-322.556	4471.43	134.813
													11.2919	15.8341	-330.273	12817.9	-6186.06		12.2246	-25.558	-331.875	3220.32	-9492.4		20.7404	5.98017	-322.518	10788.3	-2949.08		20.2067	4.64653	-322.646	7726.48	-3880.55
													11.4085	16.1796	-330.678	18563.4	-8344.15		12.1181	-25.1906	-331.448	2733.97	-9443.07		20.7417	6.30948	-322.509	11079.9	-2154.21		20.238	4.9765	-322.746	9725.66	-5845.75
													11.5122	16.5135	-331.053	-12752.9	-49350.5		12.0159	-24.8233	-331.039	2505.41	-5011.37		20.743	6.63902	-322.499	8747.76	-822.664		20.2622	5.30564	-322.823	10606.1	-5075.83
													12.4704	20.0305	-333.851	44410.3	-7771.7		11.9131	-24.4561	-330.616	5123.59	171.331		20.7418	6.96829	-322.479	6425.13	-224.696		20.2825	5.6325	-322.883	10968.3	-2241.94
													12.6171	20.7373	-334.237	57487.1	-29067.5		11.8056	-24.0886	-330.155	10781	464.395		20.7378	7.29672	-322.45	6565.93	-182.51		20.2976	5.9575	-322.924	11578.2	2338.41
													10.8001	-25.9049	-332.975	7336.42	-8984.43		11.6948	-23.721	-329.666	7416.53	-909.254		20.7339	7.62416	-322.424	7489.32	-547.283		20.2982	6.28374	-322.916	16839.2	6288.04
													10.6748	-25.5211	-332.527	8152.24	-3268.12		11.584	-23.3538	-329.167	-1194.18	-5447.99		20.7424	7.9523	-322.441	7592.61	-91.01		20.2923	6.61283	-322.889	20980.5	5898.97
													10.5585	-25.1397	-332.111	10399	931.981		11.4769	-22.9891	-328.674	-4430.02	-17576.7		20.7723	8.28246	-322.531	7398.43	1147.32		20.3757	7.27706	-323.131	10035.7	-8481.26
													10.4446	-24.7603	-331.704	9893.27	1780.66		11.3784	-22.6291	-328.201	-2335.54	-32240.9		20.8099	8.61244	-322.648	4366.12	1972.95		20.453	7.61425	-323.362	7631.39	-9010.52
													10.3266	-24.3838	-331.286	3518.34	-1027.47		11.2987	-22.2757	-327.783	5697.8	-44421		20.8401	8.93974	-322.739	2156.56	330.856		20.5299	7.95597	-323.589	7522.55	-7737
													10.1994	-24.0106	-330.844	6933.88	-8283.15		11.247	-21.9297	-327.451	13824.6	-50830.3		20.8626	9.26387	-322.803	2162.28	-3029.95		20.6078	8.30013	-323.817	7737.04	-7266.52
													10.0645	-23.6361	-330.379	10523	-1425.03		11.2133	-21.5874	-327.175	13423.7	-47553.1		20.8802	9.58515	-322.851	1411.86	-6027.04		20.686	8.64413	-324.046	8102.23	-8511.18
													9.92429	-23.2565	-329.897	13204.2	10589.2		11.1805	-21.2441	-326.904	7528.97	-38059.2		20.892	9.905	-322.883	-2179.51	-6777.63		20.7584	8.9849	-324.255	8328.3	-10506.4
													9.77985	-22.8752	-329.402	31844.7	7015.07		11.1301	-20.896	-326.586	619.992	-26878.8		20.9001	10.2251	-322.908	-791.738	-6768.63		20.8239	9.32209	-324.441	7237.82	-12467.2
													9.63461	-22.4973	-328.906	52648.8	2190.98		10.9359	-20.1746	-325.713	14743.6	-23536.9		20.9827	10.8725	-323.176	10869.6	1654.43		20.8913	9.65992	-324.631	4747.78	-14359
													9.50349	-22.1266	-328.456	67754.4	-59.7723		10.8151	-19.7988	-325.224	26010.4	-25210.3		21.0599	11.2014	-323.426	10399.4	1198.9		20.9641	10.0004	-324.836	2895.18	-15642.8
													9.39923	-21.7654	-328.093	69519.6	1160.08		10.4858	-18.7061	-323.905	9564.03	-14958.5		21.1382	11.5334	-323.683	8882.93	-124.626		21.0358	10.3409	-325.039	3517.84	-15146.2
													9.31449	-21.4126	-327.788	53917.7	3446.73		10.3848	-18.3562	-323.499	7380.91	-17718.4		21.2145	11.8654	-323.937	7625.54	-997.504		21.104	10.6802	-325.23	6249.95	-14729
													9.2362	-21.0652	-327.498	30269.8	5213.19		10.2757	-18.0063	-323.06	14063.7	-18793		21.2891	12.1948	-324.184	6308.61	-840.84		21.1749	11.0199	-325.425	9775.12	-16716.9
													9.14859	-20.7169	-327.173	20948.2	-12961.2		10.1528	-17.6551	-322.558	26745.1	-17739.6		21.3599	12.5221	-324.418	5242.36	284.303		21.252	11.3611	-325.632	13331.4	-20018.5
													8.9231	-20.0051	-326.337	26996.2	-17298.6		10.0304	-17.3053	-322.041	27284.8	-13822.6		21.426	12.8487	-324.633	5488.74	1523.39		21.3318	11.7031	-325.843	16765.2	-22576.7
													8.24543	-17.9251	-323.801	13481.8	-22192.4		9.92907	-16.9609	-321.591	17475.2	-8457.01		21.4918	13.1766	-324.845	7173.48	2121.74		21.4116	12.0451	-326.05	19337.8	-24705.5
													8.11411	-17.5784	-323.324	11785.4	-30504.9		9.85369	-16.6226	-321.238	8398.27	-1901.72		21.5612	13.5073	-325.071	8294.2	2262.26		21.4924	12.3872	-326.257	20389.2	-27533.8
													7.98193	-17.2285	-322.862	11043.5	-29638.8		9.80101	-16.2892	-320.985	3511.89	-396.413		21.6307	13.8388	-325.3	8155.83	1057.38		21.5737	12.7296	-326.464	20306.2	-28452.4
													7.85792	-16.8821	-322.451	7850.89	-23033.6		9.76355	-15.9588	-320.806	4359.31	-5022.47		21.6967	14.1691	-325.518	7927.53	-2102.85		21.6527	13.073	-326.669	19066.4	-24280.4
													7.75532	-16.54	-322.12	1803.85	-11106.4		9.73218	-15.6298	-320.661	4492.77	-6158.18		21.7619	14.4989	-325.736	8220.58	-6071.6		21.7278	13.4178	-326.87	16583	-18671.4
													7.68386	-16.202	-321.886	4631.76	-2513.88		9.70077	-15.3009	-320.524	3637.5	-3862.44		21.8296	14.8291	-325.965	9013.31	-8929.27		21.8017	13.7639	-327.073	13503.3	-15231.7
													7.63502	-15.8682	-321.714	8865.5	-1300.48		9.66542	-14.9716	-320.374	2449.83	-3012.26		21.8985	15.1602	-326.201	10195.5	-9701.42		21.8764	14.1116	-327.283	12127.8	-11616.5
													7.59697	-15.5383	-321.563	7558.51	-1222.3		9.62888	-14.6421	-320.224	-1213.52	-6111.83		21.9666	15.4923	-326.435	10506.1	-9823.79		21.9524	14.4612	-327.501	12677.6	-6637.59
													7.5628	-15.2103	-321.411	5842.47	562.284		9.59621	-14.3133	-320.095	-2737.19	-14398.1		22.0344	15.8261	-326.668	8701.11	-10055.3		22.0296	14.8126	-327.724	13212.4	-4900.72
													7.52839	-14.8826	-321.248	7148.7	2652.33		9.56323	-13.985	-319.967	-1987.29	-17483.9		22.1022	16.162	-326.898	6208.73	-9566.8		22.108	15.1639	-327.95	13721.3	-9207.99
													7.49595	-14.5558	-321.088	8149.86	3500.47		9.52249	-13.6568	-319.808	9001.33	-20250.8		22.1701	16.4992	-327.125	4885.18	-8152.17		22.1869	15.514	-328.173	13767	-16180.8
													7.4672	-14.2303	-320.941	7366.83	2575.34		9.48172	-13.3297	-319.649	2649.39	-17524.1		22.2384	16.8368	-327.347	4867.98	-6818.12		22.2644	15.8642	-328.39	12774.1	-23092.3
													7.43567	-13.9048	-320.788	7128.85	279.889		9.45489	-13.005	-319.548	-1109.74	-20774.8		22.3083	17.1748	-327.572	5066.93	-5971.91		22.3378	16.2156	-328.593	11797.9	-24914.3
													7.39678	-13.5782	-320.615	8046.39	-1829.87		9.43652	-12.6814	-319.484	-229.405	-24345.2		22.381	17.5133	-327.804	5727.62	-5192.08		22.4038	16.5689	-328.776	11753.6	-17917
													7.36163	-13.2529	-320.459	7963.87	-2170.89		9.41132	-12.3561	-319.396	-5367.08	-19698.2		22.4565	17.8529	-328.045	7528.83	-4147.58		22.4616	16.9239	-328.938	11955.7	-8965.73
													7.34047	-12.9307	-320.358	6261.78	-1112.35		9.37556	-12.0291	-319.268	-809.318	-19013.1		22.5342	18.1938	-328.291	8845.02	-3163.26		22.5177	17.2782	-329.101	10699	-3628.59
													7.32435	-12.6084	-320.276	5167.21	861.32		9.33255	-11.7021	-319.108	6930.67	-17994.5		22.6135	18.534	-328.54	7993.4	-2578.68		22.5758	17.6305	-329.275	10202.1	-707.087
													7.30202	-12.282	-320.174	4753.37	3481.73		9.28857	-11.3764	-318.942	5734.4	-13334.3		22.6939	18.872	-328.789	5606.95	-2405.59		22.6296	17.9833	-329.44	13178.7	-760.105
													7.27217	-11.9521	-320.045	7882.79	3304.29		9.25112	-11.053	-318.801	-1780.22	-8805.68		22.7739	19.2093	-329.034	2386.93	-2390.15		22.6781	18.3379	-329.594	14253.7	-3292.71
													7.23666	-11.62	-319.894	10341.6	2837.58		9.22248	-10.7321	-318.698	-4180	-9688.09		22.8516	19.5476	-329.269	687.477	-3386.73		22.7372	18.691	-329.784	9494.57	-7525.41
													7.20015	-11.2882	-319.739	10277	2306.26		9.2014	-10.4132	-318.631	-1916.48	-13054.6		22.9248	19.8863	-329.486	1593.04	-5577.55		22.8099	19.0391	-330.014	5016.26	-12323.3
													7.16808	-10.9588	-319.6	11488.8	1373.08		9.18344	-10.0955	-318.58	1996.87	-13383		22.9921	20.2247	-329.681	3418.07	-9597.34		22.8595	19.3793	-330.163	114.779	-17135.5
													7.14621	-10.631	-319.494	16572	-284.074		9.163	-9.77795	-318.518	2950.48	-10358.9		23.0581	20.5618	-329.863	5735.95	-16688.1		22.8612	19.7108	-330.15	-1941.83	-16899.5
													7.13758	-10.3039	-319.424	19706.2	-2316.09		9.14409	-9.46006	-318.459	2099.46	-9289.39		23.1269	20.8974	-330.046	7711.67	-21935.5		22.8411	20.0383	-330.061	3642.78	-7763.07
													7.13402	-9.97759	-319.368	18644.2	-4012.56		9.13566	-9.14192	-318.439	1641.01	-10354.7		23.1951	21.2326	-330.223	8950.32	-20935.6		22.8148	20.364	-329.951	18055.8	-17540.9
													7.12805	-9.65248	-319.303	16528.2	-5510.25		9.12949	-8.82349	-318.429	2208.62	-8177.73		23.2604	21.5687	-330.394	10230	-17485.5		22.7471	20.6813	-329.713	14872.5	-30287.5
													7.12624	-9.32796	-319.257	15993.9	-7963.35		9.10768	-8.50457	-318.363	2377.85	-5570.04		23.3306	21.9045	-330.583	11885.2	-14755.9		23.0905	21.7661	-330.871	8309.03	-30516.5
													7.13406	-9.0035	-319.25	15611.3	-8405.69		9.07661	-8.18436	-318.262	3571.46	-3992.87		23.4086	22.2385	-330.799	12431.8	-14941.4		23.5711	22.5441	-332.478	7481.39	-23387.7
													7.13847	-8.67988	-319.233	8571.3	-5517.04		9.05769	-7.86173	-318.205	4853.92	-4056.17		23.4677	22.5693	-330.955	11428.9	-22510.5		23.6712	22.8981	-332.807	6241.16	-23121.6
													7.12768	-8.35767	-319.161	5785.52	-3478.22		9.04748	-7.53787	-318.182	4121.54	-4264.47		23.4827	22.896	-330.973	11017.3	-35553.8		25.7505	-31.8998	-342.157	45189.7	716.921
													7.11348	-8.03535	-319.079	4587.3	-2657.54		9.02621	-7.21555	-318.125	2990.42	-7650.37		23.4653	23.2187	-330.888	11079.4	-41174.3		25.5104	-31.5079	-341.375	43650.1	-10353.3
													7.10844	-7.71135	-319.032	4495.04	-3061.85		8.99661	-6.89731	-318.046	4779.68	-16860.1		23.433	23.5369	-330.754	6730.6	-38561.3		24.9889	-30.3519	-339.727	17059.9	-2509.56
													7.10479	-7.38626	-318.991	3841.15	-4311.55		8.97705	-6.5851	-318.017	7047.06	-26329.2		23.3906	23.8481	-330.58	2516.06	-45120		24.8144	-29.9684	-339.211	6921.92	-1740.31
													7.09411	-7.06128	-318.923	3332.67	-5820.33		8.9701	-6.27615	-318.04	9759.47	-26495.5		23.3616	24.1556	-330.439	6074.79	-36986.9		24.6325	-29.5831	-338.681	6597.03	-3517.07
													7.08579	-6.7382	-318.858	6624.15	-6558.46		8.96628	-5.96449	-318.066	14511.8	-18902.3		23.757	24.869	-331.638	10284.6	-5607.7		24.4558	-29.2014	-338.165	4811.12	-1167.25
													7.09034	-6.41834	-318.831	6261.64	-7990.71		8.68929	-2.49254	-317.815	10808.8	-60673.3		24.0889	25.2573	-332.682	10279.7	-4277.06		24.2889	-28.825	-337.671	6322.83	-2051.68
													7.10509	-6.10076	-318.84	9512.52	-8261.06		8.9413	0.193109	-318.832	23153	-30423		24.2927	25.6142	-333.303	1514.88	-10713.8		24.133	-28.4541	-337.201	10649.5	-6827.05
													7.12402	-5.78372	-318.87	10246.1	-4568.32		8.93004	0.504723	-318.872	10041.6	-20314.1		26.4343	-30.4708	-343.491	3757.24	-12293.1		23.9864	-28.0881	-336.752	9506.19	-6882.15
													7.12175	-4.16385	-318.757	385596	6976.71		8.90448	0.816981	-318.87	4498.1	-19194.2		26.1292	-30.004	-342.465	-153.081	-12252.5		23.846	-27.7256	-336.321	5780.65	-4331.43
													7.17964	-2.2285	-318.657	75582.2	-54486.4		8.86583	1.45663	-318.885	5901.02	-6592.56		25.8187	-29.5452	-341.419	-589.306	-8317.42		23.7091	-27.3643	-335.899	2550.39	-1649.23
													7.25649	-1.58572	-318.774	3324.48	-43044.6		8.85043	1.77902	-318.879	4815.62	2164.2		25.5316	-29.103	-340.446	14854.5	-17919.2		23.5734	-27.0023	-335.479	2735.39	-5.25848
													7.51368	0.00786253	-319.68	54590	-4775.27		8.83486	2.10119	-318.858	12318	6493.59		25.2967	-28.6859	-339.645	25765.8	-22379.3		23.4405	-26.6401	-335.068	6538.56	-1071.5
													7.56062	0.315039	-319.868	25732.8	1664.2		8.82683	2.42791	-318.863	20289.4	7629.29		25.1297	-28.2977	-339.065	26482.4	-22132.7		23.3127	-26.279	-334.674	7755.18	-1600.22
													7.58071	0.629764	-319.924	19438.2	5442.09		8.82435	2.75881	-318.889	22548.5	5508.74		24.9933	-27.9225	-338.581	22895.9	-22950.3		23.189	-25.9184	-334.292	6806.57	-1338.8
													7.5879	0.951989	-319.906	20424.1	6529.83		8.81441	3.0876	-318.88	20427.2	4314.01		24.8479	-27.5434	-338.058	21849.9	-21280.5		23.0678	-25.5574	-333.915	5753.02	-965.279
													7.59556	1.27835	-319.878	16974	-347.393		8.80077	3.41316	-318.852	17972.6	4946.79		24.6965	-27.1597	-337.506	20513.8	-14476.5		22.9508	-25.1973	-333.546	6636.87	-1809.61
													7.60339	1.60472	-319.85	13573.8	-5868.83		8.80717	3.74076	-318.909	10779.4	4424.52		24.5496	-26.7744	-336.965	17596.2	-8910.74		22.8397	-24.8399	-333.191	8739.4	-2822.92
													7.60906	1.92798	-319.822	10573.9	-4851.17		8.84184	4.0708	-319.094	3118.7	1367.5		24.4066	-26.3889	-336.44	15821.8	-7923.21		22.7324	-24.4849	-332.843	10248.2	-3285.88
													7.6159	2.25001	-319.808	9609.94	-2701.04		8.89292	4.39759	-319.363	1615.08	-2920.43		24.2654	-26.0044	-335.929	16742.2	-8901.2		22.6262	-24.1314	-332.496	10445	-3269.92
													7.62665	2.57312	-319.813	10564.2	-1232.73		8.94926	4.72065	-319.671	1656.19	-3039.91		24.1296	-25.6222	-335.445	18829.8	-9334.89		22.5244	-23.7803	-332.161	10028.4	-3011.77
													7.63601	2.8965	-319.817	9699.14	-628.382		9.00225	5.04638	-319.969	1684.91	-823.863		24.0021	-25.2431	-334.997	19535.6	-8816.07		22.4314	-23.4331	-331.853	9868.8	-3487.41
													7.64015	3.21898	-319.8	7846.06	-409.905		9.04902	5.37589	-320.24	4038.91	1436.73		23.8787	-24.8651	-334.567	18479.4	-7179.78		22.3444	-23.0886	-331.561	10477	-4266.45
													7.64911	3.54135	-319.799	8033.2	455.336		9.09375	5.70308	-320.507	9466.88	3362.78		23.7547	-24.4865	-334.135	16287.3	-5021.15		22.2587	-22.7453	-331.272	11820.4	-3614.27
													7.67587	3.86408	-319.86	8638.08	-12.4522		9.13686	6.02684	-320.769	10715	5175.65		23.6327	-24.1083	-333.713	13715.1	-4277.89		22.1753	-22.4024	-330.992	13064.1	-1598.35
													7.73154	4.18453	-320.023	6780.22	-4109.16		9.17337	6.35316	-320.992	9871.19	4390.89		23.5157	-23.7319	-333.315	12216.7	-5167.42		22.0969	-22.0595	-330.731	14062.4	824.449
													7.82006	4.50075	-320.305	5332.98	-7439.35		9.20337	6.68413	-321.17	9198.05	3889.22		23.4022	-23.3569	-332.932	11126.6	-5440.43		22.02	-21.7163	-330.478	15951.1	2443.65
													7.91867	4.81669	-320.623	3674.72	-6317.35		9.23438	7.01588	-321.343	9726.04	860.102		23.2898	-22.9829	-332.553	8691.86	-4570.32		21.9397	-21.3727	-330.213	18616.5	2923.46
													8.00513	5.13635	-320.901	2175.77	-3870.33		9.26998	7.34709	-321.533	10317.8	-1798.56		23.1796	-22.6096	-332.186	5820.28	-4536.45		21.8555	-21.0282	-329.936	20510.8	3065.98
													8.08575	5.45804	-321.16	1522.39	-134.374		9.30753	7.68052	-321.721	10722.1	-1988.04		23.0724	-22.237	-331.835	4384.76	-5799.53		21.7679	-20.6821	-329.65	19234.8	4337.91
													8.16968	5.77952	-321.434	4366.03	1265.06		9.34518	8.01687	-321.903	12421.8	71.7668		22.9669	-21.8657	-331.494	4346.87	-7110.62		21.6714	-20.3356	-329.337	16084.8	6844.77
													8.24885	6.10181	-321.692	6317.48	931.636		9.38291	8.35351	-322.087	15275.6	3050.73		22.8621	-21.4958	-331.156	4902.36	-6931.36		21.5594	-19.9904	-328.977	16019.2	8454.97
													8.31463	6.42616	-321.899	5317.75	348.742		9.42239	8.68929	-322.284	15402.3	2420.64		22.7603	-21.1274	-330.828	5820.19	-5007.54		21.4418	-19.6464	-328.598	18203.6	8382.7
													8.37337	6.75147	-322.078	2331.51	-1611.07		9.4675	9.02571	-322.5	11649.9	-3350.64		22.6639	-20.7602	-330.515	6691.72	-4319.09		21.3338	-19.303	-328.245	19084.2	6924.2
													8.43344	7.07654	-322.257	1742.64	-5551.74		9.51958	9.36264	-322.741	6502.07	-7134.12		22.5731	-20.3951	-330.22	6009.24	-6162.66		21.2366	-18.9608	-327.927	16886.4	4180.42
													8.49644	7.40221	-322.443	2003.95	-6514.29		9.57583	9.69717	-323.01	2812.25	-5251.81		22.4871	-20.0325	-329.942	5018	-9476.72		21.1455	-18.6206	-327.634	12242.9	-388.28
													8.56182	7.72951	-322.633	2189.51	-5996.7		9.63416	10.0279	-323.305	3324.13	-4574.76		22.4046	-19.6721	-329.676	5630.99	-12912.4		21.0612	-18.2822	-327.366	9646.13	-4168.46
													8.62724	8.05799	-322.822	1488.34	-4943.85		9.69412	10.3564	-323.612	4297.7	-5867.57		22.3244	-19.3134	-329.42	7418.01	-14887.4		20.9863	-17.9447	-327.125	10505.3	-2235.37
													8.69137	8.38708	-323.005	657.761	-3467.17		9.75623	10.6843	-323.926	4915.23	-6603.83		22.2465	-18.9555	-329.174	10047.3	-15022.2		20.9177	-17.6081	-326.901	13176.4	-324.06
													8.75869	8.71711	-323.198	388.381	-2401.47		9.8222	11.014	-324.251	6107.81	-7057.31		22.1705	-18.5977	-328.937	13605.8	-14465.3		20.8501	-17.2721	-326.679	12906.6	-1042.61
													8.83378	9.04865	-323.415	229.447	-2049.18		9.89257	11.3476	-324.586	4392.07	-6915.25		22.094	-18.2392	-328.699	17463	-13707.1		20.7818	-16.9366	-326.455	9711.78	-1414.57
													8.91574	9.38218	-323.658	-371.167	-1386.45		9.96572	11.688	-324.92	1315.01	-8697.58		22.0142	-17.8791	-328.449	19595.3	-12396.1		20.7134	-16.6013	-326.233	6221.23	677.051
													9.0026	9.71771	-323.921	-632.66	-841.84		10.046	12.0334	-325.267	-1174.35	-12506.4		21.9277	-17.5165	-328.179	19397.3	-12945.7		20.6489	-16.2679	-326.027	5888.99	525.418
													9.09326	10.0535	-324.199	-77.2935	-1450.19		10.1483	12.3744	-325.684	11959.1	-24707.6		21.8323	-17.1512	-327.882	20174.3	-16020.5		20.5934	-15.9382	-325.853	6947.69	-1847.62
													9.18698	10.388	-324.491	676.276	-2469.6		10.2781	12.708	-326.193	24653.3	-34296		21.7306	-16.7856	-327.558	21937.6	-16010		20.4874	-15.2831	-325.513	10146.6	1738.33
													9.28329	10.7218	-324.793	792.307	-2441.03		10.4219	13.0448	-326.752	25775	-35982.5		21.6269	-16.4223	-327.211	23123.5	-12249.3		20.4801	-13.6565	-325.519	72517.6	24169.6
													9.38182	11.0561	-325.105	371.306	-1721.77		10.6729	13.7352	-327.74	19606.7	-22619.6		21.5287	-16.0643	-326.869	22067.5	-5934.32		20.0675	-11.6526	-324.19	35863.2	-2468.44
													9.48221	11.3903	-325.426	150.108	-1786.08		10.7464	14.0776	-328.05	17644.1	-13434.3		21.4419	-15.7133	-326.557	16081.8	-650.065		20.0429	-11.3263	-324.102	42328.2	-6117.81
													9.58517	11.7244	-325.757	87.1533	-2278.7		10.7999	14.4239	-328.293	27748.4	-5480.34		21.3643	-15.3672	-326.274	10869	-5382.54		20.0233	-11.003	-324.027	40892.1	-11353.7
													9.69555	12.0602	-326.117	136.548	-1526.23		10.8489	14.7762	-328.533	33446.8	-1681.5		21.2926	-15.0234	-326.015	11717.7	-10963.9		20.0041	-10.681	-323.951	32039.9	-8963.8
													9.81902	12.3998	-326.53	3280.45	-3400.73		10.8981	15.1242	-328.796	25005.1	-5590.93		21.2291	-14.6802	-325.78	13339.9	-1377.5		19.9841	-10.3584	-323.87	24708.9	-3275.82
													9.96035	12.7437	-327.013	4601.31	-4101.82		11.0179	15.8009	-329.446	24803.5	-61784.1		21.1752	-14.336	-325.565	14162.1	7570.61		19.9638	-10.0336	-323.791	20642.1	3198.05
													10.1186	13.0914	-327.561	4614.6	-4452.54		11.0931	16.1427	-329.82	56377.2	-82375.7		21.123	-13.9885	-325.36	10663.4	4877.32		19.944	-9.70726	-323.715	19599.3	3428.4
													10.2707	13.4391	-328.085	2838.32	-4940.16		11.1565	16.4834	-330.195	116184	-53517.2		21.0654	-13.6368	-325.156	10063.7	-4579.08		19.9246	-9.38141	-323.635	17717.8	-4255.84
													10.3942	13.7832	-328.5	58.3844	-4799.46		11.7566	20.4902	-333.049	-12716.6	-243864		21.0086	-13.2852	-324.963	11041.7	-6923.6		19.9042	-9.05654	-323.553	15668.3	-13433.8
													10.491	14.1244	-328.814	357.451	-3784.6		11.8285	20.8012	-333.374	-2251.04	-129629		20.9597	-12.9381	-324.791	12588.5	-5913.21		19.8804	-8.732	-323.47	15029.1	-19856.6
													10.5702	14.4639	-329.06	2120.25	-2989.05		12.5159	-27.4012	-334.544	-4500.19	-7171.83		20.9166	-12.5957	-324.631	15052.7	-5850.45		19.8538	-8.40716	-323.387	13964	-20525.5
													10.644	14.8031	-329.285	577.491	-2540.27		12.3761	-27.0248	-333.956	-3676.64	-12482.8		20.8431	-11.9208	-324.337	21136.9	-6923.89		19.8272	-8.08147	-323.303	10865.8	-11789.1
													10.7245	15.1436	-329.536	-200.151	-3374.04		12.2417	-26.6519	-333.391	-2200.87	-6464.21		20.5194	-8.20662	-323.219	33959.4	-9098.04		19.8022	-7.75503	-323.221	7622.74	-2666.26
													10.8183	15.4872	-329.839	2786.27	-5251.16		12.1078	-26.2826	-332.821	3011.05	-2852.98		20.5034	-7.87603	-323.149	24305.7	-3850.12		19.7799	-7.4284	-323.144	7211.54	-998.71
													10.9271	15.8342	-330.2	6728.1	-5215.21		11.9792	-25.9158	-332.275	2192.6	-5082.71		20.4867	-7.54816	-323.077	16813.6	2587.31		19.7596	-7.10187	-323.071	7690.26	-1852.46
													11.0393	16.1774	-330.584	12515.3	-7829.38		11.8621	-25.55	-331.79	1373.34	-10236.5		20.4694	-7.22015	-323.005	15689.7	3909.6		19.7402	-6.77548	-322.999	6597.87	-349.276
													11.1426	16.5079	-330.949	1007.43	-37301		11.7534	-25.1835	-331.349	1604.16	-7159.61		20.4526	-6.88883	-322.94	16016.1	4657.79		19.7249	-6.44962	-322.94	4978.79	775.92
													12.1963	20.0487	-334.136	8118.23	-5934.79		11.6474	-24.8151	-330.917	3778.8	-1591.49		20.4359	-6.55511	-322.878	17517	4786.08		19.7206	-6.12495	-322.914	4545.62	-1573.79
													12.2118	20.3911	-334.137	10376.1	1461.3		11.5398	-24.4457	-330.467	7740.07	746.316		20.419	-6.2207	-322.815	17869.9	3724.36		19.7256	-5.8012	-322.916	3946.09	-4381.2
													12.2835	20.739	-334.329	17980.7	-20359.9		11.4281	-24.0768	-329.981	9202.23	2053.39		20.4014	-5.88644	-322.751	14542.6	1677.01		19.7318	-5.47731	-322.923	3383.94	-5267.08
													11.0589	-27.4555	-335.126	3015.34	-15252		11.3158	-23.7083	-329.476	7676.77	-1827.77		20.3828	-5.55268	-322.685	9008.16	-619.164		19.7364	-5.15255	-322.924	3267.29	-4214.46
													10.8971	-27.0664	-334.554	3285.06	-9834.66		11.2073	-23.3404	-328.98	1557.24	-9552.48		20.362	-5.2188	-322.614	3460.55	-2972.09		19.7415	-4.82651	-322.928	3287.32	-1413.71
													10.741	-26.6761	-334	3506.23	-8163.2		11.1034	-22.9743	-328.491	-5054.84	-20796.5		20.3391	-4.8843	-322.539	1470.91	-6336.67		19.7467	-4.49974	-322.934	3034.89	628.528
													10.585	-26.2831	-333.439	3890.13	-8382.35		11.0052	-22.612	-328.011	-5164.73	-32885.1		20.3176	-4.55018	-322.47	2528.96	-7283.15		19.7493	-4.17352	-322.933	2268.63	-788.766
													10.3085	-25.5046	-332.448	7207.65	-5298.52		10.9262	-22.257	-327.585	5107.37	-40189.8		20.3008	-4.21742	-322.414	2664.47	-6049.65		19.7494	-3.84789	-322.925	571.94	-2474.94
													10.1894	-25.1215	-332.027	6220.26	-1354.62		10.8799	-21.9118	-327.264	17114.6	-42822.3		20.2856	-3.88558	-322.363	-531.906	-4603.45		19.7495	-3.52175	-322.916	-276.992	-2404.2
													10.0702	-24.7397	-331.606	3739.25	-97.2265		10.8548	-21.5723	-327.017	15750.9	-39492.8		20.2695	-3.55418	-322.307	-2833.01	-4224.66		19.75	-3.1952	-322.906	932.389	-3934.56
													9.94432	-24.3602	-331.168	2094.92	-4118.98		10.8291	-21.2318	-326.778	6169.55	-30878		20.256	-3.22402	-322.259	-1821.5	-4138.91		19.7487	-2.86945	-322.888	-19.307	-5450.13
													9.80813	-23.9835	-330.703	5338.86	-6791.12		10.7755	-20.8837	-326.46	-5115.56	-22064.6		20.2495	-2.89591	-322.233	818.434	-3998.22		19.746	-2.54461	-322.863	-260.123	-7292.74
													9.66681	-23.6064	-330.223	11486.3	8.45129		10.5353	-20.1498	-325.433	16870.2	-28145		20.2509	-2.56952	-322.233	3267.81	-3948.8		19.7442	-2.2197	-322.837	2708.79	-9210.58
													9.52536	-23.2253	-329.741	17525.8	13992.7		10.4016	-19.7721	-324.899	39558.6	-31823.8		20.2593	-2.24415	-322.255	4934.44	-4170.37		19.7444	-1.89467	-322.815	5084.58	-9537.4
													9.37957	-22.8409	-329.244	41945.7	13897.9		10.0163	-18.3385	-323.336	22520.2	-16532		20.2711	-1.91882	-322.288	5340.77	-4260.44		19.7461	-1.57042	-322.796	1232.35	-9127.76
													9.22829	-22.4563	-328.731	61964.9	10124.5		9.90955	-17.9897	-322.898	31141	-22468.9		20.2827	-1.59268	-322.319	5800.29	-4453.95		19.7491	-1.24688	-322.781	-5594.72	-10423.6
													9.09204	-22.0809	-328.268	66382.5	2527.14		9.79813	-17.642	-322.442	34301.8	-20011		20.2934	-1.26564	-322.347	7519.62	-5346.79		19.754	-0.92297	-322.77	-5836.45	-14477.2
													8.99009	-21.7225	-327.913	53457.7	-2329.78		9.68892	-17.2962	-321.985	27501.7	-11772.9		20.3027	-0.937873	-322.372	9118	-6978.08		19.7615	-0.598106	-322.763	-2288.18	-17050.6
													8.91529	-21.3771	-327.64	31763.3	-2374.59		9.58855	-16.9529	-321.539	16859.8	-3740.34		20.3101	-0.609797	-322.391	9199.58	-8626.66		19.7724	-0.272289	-322.765	2135.7	-17381.6
													8.85062	-21.0371	-327.391	17141.7	-2209.38		9.50513	-16.6136	-321.151	6463.84	-126.915		20.3152	-0.281778	-322.403	8686.88	-9628.1		19.7974	0.37938	-322.772	11840	-14414.1
													8.76607	-20.6926	-327.068	19849.1	-11221.3		9.44586	-16.2797	-320.867	1308.6	-4315.06		20.319	0.0462741	-322.412	8614.81	-10016.2		19.8069	0.704248	-322.76	14535	-14030.1
													8.50274	-19.9751	-326.081	43314.1	-10019.2		9.40524	-15.95	-320.67	1777.02	-7830.17		20.3226	0.374588	-322.419	9518.38	-9977.16		19.8145	1.03008	-322.744	19066	-13378.3
													8.38467	-19.6167	-325.611	41610.7	-7095.87		9.37233	-15.6226	-320.512	1387.43	-5159.09		20.3244	0.703491	-322.423	11590.2	-9449.49		19.8207	1.35743	-322.729	23720.7	-11223.6
													7.86466	-17.8994	-323.69	36185.6	-19012.7		9.34162	-15.2957	-320.371	606.279	-3104.97		20.3234	1.03319	-322.42	13247.1	-8507.59		19.8262	1.68558	-322.711	25612	-8328.28
													7.74834	-17.5564	-323.255	28187.4	-26074.4		9.31064	-14.9683	-320.237	-1875.71	-4540.07		20.3217	1.36329	-322.415	13458.2	-7085.54		19.83	2.01431	-322.688	25109.4	-5778.14
													7.63161	-17.2119	-322.837	16892.8	-28920.5		9.28016	-14.6404	-320.113	-1819.79	-13927.2		20.3218	1.69343	-322.413	13497.5	-5283.4		19.8293	2.344	-322.653	22218.9	-3513.85
													7.51011	-16.8679	-322.427	8218.68	-25770.4		9.25195	-14.3126	-320.003	-694.068	-22624.8		20.3236	2.02405	-322.415	14704.4	-3801.05		19.8255	2.67471	-322.612	18684.6	-2425.97
													7.40083	-16.525	-322.068	3573.81	-12240.2		9.22214	-13.9849	-319.889	-1009.64	-16652.1		20.3268	2.35541	-322.42	15995.1	-3005.92		19.8251	3.00597	-322.586	16450.8	-2071.43
													7.32063	-16.1842	-321.803	10395	-2855.5		9.18506	-13.6569	-319.747	11985.8	-12187		20.3327	2.68648	-322.432	16026	-2411.04		19.829	3.33696	-322.577	13634	-247.419
													7.26467	-15.8478	-321.607	12115	-941.145		9.08787	-12.6778	-319.38	8058.58	-20005.4		20.3422	3.01631	-322.452	15011.5	-1732.85		19.8307	3.66648	-322.564	8241.63	2800.13
													7.22344	-15.5177	-321.445	6527.96	-90.779		9.05576	-12.3516	-319.266	-20.6488	-7975.19		20.3543	3.34568	-322.478	13640.9	-1522.36		19.8314	3.99453	-322.554	5383.27	2780.89
													7.19055	-15.1912	-321.296	5476.74	619.504		9.0161	-12.0246	-319.125	4495.83	-8439.51		20.3673	3.67564	-322.505	12636	-2198.52		19.8431	4.32272	-322.585	7954.85	25.2631
													7.16135	-14.8653	-321.149	7457.43	2970.4		8.97135	-11.6975	-318.96	13089.7	-13664.4		20.3796	4.00678	-322.531	12434.7	-2912.87		19.8689	4.65181	-322.668	11045	-1957.12
													7.135	-14.54	-321.006	6698.53	5588.25		8.9262	-11.3715	-318.789	7502.74	-12012.9		20.3899	4.33906	-322.55	12159.5	-3109.52		19.8988	4.98121	-322.766	13295.9	-3969.18
													7.11062	-14.2155	-320.871	6302.74	3612.37		8.88631	-11.0477	-318.64	-3367.81	-9444.33		20.3976	4.67051	-322.562	10632.7	-3074.63		19.926	5.30968	-322.854	14091.9	-5120.09
													7.08329	-13.8905	-320.731	4986.4	754.834		8.85385	-10.7264	-318.523	-4230.55	-11492		20.4026	4.99939	-322.566	8981.92	-3181.68		19.95	5.63529	-322.927	12870.1	-4585.2
													7.04962	-13.564	-320.576	3946.27	-1393.52		8.82863	-10.4075	-318.44	-124.037	-14882.4		20.4048	5.32698	-322.56	8952.76	-3512.1		20.217	7.96129	-323.689	8864.49	-7985.44
													7.01642	-13.2379	-320.428	3742.86	-972.313		8.80738	-10.09	-318.376	3345.62	-15135.1		20.4041	5.65498	-322.544	9822.08	-3876.4		20.2952	8.3038	-323.918	8512.87	-7615.41
													6.99006	-12.914	-320.307	4776.12	-355.366		8.78558	-9.7725	-318.31	1569.76	-10840.3		20.4005	5.98393	-322.518	10683.5	-3907.45		20.373	8.64604	-324.144	8335.05	-10241.9
													6.96521	-12.5905	-320.194	6363.59	96.7239		8.76592	-9.45457	-318.25	-1019.78	-8847.41		20.3949	6.31382	-322.486	10693.5	-3050.91		20.4457	8.98532	-324.353	8893.6	-12451.9
													6.93532	-12.2649	-320.064	6900.01	2035.44		8.75476	-9.13636	-318.221	-1306.32	-10159.1		20.3911	6.64383	-322.46	8856.57	-1400.38		20.5126	9.3214	-324.542	8544.4	-14119.8
													6.90094	-11.9363	-319.918	6530.36	5285.9		8.7453	-8.81797	-318.199	222.314	-9783.2		20.3924	6.97316	-322.449	7603.21	-604.616		20.5808	9.65827	-324.734	6152.27	-15684.2
													6.8643	-11.6052	-319.761	8549.5	4592.6		8.72335	-8.4994	-318.132	1821.39	-7358.07		20.3951	7.30209	-322.442	8266.14	-490.055		20.653	9.99784	-324.938	3699.6	-16218.2
													6.82747	-11.2737	-319.604	9228.8	2417.71		8.69411	-8.17995	-318.038	3988.71	-4708.8		20.3973	7.63116	-322.435	8814.77	-1090.42		20.724	10.3377	-325.14	3301.27	-14158.6
													6.79326	-10.9442	-319.456	10771.3	537.893		8.67481	-7.85859	-317.98	5326.12	-3405.06		20.4088	7.96085	-322.461	7492.37	-1359.53		20.792	10.6765	-325.333	5002.47	-12130.4
													6.76776	-10.616	-319.336	16183.1	-1164.8		8.66335	-7.53624	-317.951	4578.37	-4083.53		20.4376	8.29115	-322.548	5655.82	-155.978		20.8629	11.0156	-325.532	8333.67	-13813.4
													6.7551	-10.2882	-319.253	20339.4	-3023.18		8.6216	-6.89761	-317.844	6133.34	-17459.4		20.4739	8.62015	-322.661	2017.48	743.529		20.9396	11.356	-325.741	12304.7	-17305.8
													6.74854	-9.96117	-319.186	19938.5	-4053.64		8.60769	-6.58489	-317.837	7886.52	-26755		20.5056	8.94589	-322.756	1426.04	-3368.62		21.0187	11.6971	-325.951	16116.7	-19863.2
													6.74136	-9.63538	-319.118	18057.9	-3986.8		8.60439	-6.27503	-317.877	10028.1	-26959.8		20.532	9.2679	-322.83	1045.51	-8803.18		21.0976	12.0389	-326.156	19034.2	-22593
													6.7381	-9.31001	-319.067	17508.9	-4210.02		8.6032	-5.96349	-317.917	13944.8	-21494.8		20.8257	11.5389	-323.783	8854.44	534.005		21.1777	12.3811	-326.362	20515.2	-25955.5
													6.74255	-8.98444	-319.048	17398.4	-2868.3		8.59883	-5.64975	-317.936	15560.2	-23984.8		20.9014	11.8705	-324.035	7397.38	-737.158		21.259	12.7241	-326.571	21049.7	-26666
													6.74428	-8.66005	-319.021	10480.2	1505.83		8.57405	-5.02328	-317.926	8002.48	-31763.5		20.9752	12.199	-324.281	6071.34	-1103.54		21.3386	13.0684	-326.777	20603.7	-22670
													6.73389	-8.33791	-318.951	7286.51	2153.56		8.36421	-2.81156	-317.72	18290.6	-45413.2		21.0457	12.5254	-324.514	5739.55	-10.1179		21.4149	13.4145	-326.981	18748.9	-17704.8
													6.72049	-8.01586	-318.872	5260.62	1138.53		8.33926	-2.50092	-317.726	4231.13	-45597		21.1118	12.8515	-324.731	6887.3	1205.7		21.4904	13.762	-327.19	15420.9	-13297.2
													6.71406	-7.69175	-318.82	4660.07	-836.375		8.32546	-2.1844	-317.731	523.67	-32355.1		21.1772	13.1792	-324.945	8530.82	1468.34		21.5669	14.1108	-327.41	12332	-7926.76
													6.70978	-7.36681	-318.778	3976.37	-3155.2		8.33306	-1.18319	-317.787	89379.5	-9348		21.2453	13.5094	-325.169	9372.18	1350.81		21.6444	14.461	-327.635	11568.1	-4895.33
													6.70015	-6.72039	-318.679	5106.26	-3949.21		8.38754	-0.828932	-317.962	43542.4	-11728.7		21.3138	13.8408	-325.395	9042.84	985.877		21.7228	14.8124	-327.861	11619.2	-6522.68
													6.71126	-6.39978	-318.675	5780.69	-7702.7		8.56726	0.190415	-318.643	13598.2	-31713.3		21.38	14.1715	-325.613	8321.84	-557.505		21.8023	15.1633	-328.089	11724.4	-11700.2
													6.73211	-6.08131	-318.704	7969.61	-6809.11		8.56289	0.501765	-318.711	6120.13	-22712.9		21.446	14.5019	-325.833	7888.19	-3488.29		21.8822	15.5129	-328.314	11764.3	-17477.7
													6.75586	-5.76442	-318.747	11120.3	490.306		8.53899	0.813321	-318.717	3514.5	-20534.8		21.5143	14.8324	-326.064	7833.93	-6242.72		21.9595	15.8625	-328.53	11078.2	-21493.8
													6.77504	-5.44524	-318.782	22229.4	-19265.8		8.51392	1.12933	-318.71	6529.52	-15379.9		21.5836	15.1636	-326.299	8243.69	-7511.15		22.0311	16.2135	-328.728	10012.5	-20467.8
													6.77561	-4.79419	-318.736	48959.7	-84779		8.49521	1.44995	-318.71	6910.15	-9409.37		21.652	15.4957	-326.533	8235.5	-8226.33		22.0948	16.5663	-328.906	9540.54	-13215.6
													6.80205	-2.54156	-318.562	23851.5	-66943.8		8.47858	1.7713	-318.697	7101.73	229.64		21.7202	15.8293	-326.766	6588.31	-8993.35		22.1507	16.9207	-329.063	9674.76	-5347.23
													6.83151	-2.21768	-318.588	32076.2	-62118.1		8.4641	2.09303	-318.678	10967.2	6670.79		21.7891	16.1648	-326.998	4752.83	-9048.3		22.2047	17.2748	-329.22	8736.53	-421.921
													6.8662	-1.89536	-318.629	2312.33	-24965.3		8.45704	2.41883	-318.685	17761.3	6605.46		21.8584	16.5015	-327.23	4914.37	-8270.35		22.2601	17.6274	-329.385	8409.34	1892.85
													6.88975	-1.57786	-318.653	2196.92	-22814.2		8.45521	2.74835	-318.714	20657.7	5075.1		21.9283	16.8388	-327.458	6177.07	-7669.09		22.3129	17.9807	-329.547	10734.3	1166.32
													6.91411	-0.952007	-318.727	26300.2	-46618		8.44806	3.0766	-318.716	20371	4045.43		22	17.1766	-327.69	6246.13	-7359.19		22.3624	18.3356	-329.703	10427.9	79.5657
													6.97631	-0.626845	-318.941	74010.9	-43825		8.44037	3.40253	-318.712	18986.7	2956.71		22.0745	17.515	-327.929	6002.82	-6835.02		22.4186	18.6884	-329.881	5970.7	-2484.12
													7.12834	0.015055	-319.51	42412.8	-4910.21		8.45496	3.73	-318.802	10196.6	459.637		22.1513	17.8545	-328.175	6533.02	-5799.41		22.4837	19.036	-330.083	3573.47	-8099.55
													7.17557	0.32781	-319.7	24270.3	4032.59		8.49723	4.05935	-319.017	4276.11	-3346.99		22.2295	18.1953	-328.424	7039.57	-4997.87		22.5354	19.3781	-330.238	2110.33	-15075.7
													7.19743	0.645592	-319.763	20166	8154.46		8.5504	4.38646	-319.294	-307.414	-1443.11		22.3091	18.5357	-328.675	6999.94	-4895.12		22.5571	19.7154	-330.292	1458.86	-18462.3
													7.20643	0.968543	-319.751	20568.5	8736.36		8.60322	4.71095	-319.587	1942.42	-3519.03		22.3898	18.874	-328.926	6246.67	-5180.7		22.5597	20.0497	-330.279	6368.99	-17668.4
													7.21529	1.29451	-319.727	15264.1	4992.43		8.65306	5.03726	-319.871	2663.69	-3091.95		22.4693	19.2115	-329.171	4274.93	-5746.21		22.5304	20.7114	-330.144	11314.7	-7725.76
													7.22284	1.62043	-319.697	13211.8	-1129.89		8.69923	5.36604	-320.138	3456.95	239.972		22.5452	19.5495	-329.401	2289.29	-6768.58		22.8738	21.7987	-331.309	1946.71	-18039.3
													7.22654	1.94388	-319.662	10511.2	-2332.52		8.74273	5.6927	-320.399	6040.03	4636		22.6158	19.8878	-329.611	1634.36	-8176.56		23.3057	22.5714	-332.769	6798.96	-4393.85
													7.23251	2.26605	-319.645	8556.94	-1946.91		8.78298	6.01654	-320.65	10206	5356.55		22.6808	20.2257	-329.799	2725.12	-11343.7		23.4412	22.936	-333.217	1856.2	-3365.75
													7.24588	2.58855	-319.66	9108.07	-1389.15		8.81722	6.34237	-320.865	11939.6	5799.18		22.7444	20.5625	-329.976	5196.45	-17663.2		25.4381	-32.2421	-342.349	20283.3	-15675.8
													7.25921	2.91127	-319.677	9146.96	-950.73		8.84663	6.67226	-321.044	11235	7016.91		22.8108	20.8978	-330.153	7180.56	-22254.6		25.1785	-31.8483	-341.522	14099.2	-21217.1
													7.2666	3.23362	-319.672	7013.2	102.644		8.8779	7.00405	-321.223	10649.2	5235.94		22.8775	21.233	-330.328	8324.59	-20268.1		24.9861	-31.4578	-340.904	18097.4	-28698.5
													7.28095	3.55495	-319.689	7206.81	-1003.88		8.91362	7.33681	-321.414	11095	2022.93		22.9421	21.5695	-330.501	10138.2	-15559		24.8382	-31.0718	-340.431	16941.4	-17842.8
													7.31731	3.87463	-319.784	9477.7	-3271.07		8.95017	7.67171	-321.598	12529.6	76.863		23.0093	21.9061	-330.684	11757.7	-12745.8		24.696	-30.6911	-339.987	17846	-3631.98
													7.38055	4.19229	-319.974	8826.85	-5881.73		8.98545	8.00864	-321.77	15368.8	1102.92		23.0807	22.2411	-330.879	10924.4	-13980.7		24.5441	-30.3115	-339.522	15152.5	1971.17
													7.46893	4.50816	-320.254	6901.38	-8426.19		9.02031	8.34551	-321.941	18201.5	4514.69		23.1389	22.5746	-331.032	8451.2	-19843		24.3768	-29.9292	-339.02	6203.53	3197.55
													7.56432	4.82446	-320.56	4345.85	-7869.68		9.05719	8.68156	-322.125	17580.7	5196.94		23.1676	22.9065	-331.092	5780.97	-26196.5		24.2041	-29.5476	-338.506	5251.17	-2197.27
													7.64982	5.14321	-320.833	1740.91	-5729.12		9.10051	9.01828	-322.331	13740.1	351.005		23.1742	23.2361	-331.084	4408.17	-33323		24.0385	-29.1713	-338.017	4524.49	-5051.94
													7.72995	5.46353	-321.09	854.342	-2931.56		9.15183	9.35541	-322.567	8735.92	-4297.93		23.1757	23.8855	-331.026	3116.49	-45171.3		23.883	-28.8007	-337.552	4834.64	-6507.74
													7.81132	5.78429	-321.355	3050.86	-905.089		9.20812	9.68978	-322.835	4248.72	-4559.44		23.5613	24.9119	-332.15	12203.4	-4159.86		23.7373	-28.4353	-337.107	7274.28	-5699.17
													7.88758	6.10622	-321.602	5535.92	240.004		9.2669	10.02	-323.133	2444.35	-3908.24		24.0393	25.6398	-333.628	3874.94	-4594.49		23.5992	-28.0735	-336.676	8643.32	-3481.32
													7.95222	6.43007	-321.805	5669.5	347.467		9.32715	10.3479	-323.444	2504.34	-4420.33		24.2213	25.978	-334.169	5686.73	-13347.3		23.4656	-27.7138	-336.257	6011.44	-1591.75
													8.01103	6.7547	-321.984	2447.42	-1372.63		9.38914	10.6756	-323.759	3822.31	-4797.32		25.5651	-29.9394	-341.731	4775.42	-10228.6		23.3329	-27.354	-335.842	2967.48	-510.691
													8.07135	7.07908	-322.166	1082.39	-5174.25		9.45491	11.0049	-324.086	5924.79	-5146.89		25.2663	-29.4919	-340.716	4211.49	3055.63		23.1986	-26.9923	-335.423	2938.24	211.031
													8.1343	7.40436	-322.352	596.907	-5799.14		9.5252	11.3379	-324.425	5367.4	-3885.15		25.0073	-29.0624	-339.829	17454.6	-2197.26		23.0656	-26.63	-335.01	5618.98	-440.109
													8.19896	7.73176	-322.54	384.527	-4902.44		9.59835	11.6772	-324.767	2263.15	-2571.07		24.8088	-28.6566	-339.142	26652	-6801.47		22.9377	-26.269	-334.613	7568.24	-1034.5
													8.26231	8.06047	-322.721	-386.664	-3391.67		9.6783	12.0212	-325.122	-1601.92	-6750.42		24.6779	-28.2756	-338.681	26488.6	-8631.04		22.8136	-25.9086	-334.228	7986.14	-1263.69
													8.3227	8.38954	-322.892	-882.98	-2033.77		9.77897	12.3603	-325.537	7941.03	-24031.2		24.5672	-27.9034	-338.283	19873.4	-11972.3		22.6908	-25.5475	-333.845	7094.28	-1416.1
													8.38602	8.71942	-323.071	51.7379	-2458.22		9.90472	12.6921	-326.027	18328.4	-36982.3		24.4306	-27.5241	-337.792	16480.7	-15316.8		22.5718	-25.1873	-333.469	7324.23	-2239.42
													8.4583	9.05087	-323.28	390.976	-3222.32		10.041	13.0274	-326.553	20706.8	-37947.2		24.2808	-27.1393	-337.252	13777.5	-10871.8		22.4599	-24.8303	-333.11	9038.34	-2940.49
													8.53856	9.38437	-323.517	97.5579	-3439.11		10.1716	13.3714	-327.061	17319.7	-33005.1		24.1397	-26.7544	-336.738	11986.2	-5697.04		22.3527	-24.4762	-332.76	10667.5	-3467.24
													8.62439	9.71987	-323.778	-97.0074	-3149.06		10.2809	13.7156	-327.494	14469.9	-32550.2		24.005	-26.3705	-336.248	13105.2	-4394.43		22.2467	-24.1238	-332.412	11194.9	-3809.13
													8.71459	10.0554	-324.057	-904.214	-2191.35		10.362	14.0562	-327.828	18566	-28506.2		23.8711	-25.9881	-335.766	15729.8	-4638.76		22.1451	-23.7741	-332.076	10993.7	-4019.26
													8.80831	10.3893	-324.35	207.43	-2808.16		10.4245	14.4	-328.11	26165.9	-13439.1		23.7416	-25.6081	-335.307	17092.7	-4779.17		22.052	-23.4281	-331.766	10689.5	-4798.75
													8.90489	10.7225	-324.655	1223.05	-2187.58		10.4783	14.7495	-328.385	33416	-6455.24		23.6204	-25.2309	-334.882	16516.7	-4507.37		21.9646	-23.0847	-331.472	10954.7	-5229.87
													9.00381	11.0564	-324.971	1072.92	-779.368		10.5302	15.0973	-328.68	36502.1	-7003.15		23.502	-24.8542	-334.471	15080.2	-3562.32		21.8782	-22.7422	-331.18	12097.3	-3729.06
													9.10483	11.3904	-325.295	534.842	-1008.64		10.5857	15.4387	-329.008	35835.1	-10655.7		23.3809	-24.4763	-334.051	13425.6	-2234.92		21.7943	-22.3997	-330.897	13169	-1308.62
													9.20867	11.7244	-325.63	-517.73	-1181.6		10.6488	15.7777	-329.365	34490.4	-23396.6		23.26	-24.0981	-333.634	11819	-1524.88		21.716	-22.0567	-330.636	13606.6	1044.98
													9.31972	12.06	-325.993	1869.82	-2915.04		10.7174	16.1175	-329.737	37008.5	-16385.9		23.1429	-23.7212	-333.235	10242.9	-1854.9		21.6406	-21.7135	-330.388	14787.7	2830.03
													9.4426	12.3994	-326.404	5122.13	-5220.95		10.7772	16.4577	-330.101	45591.8	16255.6		23.0288	-23.3456	-332.849	7843.86	-2516.88		21.5633	-21.3703	-330.134	16720.7	3842.53
													9.57929	12.7427	-326.87	5391.59	-5645.68		10.8294	16.8059	-330.435	44623.1	-2617.96		22.9161	-22.9714	-332.468	4967.21	-2846		21.482	-21.026	-329.867	18565.7	4582.2
													9.72757	13.089	-327.381	3692.45	-4693.33		11.4335	20.48	-333.118	3661.27	-301835		22.8052	-22.5979	-332.098	3332.96	-3412.71		21.3956	-20.6792	-329.583	19076.8	5948.95
													9.8712	13.4355	-327.875	981.259	-3722.83		11.4884	20.7907	-333.388	11444.2	-124375		22.6968	-22.2247	-331.741	3449.51	-5084.23		21.3	-20.3319	-329.271	17820.2	7092.47
													9.99446	13.7796	-328.29	-1467.53	-2956.86		11.5508	21.1231	-333.726	44839.1	-24465.6		22.5903	-21.8525	-331.395	3967.85	-7265.42		21.1917	-19.9866	-328.921	16106.5	7158.57
													10.0977	14.1216	-328.628	510.388	-3482.57		12.3417	-27.7753	-335.273	9963.27	-1453.94		22.4853	-21.4822	-331.056	4381.62	-7877.49		21.0783	-19.6433	-328.553	15400.3	6293.5
													10.1865	14.4627	-328.911	2566.19	-3641.88		12.1799	-27.3923	-334.579	-217.317	-3535.63		22.384	-21.1136	-330.729	5491.37	-6277.73		20.9712	-19.301	-328.203	15924.1	4265.98
													10.2702	14.8034	-329.175	281.719	-3238.65		12.0339	-27.0151	-333.963	-578.565	-13496.5		22.2883	-20.7464	-330.416	6822.35	-5498.77		20.8723	-18.9595	-327.879	14877.7	1954.75
													10.3584	15.1445	-329.456	-1445.07	-3206.72		11.8948	-26.6425	-333.377	-351.673	-7991.31		22.1981	-20.3809	-330.121	5880.77	-6539.88		20.7794	-18.6191	-327.579	10960.6	-627.017
													10.4553	15.4883	-329.769	-31.8119	-2611.48		11.7537	-26.2729	-332.777	2748.06	-1428.53		22.1125	-20.0173	-329.841	4466.18	-8773.8		20.6931	-18.2799	-327.302	7890.21	-2099.26
													10.562	15.8353	-330.121	1389.21	-4121.78		11.6178	-25.9059	-332.199	652.311	-3067.97		22.03	-19.6557	-329.574	5565.59	-11656.5		20.6148	-17.9419	-327.051	7729.8	455.83
													10.6713	16.1759	-330.486	2722.66	-16615.9		11.4963	-25.5406	-331.693	1340.63	-10663.7		21.9494	-19.2959	-329.316	8813.97	-13500.4		20.5423	-17.6049	-326.815	9851.2	2272.74
													10.7766	16.4998	-330.837	13251.5	-66558.8		11.3846	-25.1745	-331.234	2089.7	-4988.52		21.8714	-18.9373	-329.07	13693.6	-13613.8		20.4717	-17.2681	-326.584	11406.5	926.182
													10.8808	16.803	-331.169	7577.28	-129734		11.2745	-24.8048	-330.777	5761.43	1694.99		21.7966	-18.5788	-328.839	19183.5	-13433.5		20.4012	-16.9316	-326.352	10394.6	-550.109
													11.8358	20.0478	-334.081	21878.8	-39131.2		11.162	-24.4332	-330.297	8016.24	1890.29		21.7217	-18.2197	-328.609	23309.3	-13679.3		20.3312	-16.596	-326.124	6358.67	-142.503
													11.8655	20.3939	-334.148	4947.36	-24122.7		11.0457	-24.0625	-329.783	6466.82	1207.4		21.6426	-17.8589	-328.366	25064.7	-12949.6		20.2663	-16.2629	-325.916	3270.67	-615.816
													12.054	21.075	-334.692	3304.09	-73827.9		10.9314	-23.693	-329.262	8279.87	-5743.87		21.5566	-17.4958	-328.1	24459	-12341		20.2121	-15.934	-325.748	3797.48	-3363.61
													10.9074	-27.8537	-335.833	3235.21	-15398		10.8256	-23.3244	-328.766	6143.4	-15581.7		21.4626	-17.1308	-327.806	23476.1	-13653.9		20.1053	-15.28	-325.414	7485.59	-660.499
													10.7209	-27.4574	-335.162	1326.6	-11892.8		10.7252	-22.9573	-328.281	-1157.06	-27010.5		21.3634	-16.7673	-327.484	22577.8	-13644.2		19.733	-12.3087	-324.239	9485.54	-25301.9
													10.5538	-27.0659	-334.566	1202.51	-6018.63		10.6269	-22.5931	-327.789	-1682.93	-37561.8		21.2633	-16.409	-327.142	20844.6	-11452		19.6527	-11.0018	-323.951	32775.4	-16403.2
													10.3942	-26.6739	-333.996	1990.58	-2634.19		10.5468	-22.2363	-327.349	13087.3	-42076.7		21.1675	-16.0558	-326.803	17577.9	-8773.05		19.6324	-10.6801	-323.869	26015.7	-14315
													10.2312	-26.2769	-333.406	3114.75	-1873.24		10.5028	-21.8911	-327.027	28971.2	-40654.9		21.0798	-15.7067	-326.487	12983.9	-7056.85		19.613	-10.3578	-323.79	15644.1	-5827.05
													9.94019	-25.4881	-332.362	5487.11	-1972.88		10.4798	-21.5524	-326.784	25464.8	-34522.7		20.9994	-15.3598	-326.197	10271.5	-9969.33		19.5927	-10.0332	-323.71	10179.2	-1030.08
													9.8155	-25.1009	-331.926	4548.83	-2742.03		10.4493	-21.2115	-326.532	12368.6	-27385.4		20.9249	-15.0133	-325.931	10877.3	-11012.2		19.5717	-9.70729	-323.628	12051.3	-5337.23
													9.68991	-24.7161	-331.491	4237.12	-4592.78		10.2308	-20.4849	-325.552	-4867.55	-21427.6		20.8006	-14.3175	-325.467	12929.6	8622.84		19.5513	-9.38261	-323.545	10797.6	-12195
													9.55566	-24.333	-331.032	5528.62	-6669.99		10.0619	-20.1029	-324.886	12790.1	-17807.7		20.745	-13.966	-325.254	8650.77	7588.04		19.5299	-9.05937	-323.458	9801.63	-18453.8
													9.40922	-23.9513	-330.54	9509.17	-7328.95		9.73141	-18.6719	-323.528	37482.3	-3288.59		20.6856	-13.6116	-325.044	6866.71	-925.98		19.5042	-8.73603	-323.368	12272.8	-22205.7
													9.25972	-23.5696	-330.042	15855.1	-2624.96		9.64209	-18.3236	-323.155	22446.5	-195.771		20.628	-13.2586	-324.847	5970.82	-4295.75		19.475	-8.41171	-323.275	14813.4	-20572
													9.11534	-23.1867	-329.559	25656.6	9603.15		9.53483	-17.9742	-322.71	21690.6	-2311.32		20.5783	-12.9115	-324.674	7394.68	-5347.8		19.4465	-8.08605	-323.183	14377.6	-10772.4
													8.96804	-22.801	-329.061	52087.8	15319.1		9.43021	-17.6277	-322.279	23051.7	-5031.23		20.5347	-12.5699	-324.515	10543.6	-5696.33		19.42	-7.75954	-323.092	11934.2	-1959.62
													8.81282	-22.4136	-328.532	69147.6	11958.8		9.33148	-17.2842	-321.863	19733.6	-6731.09		20.462	-11.8971	-324.231	17203.8	-8803.21		19.3952	-7.43325	-323.006	10957.9	-808.254
													8.67315	-22.0366	-328.054	47234.3	4074.25		9.23557	-16.9422	-321.435	12469.5	-3397.75		20.1225	-7.5337	-323.011	9844.52	331.063		19.3719	-7.10731	-322.924	10814.5	-1727.03
													8.57143	-21.6805	-327.704	7832.03	-9817.88		9.15129	-16.6033	-321.041	2991.96	-639.364		20.1045	-7.20564	-322.936	9296.86	3886.26		19.3509	-6.78119	-322.848	9429.53	276.251
													8.49742	-21.339	-327.433	6028.71	-31779.4		9.09089	-16.2699	-320.748	75.1214	-7661.6		20.0861	-6.87462	-322.865	13720.9	2720.37		19.3361	-6.45518	-322.79	7256.72	1483.46
													8.42838	-21.0012	-327.154	19582.1	-24534.8		9.04963	-15.9413	-320.542	-251.254	-9374.18		20.0678	-6.54125	-322.797	16862.6	2208.6		19.3343	-6.13023	-322.773	5787.85	-1009.46
													8.16182	-20.2912	-326.131	50535.9	-19518.8		9.01563	-15.6153	-320.374	-463.779	-5094.23		20.0495	-6.20695	-322.728	17211.7	1854.14		19.343	-5.8062	-322.788	4413.84	-3899.52
													7.99923	-19.9238	-325.521	59014	-22210.3		8.98515	-15.2903	-320.23	-846.279	-5788.49		20.031	-5.8728	-322.658	14155.9	911.344		19.3526	-5.482	-322.806	3447.76	-5005.65
													7.83411	-19.2216	-324.875	34227.5	-71053.4		8.95834	-14.9649	-320.112	-1715.01	-13730.5		20.0118	-5.53938	-322.586	9096.05	-524.308		19.36	-5.15693	-322.819	3143.89	-4206.58
													7.7015	-18.5512	-324.415	6133.12	-65093.4		8.93348	-14.6386	-320.011	-1375.25	-23505.6		19.9902	-5.20585	-322.509	4163.25	-2816.72		19.3682	-4.83073	-322.833	2860.15	-1428.27
													7.59293	-18.2127	-324.019	23305.8	-23664.3		8.90779	-14.3115	-319.913	-1349.16	-25226		19.9658	-4.8714	-322.425	2604.07	-5775.4		19.3765	-4.50383	-322.848	2264.17	758.023
													7.47401	-17.8719	-323.568	41314.6	-22588.5		8.87784	-13.9838	-319.802	-3557.78	-10700		19.9424	-4.53699	-322.347	3276.37	-4850.11		19.3811	-4.17729	-322.853	2039.69	-833.169
													7.36749	-17.5321	-323.152	34878.2	-27106.9		8.84058	-13.6556	-319.665	14869.3	-10347.2		19.9236	-4.20367	-322.283	3407.43	-2731.93		19.3821	-3.85129	-322.847	1154.28	-2773.97
													7.26257	-17.1923	-322.756	17656.1	-25216.5		8.8001	-13.3273	-319.515	7468.48	-3756.43		19.9063	-3.87131	-322.223	487.434	-1971.11		19.383	-3.52514	-322.839	471.076	-3421.8
													7.14732	-16.8509	-322.354	6209.19	-20820.1		8.72923	-12.6714	-319.245	11587.7	-18201.3		19.8877	-3.53969	-322.158	-1437.6	-2986.08		19.3847	-3.19895	-322.831	655.34	-5383.54
													7.03891	-16.5082	-321.992	3382.93	-8443.79		8.69145	-12.3447	-319.108	7163.58	-6230.17		19.8726	-3.20956	-322.104	-1627.07	-2467.77		19.3851	-2.87349	-322.818	-111.838	-7199.39
													6.95638	-16.1657	-321.715	10031	-1066.79		8.64886	-12.0185	-318.956	8907.62	-3827.88		19.8668	-2.88165	-322.08	1415.74	-3257.82		19.3838	-2.54881	-322.799	-155.768	-7872.74
													6.89726	-15.8278	-321.507	9962.29	-2213.27		8.60306	-11.692	-318.787	12755.3	-9533.95		19.8705	-2.55559	-322.087	4251.81	-4007.13		19.3828	-2.22414	-322.776	2230.19	-9528.42
													6.85426	-15.4982	-321.338	4536.3	-3029.67		8.5577	-11.366	-318.614	4126.18	-10574.3		19.8819	-2.23069	-322.121	6256.58	-4873.39		19.3836	-1.89929	-322.756	3733.88	-12059.3
													6.82255	-15.1733	-321.192	5437.09	-4678.2		8.51736	-11.0423	-318.462	-5318.24	-10237.6		19.8969	-1.90582	-322.166	6757.39	-5399.9		19.3877	-1.57465	-322.746	1349.26	-13714.2
													6.79799	-14.8489	-321.059	7455.06	-6794.28		8.4835	-10.7213	-318.34	-4040.94	-11826.9		19.9113	-1.58002	-322.208	7109.8	-5660.87		19.3949	-1.25045	-322.747	-2490.72	-14335
													6.77674	-14.5245	-320.932	8602.71	-8146.32		8.45557	-10.4026	-318.247	586.372	-15069.9		19.9246	-1.2533	-322.246	8562.92	-6271.78		19.4037	-0.92674	-322.75	-4225.6	-14890.8
													6.75509	-14.2004	-320.804	8182.74	-7232.41		8.43153	-10.0852	-318.171	2191.64	-15743.2		19.9367	-0.925929	-322.281	9638.68	-7720.55		19.4135	-0.602813	-322.754	-3127.14	-15568.6
													6.72947	-13.8755	-320.668	4907.37	-4602.19		8.40881	-9.76774	-318.102	-694.038	-11221.8		19.9461	-0.59822	-322.307	8941.37	-9612.76		19.4249	-0.277234	-322.76	-502.343	-14814.4
													6.6978	-13.549	-320.52	2542.64	-1930.15		8.3893	-9.44985	-318.044	-1991.2	-8658.19		19.9518	-0.270431	-322.321	7963.81	-11021.7		19.4517	0.374114	-322.774	5007.23	-13816.3
													6.66393	-13.222	-320.369	3363.79	230.493		8.37699	-9.13181	-318.012	-1291.78	-8865.03		19.9558	0.0573707	-322.33	8200.71	-11466.4		19.4648	0.697343	-322.772	10938	-13671.1
													6.59869	-12.5702	-320.084	5866.4	1022.46		8.36584	-8.81372	-317.984	1241.19	-9485.05		19.9599	0.385222	-322.34	9280.02	-10959.9		19.4743	1.02304	-322.76	18668.9	-9732.03
													6.56235	-12.2451	-319.93	5785.72	2033.46		8.34428	-8.49552	-317.919	4161.57	-8802.09		19.9627	0.713362	-322.346	10401.1	-9811.09		19.4806	1.35222	-322.741	24072.4	-7553.91
													6.52401	-11.9182	-319.768	5394.48	3948.19		8.3164	-8.17664	-317.83	5830.9	-6247.06		19.9629	1.04198	-322.347	10873.4	-8517.09		19.4877	1.68221	-322.725	24891.6	-7355.46
													6.4858	-11.5882	-319.605	7468.65	2493.55		8.2962	-7.85631	-317.769	5452.2	-3397.99		19.9623	1.37085	-322.345	10817.7	-6977.15		19.4938	2.01208	-322.707	24336.3	-5997.28
													6.44869	-11.2574	-319.445	8051.68	580.388		8.2835	-7.53544	-317.736	4425.24	-4064.39		19.9631	1.69986	-322.345	11386.9	-4904.29		19.4905	2.34326	-322.662	22705.4	-3306.93
													6.41422	-10.9281	-319.296	9389.51	-978.703		8.2526	-6.89959	-317.666	6878.78	-17638.7		19.9663	2.02966	-322.352	13744.2	-3118.65		19.4793	2.6759	-322.595	19640	-1569.03
													6.38752	-10.5999	-319.17	14399.9	-2470.88		8.24385	-6.58658	-317.678	8819.42	-25680.6		19.9723	2.36066	-322.367	16259.4	-2450.29		19.4737	3.00848	-322.551	17435.6	-675.867
													6.3723	-10.2719	-319.079	19087	-3965.63		8.24242	-6.27547	-317.726	10832.9	-25191		19.981	2.69147	-322.389	16940	-2280.19		19.4787	3.33992	-322.547	14279.9	1251.28
													6.36318	-9.94453	-319.004	19890.1	-4486.27		8.24206	-5.96319	-317.773	13683.3	-20113.4		19.9923	3.0208	-322.416	16218.4	-1900.28		19.4872	3.66995	-322.559	7987.96	3447.78
													6.35475	-9.61837	-318.932	19019.7	-4045.4		8.23954	-5.64976	-317.803	13836.3	-22739.5		20.0059	3.34968	-322.448	14963.8	-1688.34		19.4968	3.99879	-322.579	4712.62	1777.73
													6.35058	-9.29242	-318.878	18429.9	-3528.29		8.23404	-5.33744	-317.819	10067.9	-30909		20.0216	3.67943	-322.485	14034.9	-2197.25		19.5126	4.32733	-322.625	5641.98	169.236
													6.35347	-8.96594	-318.854	17741.6	-1480.27		8.20749	-4.71462	-317.8	8188.86	-23199.8		20.0372	4.01042	-322.522	13730.6	-3046.12		19.5365	4.65622	-322.703	7468.4	701.131
													6.35422	-8.64082	-318.824	11958.9	2225.29		8.01312	-2.81967	-317.633	12531.5	-36315.2		20.0505	4.34239	-322.552	13198.4	-3877.49		19.5653	4.98579	-322.8	9314.13	922.845
													6.34453	-8.31857	-318.756	8076.26	2245.96		7.99042	-2.50829	-317.643	5195.74	-37713.4		20.0603	4.67366	-322.57	10962.5	-4334.96		19.5958	5.31509	-322.899	9541.32	-648.07
													6.33164	-7.99658	-318.679	5616.47	400.619		7.97622	-2.19297	-317.642	8763.76	-19277.5		20.0657	5.00279	-322.574	8734.5	-4420.73		19.6243	5.64152	-322.986	6774.36	-3992.79
													6.3241	-7.67233	-318.624	5061.62	-1342.89		7.97069	-1.86902	-317.639	31408.5	-5330.75		20.0684	5.33074	-322.57	9223.64	-4326.99		19.6467	5.96618	-323.047	3215.9	-1923.55
													6.32016	-7.3477	-318.583	4089.79	-3397		7.99548	-1.19085	-317.739	73466.4	-2475.72		20.0693	5.65892	-322.559	10538.3	-4352.2		19.8277	7.63045	-323.566	9846.91	-16002.4
													6.3224	-6.70366	-318.526	5185.68	-9360.81		8.04406	-0.835396	-317.894	55113.4	-4732.44		20.0639	5.98812	-322.527	10833.1	-4448.2		19.9051	7.96831	-323.793	11489.8	-8061.82
													6.34006	-6.38301	-318.544	6876.82	-11892.4		8.11112	-0.477983	-318.108	25556.6	1730.87		20.0503	6.31858	-322.47	10568.1	-3793.91		19.9832	8.30828	-324.022	11494.8	-8239.69
													6.36536	-6.06369	-318.586	8467.28	-12524.7		8.16708	-0.136363	-318.318	9698.43	-12649.3		20.0399	6.64892	-322.422	8827.68	-1936.13		20.06	8.64786	-324.244	10743.8	-10844.7
													6.39142	-5.74576	-318.633	12381.9	-10949.8		8.19558	0.185534	-318.476	8754.96	-28045.1		20.0431	6.97795	-322.418	8190.31	-772.151		20.1328	8.98522	-324.451	10719.8	-11676.5
													6.41525	-5.42536	-318.679	20456.2	-19707.1		8.19491	0.498077	-318.554	3818.47	-22412.4		20.0536	7.30694	-322.437	9172.34	-572.936		20.2017	9.32043	-324.646	10668.3	-12317.1
													6.43358	-5.09957	-318.716	28216.6	-45205.6		8.17286	0.80927	-318.562	2093.62	-21655.1		20.064	7.63719	-322.456	9021.45	-1043.79		20.2712	9.65668	-324.841	8800.49	-13143.8
													6.42492	-4.45104	-318.643	63978.6	-79273.4		8.14614	1.12383	-318.546	4726.06	-18702.8		20.08	7.96781	-322.497	6108.94	-1712.32		20.3432	9.99543	-325.045	5813.25	-12673.7
													6.46341	-2.52203	-318.523	15169.2	-56568.6		8.12352	1.44266	-318.527	6390.89	-12468.3		20.1077	8.29743	-322.58	3144.22	-1445.73		20.4137	10.3347	-325.246	4140.29	-10613.2
													6.48645	-2.20165	-318.529	12596.8	-37311.3		8.10475	1.76279	-318.505	7541.18	-2915.51		20.1419	8.62517	-322.686	206.856	-1924.13		20.4817	10.6732	-325.443	5450.61	-10481.7
													6.5068	-1.8832	-318.524	2233.65	-14494.3		8.09162	2.08369	-318.491	9849.53	3653.54		20.1756	8.95033	-322.787	249.903	-6219.73		20.5523	11.012	-325.644	9219.35	-14289.6
													6.52378	-1.56746	-318.535	5380.5	-20612.3		8.08836	2.40761	-318.512	14249.8	4908.68		20.2074	9.27268	-322.878	488.828	-10548.4		20.628	11.3517	-325.854	13631.7	-18730.3
													6.57127	-0.939053	-318.719	34430	-28023.7		8.09182	2.73464	-318.559	17528.4	4752.07		20.2364	9.59268	-322.958	-1057.88	-8827.91		20.7055	11.6923	-326.062	17850.3	-21606.2
													6.68912	-0.294295	-319.128	38462.4	-19551.2		8.09073	3.06224	-318.583	19009.2	4783.77		20.4383	11.2155	-323.634	10540.7	1416.09		20.7828	12.0338	-326.263	21187.2	-23894
													6.74949	0.0246261	-319.367	35241.9	-10677.7		8.08902	3.38947	-318.603	17414.6	2992.53		20.5141	11.5462	-323.886	9887.97	2814.85		20.8618	12.3762	-326.467	22667.2	-25302.9
													6.79476	0.342111	-319.549	23785.3	-3187.16		8.10845	3.71739	-318.713	10145.1	-3805.43		20.5887	11.8766	-324.136	8593.59	1238.43		20.9431	12.7196	-326.677	22310.4	-23756.9
													6.81879	0.661988	-319.621	18266.5	4037.42		8.15327	4.04592	-318.938	6952.35	-8591.72		20.6613	12.2038	-324.379	7176.72	-336.728		21.0234	13.0649	-326.886	20991.1	-19024.6
													6.82942	0.984749	-319.616	20326.3	7015.1		8.2055	4.37349	-319.211	4348.38	-5036.22		20.7311	12.5291	-324.611	6681.78	720.999		21.1011	13.412	-327.094	19202.8	-13456.3
													6.83598	1.30968	-319.582	15706.4	7408.47		8.2546	4.69996	-319.486	1197.71	-1638.07		20.7976	12.855	-324.83	7359.81	2178.48		21.1784	13.7606	-327.309	16363.1	-7445.73
													6.83995	1.63457	-319.538	11976.1	2762.02		8.301	5.02703	-319.754	1475.03	-3391.92		20.8633	13.1825	-325.047	7445.41	2492.95		21.257	14.1103	-327.536	13012.2	-2674
													6.84228	1.95742	-319.496	8332.14	-608.806		8.34521	5.35471	-320.012	4478.13	-3504.55		20.9306	13.5122	-325.27	6648.89	2386.34		21.3361	14.461	-327.767	11012.2	-3591.29
													6.84975	2.27867	-319.482	6247	-1856.64		8.38698	5.68075	-320.265	7120.02	902.65		20.9982	13.8431	-325.494	5442.29	2423.97		21.4155	14.8124	-327.996	10488.3	-8494.18
													6.86715	2.59938	-319.512	7393.67	-1663.76		8.42551	6.00517	-320.508	8660.87	4512.83		21.0645	14.1741	-325.713	4527.24	1728.03		21.4959	15.1631	-328.225	10148.4	-13212.3
													6.88525	2.92089	-319.547	8236.48	-693.276		8.45948	6.33122	-320.725	9580.45	6177.59		21.1312	14.505	-325.934	4198.72	-285.916		21.5766	15.5122	-328.451	9273.74	-16486.7
													6.89689	3.24381	-319.557	6015.72	560.817		8.49014	6.66055	-320.915	9874.41	6570.03		21.1999	14.8358	-326.165	4528.26	-2868.51		21.6534	15.8614	-328.665	7741.71	-17996.9
													6.9171	3.56567	-319.595	5844.44	-2066.99		8.52229	6.99238	-321.101	8044.55	6724.53		21.2692	15.167	-326.399	5520.73	-4818.34		21.7229	16.2119	-328.858	6005.48	-16074.1
													6.96208	3.88411	-319.721	7421.66	-5527.79		8.55751	7.32622	-321.293	8288.33	4673.54		21.3375	15.4991	-326.631	6109.07	-6074.62		21.7843	16.564	-329.029	5084.91	-10322.7
													7.0308	4.2003	-319.929	6640.32	-7767.63		8.59258	7.66228	-321.474	10292	2665.13		21.4059	15.8326	-326.863	5310.37	-7161.1		21.839	16.9173	-329.184	5826.19	-4533.96
													7.11643	4.51608	-320.197	5085.6	-10350.1		8.62591	7.99998	-321.638	13129	2844.84		21.4756	16.1675	-327.098	4706.81	-7842.61		21.8914	17.2707	-329.336	7171.45	-1145.48
													7.20625	4.83244	-320.481	3477.44	-10260		8.65878	8.33754	-321.8	15569.4	5113.19		21.5465	16.5038	-327.334	5980.23	-7599.45		21.945	17.6233	-329.496	9044.81	3.17022
													7.28944	5.15001	-320.744	1659.33	-8063.49		8.69371	8.67429	-321.974	15369.3	6576.2		21.6184	16.8409	-327.57	7514.38	-7347.49		21.998	17.9769	-329.659	10855.9	-307.965
													7.36846	5.4687	-320.996	756.85	-4675.8		8.73472	9.01139	-322.169	14902.9	3165.33		21.6921	17.1786	-327.809	6928.8	-7415.29		22.0498	18.3316	-329.822	10661.3	-1680.89
													7.44715	5.78847	-321.252	1694.78	-945.249		8.78363	9.34841	-322.393	13501.5	-1874.65		21.7681	17.5167	-328.054	5820.01	-7281.34		22.104	18.6841	-329.992	6537.91	-4241.58
													7.52143	6.11008	-321.492	4245.57	1188.47		8.83869	9.68223	-322.658	10733	-4428.05		21.846	17.8559	-328.304	5586.46	-6578.7		22.1612	19.0319	-330.167	-512.806	-6188.84
													7.58724	6.434	-321.699	5374.49	1317.32		8.89765	10.0116	-322.957	7785.25	-4142.69		21.9247	18.1965	-328.556	5383.14	-5709.36		22.2126	19.3762	-330.32	-4184.37	-8517.56
													7.64842	6.75879	-321.888	2714.14	-458.704		8.95797	10.3388	-323.27	5341.29	-3705.5		22.0043	18.5368	-328.808	4813.19	-5178.74		22.2526	19.7188	-330.435	1819.2	-13523.8
													7.70985	7.08318	-322.074	1538.19	-4302.59		9.01921	10.6658	-323.583	4387.4	-3464.54		22.0846	18.8753	-329.059	4664.59	-5754.88		22.2876	20.0611	-330.531	8642.01	-14003.6
													7.77258	7.40847	-322.26	1161.17	-5220.01		9.08434	10.9946	-323.909	5354.48	-3671.6		22.1629	19.213	-329.3	4768.37	-7269.85		22.3215	20.4038	-330.623	12922.8	-11078.5
													7.83613	7.73601	-322.444	1456.69	-4569.61		9.15483	11.3271	-324.254	5922.03	-2075.56		22.2364	19.5508	-329.523	4194.02	-8309		22.3444	20.7448	-330.684	12350.5	-5147.39
													7.89784	8.06479	-322.62	1102.19	-2982.96		9.22911	11.6658	-324.608	4009.27	846.596		22.3042	19.8887	-329.726	3191.47	-8604.41		22.6258	21.8263	-331.651	-149.977	-12203.6
													7.95624	8.39363	-322.784	397.254	-1635.72		9.31021	12.0086	-324.976	4131.78	-8329.26		22.3668	20.2262	-329.909	3486.81	-10339.8		22.8339	22.2142	-332.368	6047.79	-4261.02
													8.01683	8.72313	-322.955	1211.84	-2466.76		9.40954	12.3468	-325.388	11577.9	-29886.6		22.4286	20.5625	-330.082	6132.17	-15739.1		23.007	22.5909	-332.96	12891.5	3077.78
													8.08543	9.05419	-323.152	1299.08	-3383.87		9.53009	12.6778	-325.852	20618.7	-43241.4		22.4931	20.8971	-330.256	8728.44	-19532.3		25.1758	-32.5997	-342.64	11041.1	-56853.5
													8.16226	9.38731	-323.378	302.168	-3681.04		9.65825	13.0117	-326.339	25060.1	-41360.9		22.5588	21.2322	-330.432	9747.74	-16609.6		24.8914	-32.1809	-341.752	1679.95	-46450.7
													8.24605	9.72239	-323.634	6.26268	-4178.41		9.78069	13.3535	-326.81	22704	-38960.3		22.6237	21.5692	-330.609	10915.5	-12082.6		24.6542	-31.7798	-341.009	2927.09	-46058.7
													8.33508	10.0573	-323.911	-731.739	-3893.94		9.88773	13.6956	-327.227	17638.5	-46198.6		22.6892	21.9065	-330.79	12183.6	-11077.3		24.5004	-31.3981	-340.53	7527.03	-46205.7
													8.42777	10.3901	-324.203	-883.075	-3456.2		9.97467	14.0347	-327.576	16324.3	-44635.3		22.756	22.2423	-330.97	11550.3	-12586.6		24.3863	-31.0256	-340.18	11536.8	-33897.6
													8.52351	10.7223	-324.507	-46.9846	-1880.81		10.0456	14.3763	-327.894	17847.4	-23833.3		22.8188	22.5788	-331.136	9792.67	-13407.5		24.2576	-30.6512	-339.786	10477.7	-9514.48
													8.62213	11.0555	-324.824	1248.24	-689.624		10.1059	14.7233	-328.212	22099.9	-9105.13		22.8724	22.9182	-331.277	9257.91	-12579.1		24.1098	-30.2739	-339.336	9517.63	3534.24
													8.72409	11.3895	-325.152	1660.89	-1181.19		10.1614	15.0706	-328.54	25449	-5383.5		22.9174	23.2576	-331.393	10406	-15844		23.9518	-29.8958	-338.856	6953.96	2724.4
													8.83039	11.7238	-325.497	793.725	-1142.41		10.2172	15.4141	-328.883	30210.5	-8584.9		22.9563	23.5937	-331.491	10142.5	-26208.6		23.7923	-29.5201	-338.374	4865.39	-2178.47
													8.9435	12.06	-325.867	1771.21	-1843.45		10.2762	15.754	-329.244	34925	-16819.3		22.993	23.9256	-331.577	7386.93	-36476.9		23.6383	-29.1498	-337.911	5035.51	-6902.09
													9.06569	12.3993	-326.275	4216.54	-4788.38		10.3389	16.0927	-329.615	38064.1	-17617		23.1399	24.5918	-331.969	9144.11	-16030.1		23.4926	-28.7847	-337.469	4536.18	-8083.67
													9.19681	12.7416	-326.72	4061.66	-6368.24		10.4005	16.4361	-329.964	42974.2	-12055		23.3256	24.9451	-332.535	10898.2	-1831.03		23.3555	-28.4234	-337.042	3857.39	-3865.92
													9.3343	13.086	-327.191	2621	-6511.16		10.4614	16.7967	-330.262	47476.4	-7585.36		23.5482	25.305	-333.225	10076	-1796.83		23.2236	-28.0642	-336.625	6162.28	-1260.87
													9.46823	13.4308	-327.649	266.297	-5575.34		11.0546	20.165	-332.988	280441	-397970		23.7551	25.658	-333.859	10738.9	-7859.18		23.0931	-27.7054	-336.212	6273.1	-1082.97
													9.5892	13.7745	-328.056	-1802.66	-3695.69		11.0888	20.4632	-333.125	93045.3	-325180		25.0043	-29.8658	-341.024	6589	-14672.3		22.962	-27.3458	-335.799	4493.95	-702.853
													9.69717	14.1174	-328.414	1060.59	-3167.97		11.1347	20.7803	-333.369	39541.2	-113115		24.7232	-29.4355	-340.058	12244.9	-2396.26		22.8296	-26.9845	-335.383	4227.95	218.2
													9.79529	14.4604	-328.734	3697.38	-3163.74		11.1897	21.1218	-333.707	52543.8	-11791.1		24.4986	-29.0227	-339.279	18462.6	1923.76		22.6977	-26.6226	-334.972	5621.79	248.192
													9.88994	14.8028	-329.04	483.762	-2886.25		12.0015	-27.7642	-335.3	8607.04	875.467		24.3378	-28.6298	-338.714	21753.2	2496.83		22.5684	-26.2614	-334.569	7124.42	-398.271
													9.98725	15.1448	-329.354	-2417.9	-2623.7		11.8333	-27.379	-334.576	1722.98	-952.887		24.2366	-28.2559	-338.349	20950.4	67.3709		22.4415	-25.9005	-334.174	8252.5	-1392.6
													10.0888	15.4891	-329.684	1577.21	-3387.71		11.387	-26.2603	-332.684	657.395	221.654		24.1454	-27.8862	-338.015	14072.1	-3146.44		22.3165	-25.5396	-333.782	8804.45	-2599.9
													10.1948	15.8361	-330.031	-1194.69	-4623.8		11.2461	-25.893	-332.085	964.55	-2710.01		24.019	-27.5069	-337.561	9828.44	-8348.4		22.1962	-25.18	-333.4	9437.99	-3541.66
													10.3032	16.1749	-330.384	-3055.94	-28318.7		11.1218	-25.5275	-331.564	1417.05	-8411.18		23.8754	-27.1219	-337.046	7762.32	-6038.79		22.0836	-24.8234	-333.037	10624.5	-4062.73
													10.4119	16.4943	-330.728	3572.89	-76869		11.0086	-25.1611	-331.091	2321.69	-1541.76		23.7412	-26.7383	-336.561	8563.05	-2221.11		21.9764	-24.4698	-332.686	11732.2	-4606.72
													10.5199	16.7936	-331.049	9443.42	-122848		10.8964	-24.7911	-330.614	8735.28	1793.76		23.6144	-26.3569	-336.102	11975.9	-1159.01		21.8711	-24.1184	-332.339	12061.5	-5021.51
													10.626	17.0769	-331.341	7319.63	-138126		10.7805	-24.4187	-330.109	8362.39	621.223		23.488	-25.9773	-335.649	14971.4	-882.536		21.7699	-23.7699	-332.002	12061.2	-5467.6
													11.4315	20.0388	-333.861	18316.1	-42695.1		10.6599	-24.0464	-329.569	6820.71	-4215.21		23.3644	-25.5995	-335.212	15273.9	-654.683		21.6761	-23.4249	-331.688	11954.1	-6137.5
													11.5971	20.7342	-334.378	-7233.82	-52738.6		10.5429	-23.6751	-329.027	11101	-13574.8		23.2466	-25.2233	-334.799	14174.9	-952.28		21.5874	-23.0821	-331.389	11951.9	-5847.87
													11.7113	21.0678	-334.711	-965.845	-75579.9		10.4385	-23.3057	-328.523	12252.1	-24456.2		23.1305	-24.847	-334.396	13236.6	-1173.77		21.5002	-22.7396	-331.093	12797.3	-3885.78
													10.5661	-27.8554	-335.862	1508.61	-13147.7		10.3405	-22.9381	-328.034	4733.72	-35502.9		23.0118	-24.4691	-333.985	12189.5	-984.916		21.416	-22.3968	-330.808	13689.6	-1561.2
													10.372	-27.4553	-335.159	1453.27	-9761.74		10.2415	-22.5729	-327.531	3209.66	-44179		22.8924	-24.0906	-333.575	10601.6	-536.564		21.3378	-22.0535	-330.548	13770	488.115
													9.56363	-25.4695	-332.252	4388.92	2234.59		10.1587	-22.2148	-327.074	20845.5	-45859.3		22.7754	-23.7126	-333.177	8187.1	-164.677		21.2635	-21.7102	-330.303	14606.3	1950.53
													9.43314	-25.0767	-331.8	4676.03	-2482.81		10.1116	-21.868	-326.733	37696	-40609.2		22.66	-23.3356	-332.786	5041.61	-371.467		21.189	-21.3671	-330.058	15921.1	3146.02
													9.30121	-24.6878	-331.351	5680.37	-6876.16		10.0257	-21.1794	-326.112	14847.6	-29259.6		22.5454	-22.9596	-332.399	2846.31	-1245.57		21.1105	-21.0227	-329.8	17443.2	4232.9
													9.15923	-24.3009	-330.874	7912.26	-7980.56		9.71286	-20.4245	-324.812	-5989.5	-19483.6		22.4327	-22.5846	-332.021	2592.48	-2092.4		21.0243	-20.6754	-329.517	19242.5	5030.79
													9.00299	-23.9138	-330.357	13875.4	-8188.48		9.51542	-20.034	-324.058	10851.5	-7049.48		22.3232	-22.2105	-331.659	4035.62	-4170.09		20.9288	-20.3275	-329.203	19202	4926.67
													8.84407	-23.5267	-329.836	23760.8	-5724.09		9.41393	-19.3401	-323.607	56835.9	-9850.3		22.2164	-21.8377	-331.31	4753.15	-7163.21		20.8239	-19.9828	-328.861	16019.9	4205.36
													8.69334	-23.1404	-329.341	37740	2928.87		9.39546	-19.0045	-323.51	62894.8	-3301.27		22.1118	-21.4667	-330.97	5113.14	-8867.22		20.7154	-19.6409	-328.506	13513.7	2810.31
													8.54305	-22.7548	-328.836	58428	12665.6		9.34422	-18.6622	-323.297	39355.7	3.44031		22.011	-21.0977	-330.643	6885.47	-7912.58		20.6106	-19.2998	-328.163	13833.2	1218.28
													8.24907	-21.9983	-327.814	8352.24	5774.53		9.25896	-18.3142	-322.949	14520.5	3727.48		21.9157	-20.7304	-330.329	8724.28	-7158.65		20.511	-18.9587	-327.838	13604.5	584.758
													7.58764	-20.2207	-325.29	45584	-5349.23		9.15568	-17.9641	-322.522	18297.9	1634.41		21.8256	-20.3648	-330.031	6942.4	-7651.22		20.4152	-18.6174	-327.528	10640.3	515.571
													7.40679	-19.8483	-324.617	73075.2	-43327		9.0555	-17.6163	-322.099	26311.1	249.069		21.7398	-20.0008	-329.749	4758.94	-8665.85		20.3244	-18.2765	-327.236	7219.14	1161.03
													7.33868	-18.8467	-324.373	21518.6	-86186.8		8.96187	-17.2719	-321.69	20856.8	-2129.75		21.6566	-19.6385	-329.478	6932.9	-10203.2		20.2404	-17.937	-326.967	6004.24	2893.54
													7.28507	-18.5204	-324.178	3770.39	-63982.4		8.87169	-16.9305	-321.28	9431.24	-3813.03		21.575	-19.2779	-329.218	12724.6	-11399.2		20.1623	-17.5987	-326.716	7003.55	2935.52
													7.19134	-18.1868	-323.836	-2614.28	-25443.5		8.79265	-16.5932	-320.905	-1408.84	-2215.72		21.4969	-18.9184	-328.973	20132.4	-11136.7		20.0877	-17.2611	-326.473	9134.37	-115.951
													7.08209	-17.8491	-323.424	22126.8	-26604.5		8.73552	-16.2612	-320.623	-477.673	-10967.1		21.4233	-18.5594	-328.746	26899.5	-11223		20.0155	-16.9245	-326.237	9710.61	-3094.25
													6.9806	-17.5111	-323.019	32135.6	-30186.3		8.6952	-15.9335	-320.417	-1538.34	-11165.9		21.3497	-18.1995	-328.522	30146.3	-12809.9		19.9457	-16.59	-326.008	6192.71	-3623.39
													6.87968	-17.1725	-322.625	19445.1	-22427.6		8.6602	-15.608	-320.245	-1961.78	-8032.9		21.271	-17.8381	-328.284	30171	-13353.2		19.8824	-16.2583	-325.803	2208.41	-3208.22
													6.77054	-16.8321	-322.235	4937.25	-12341.2		8.62912	-15.2837	-320.101	-2699.49	-11872.5		21.1853	-17.4748	-328.021	27703	-12078.9		19.8301	-15.9299	-325.642	2331.6	-3996.41
													6.66836	-16.4899	-321.89	2476.48	-5551.96		8.60482	-14.9595	-319.993	-1529.83	-21805.4		21.0921	-17.1106	-327.727	24263.8	-11749.1		19.7817	-15.6031	-325.497	4471.59	-4822.3
													6.58961	-16.1474	-321.624	5926.6	-3834.53		8.58365	-14.6344	-319.904	-48.1457	-23861.7		20.9954	-16.7498	-327.408	20806.1	-11523.7		19.7259	-15.2756	-325.322	6429.8	-4799.55
													6.53191	-15.8096	-321.418	10365.8	-11260.4		8.55893	-14.3073	-319.807	-1.46404	-14291.1		20.8997	-16.396	-327.074	17312.9	-10176.3		19.3125	-11.6518	-324.003	11769.4	-7546.36
													6.48902	-15.4808	-321.245	8447.53	-12624.7		8.52713	-13.979	-319.688	4330.92	-5827.65		20.8072	-16.0465	-326.741	14635.3	-9415.08		19.3049	-11.3266	-323.967	11646.6	-4500.85
													6.4581	-15.1568	-321.098	6219.45	-13331.1		8.487	-13.6511	-319.545	17894.2	-11984.7		20.7191	-15.6979	-326.424	13593	-9311.99		19.2824	-11.0021	-323.878	21061.2	-22874.4
													6.4364	-14.8329	-320.973	5854.02	-19234.8		8.44319	-13.3232	-319.388	7028.27	-7437.4		20.636	-15.3486	-326.125	14162.6	-10018.4		19.2601	-10.6788	-323.788	18742.1	-19831.7
													6.41814	-14.5084	-320.856	8965.51	-23160.5		8.40266	-12.9944	-319.238	4570.31	-13894		20.558	-14.9979	-325.846	16263.7	-11317.7		19.241	-10.3554	-323.708	9082.96	-10545.1
													6.39738	-14.1839	-320.731	12582.2	-19863.3		8.36433	-12.6655	-319.092	8796.75	-15235.9		20.4865	-14.6456	-325.59	17100.6	-7760.09		19.2201	-10.03	-323.623	5372.89	-11791.1
													6.37077	-13.8591	-320.592	10079.4	-11967.3		8.32308	-12.3381	-318.94	8151.07	-6095.48		20.4222	-14.2918	-325.357	12647.6	101.513		19.1968	-9.70416	-323.531	6135.18	-17469.1
													6.3369	-13.5337	-320.435	5477.83	-3176.44		8.27842	-12.0122	-318.777	9387.56	-4348.04		20.3614	-13.9368	-325.138	6034.52	2385.47		19.1736	-9.38176	-323.439	4505.31	-20539.8
													6.29973	-13.2074	-320.273	4273.77	2271.66		8.23265	-11.6868	-318.605	5297.6	-6206.57		20.3011	-13.5819	-324.925	5049.11	-3736.14		19.1499	-9.0618	-323.347	3949.1	-21084.8
													6.2632	-12.8804	-320.115	5008.95	2795.68		8.18827	-11.3621	-318.436	-2985.96	-8571.09		20.2446	-13.2302	-324.727	2778.04	-5031.69		19.1226	-8.73986	-323.253	8484.13	-20102.1
													6.22588	-12.5532	-319.955	5355.57	1815.82		8.14786	-11.0389	-318.283	-5906.62	-11198		20.1956	-12.885	-324.553	3724.46	-5387.79		19.0922	-8.41506	-323.155	14373.1	-16138.6
													6.18594	-12.2266	-319.787	6285.79	617.86		8.11287	-10.7178	-318.156	-4159.7	-10481		20.1529	-12.5451	-324.398	7587.8	-5828.87		19.0619	-8.08923	-323.054	17363.4	-8208.79
													6.14519	-11.8993	-319.615	6560.02	477.143		8.08388	-10.399	-318.057	42.6807	-13526.3		20.115	-12.2086	-324.255	10880.4	-7115.12		19.0333	-7.76349	-322.953	16494.6	-2020.12
													6.10591	-11.57	-319.446	6974.46	73.5489		8.05886	-10.0817	-317.977	24.2563	-14418.3		20.0824	-11.8729	-324.13	14104.3	-10687.7		19.0071	-7.43834	-322.861	14775.9	-1739.69
													6.06852	-11.2401	-319.284	6877.58	-847.74		8.03467	-9.76417	-317.901	-2266.4	-10826.3		19.784	-8.17968	-323.06	7835.02	-14409.1		18.9834	-7.11334	-322.778	13753.6	-2427.53
													6.03396	-10.9109	-319.132	7805.2	-2068.55		8.01463	-9.44645	-317.842	-1472.51	-8331.21		19.7757	-7.85123	-323.015	9143.44	-16355.4		18.9626	-6.78741	-322.702	12145	94.0873
													6.00705	-10.5824	-319.005	11921.8	-3460.94		8.00513	-9.12922	-317.822	115.243	-7977.87		19.7585	-7.52244	-322.941	3033.45	-3874.95		18.9488	-6.46096	-322.647	9526.29	1772.25
													5.99124	-10.2542	-318.912	16207.8	-4505.46		7.99857	-8.81231	-317.814	2489.11	-8487.19		19.7381	-7.19229	-322.86	7924.11	-721.544		18.9485	-6.13556	-322.634	7024.98	-555.134
													5.9806	-9.92718	-318.833	17629.4	-4744.11		7.97945	-8.49497	-317.759	5748.15	-8925.5		19.7173	-6.85934	-322.78	15646.2	-1910.56		18.9595	-5.81125	-322.657	5192.2	-3503.24
													5.96978	-9.60157	-318.752	18013.4	-4827.46		7.952	-8.17653	-317.672	6307.2	-7035.03		19.6963	-6.5247	-322.701	18267.5	-1783.5		18.9723	-5.48674	-322.688	3918.28	-4496.32
													5.96515	-9.276	-318.697	18483.7	-4602.92		7.93298	-7.85658	-317.615	3625.89	-3872.54		19.675	-6.18998	-322.621	16863.1	-660.257		18.9834	-5.16134	-322.713	3161.82	-3657.2
													5.97166	-8.9494	-318.686	18864.5	-2258.32		7.92263	-7.53633	-317.591	2377.7	-4756.35		19.6541	-5.85631	-322.541	13429.8	327.416		18.9949	-4.8349	-322.738	2267.28	-930.887
													5.97692	-8.62391	-318.672	14177.1	455.511		7.89536	-6.9027	-317.539	8081.86	-17601.8		19.6338	-5.52409	-322.464	8958.22	564.58		19.0055	-4.5078	-322.76	1883.45	561.415
													5.96932	-8.30144	-318.612	9508.91	-172.56		7.8865	-6.58996	-317.55	10878.9	-24518		19.6123	-5.19147	-322.383	5233.69	-812.338		19.0119	-4.18091	-322.769	2087.01	-1182.21
													5.95779	-7.97954	-318.539	6777.81	-1553.23		7.88364	-6.27832	-317.594	12891.7	-23525.8		19.5881	-4.85682	-322.298	4760.86	-3305.43		19.0141	-3.85456	-322.767	1434.39	-2893.93
													5.95311	-7.6557	-318.494	5838.55	-769.475		7.88125	-5.96545	-317.636	15056.6	-18403.4		19.5642	-4.52191	-322.215	5119.05	-2005.12		19.016	-3.52862	-322.761	933.677	-4483.19
													5.95296	-7.33151	-318.467	5100.14	-1976.38		7.87756	-5.65167	-317.665	15191.3	-21236.9		19.5433	-4.18875	-322.141	4975.26	-176.131		19.0187	-3.20309	-322.754	102.647	-6480.7
													5.95397	-7.00897	-318.441	4628.01	-8014.27		7.87364	-5.33923	-317.686	13591.1	-29712		19.5241	-3.85701	-322.072	3697.66	-1196.29		19.0206	-2.87806	-322.746	-1245.73	-6978.4
													5.96151	-6.68784	-318.43	7236.46	-12957.3		7.86664	-5.0286	-317.692	13134.8	-28141.3		19.5057	-3.52605	-322.007	1834.25	-2554.45		19.0211	-2.55346	-322.733	-1036.92	-6305.06
													5.98061	-6.36747	-318.451	9008.11	-15418.2		7.85083	-4.71877	-317.672	15090.2	-20673.7		19.4915	-3.19618	-321.955	204.246	-1452.96		19.021	-2.22902	-322.714	2245.96	-9768.3
													6.0059	-6.04784	-318.488	9085.71	-18196		7.72739	-3.46294	-317.523	17135.4	-26749.5		19.4859	-2.86787	-321.931	2048.08	-1785.34		19.0223	-1.90447	-322.696	3676.48	-15291.3
													6.03099	-5.7285	-318.525	12149.8	-23772.5		7.68898	-3.14317	-317.513	14305.4	-19251.1		19.4903	-2.54142	-321.941	5521.23	-3161.66		19.0287	-1.57952	-322.694	386.272	-16553.6
													6.05553	-5.40652	-318.569	22183.6	-25743.7		7.65857	-2.82684	-317.522	10745.8	-24827.7		19.5044	-2.2167	-321.985	8130.15	-4663.67		19.0397	-1.25484	-322.709	-2916.37	-14039.4
													6.07794	-5.07995	-318.619	30381	-16516.3		7.63769	-2.51376	-317.539	10342.8	-27621.1		19.5228	-1.89225	-322.042	8612.05	-5731.6		19.0507	-0.931991	-322.722	-1247.49	-14082.3
													6.08555	-4.75314	-318.625	47868.6	-23764.7		7.62139	-2.19925	-317.54	18819.3	-18420.2		19.5402	-1.56666	-322.096	8557.82	-6147.64		19.0608	-0.609732	-322.728	2747.78	-15012.3
													6.07061	-4.43075	-318.554	64144.3	-46899		7.61231	-1.87835	-317.538	31860.9	-3985.46		19.5559	-1.24014	-322.143	9343.18	-6399.01		19.0733	-0.28398	-322.739	4896.03	-12934.7
													6.08559	-3.14918	-318.472	3229.79	-44823.3		7.64795	-1.20188	-317.685	59191.2	-6811.1		19.5704	-0.913221	-322.186	9556.18	-7395.87		19.1048	0.370014	-322.769	-520.153	-11593.8
													6.09217	-2.82134	-318.439	6124.2	-33143.8		7.69252	-0.849182	-317.831	54355.1	-4686.57		19.5815	-0.586095	-322.219	7905.41	-9234.3		19.1188	0.692263	-322.77	4557.09	-9690
													6.11042	-2.49987	-318.439	16166	-26573.9		7.74521	-0.495766	-317.998	32028.6	4512.3		19.5879	-0.258872	-322.236	6520.65	-11070.5		19.1293	1.01813	-322.758	16756.9	-4363.46
													6.13231	-2.18278	-318.445	12512.3	-8224.96		7.79263	-0.153042	-318.171	9475.47	-1318.04		19.5921	0.0683603	-322.246	7329.35	-11968.9		19.1376	1.34933	-322.738	26450	-6678.35
													6.14853	-1.86655	-318.43	10860.1	-3001		7.82303	0.174874	-318.316	5542.85	-13795.2		19.5967	0.39555	-322.257	8673.25	-11408.4		19.1486	1.68126	-322.73	26072.6	-9293.44
													6.16409	-1.5505	-318.441	10380.7	-17203.4		7.82704	0.491517	-318.396	2684.41	-16213.1		19.6004	0.722768	-322.266	8681.43	-9691.2		19.1587	2.01228	-322.723	24359.9	-7644.98
													6.22043	-0.917972	-318.659	29831.5	-12248.9		7.80752	0.802707	-318.406	1309.48	-20865.4		19.6019	1.05012	-322.27	7902.62	-7968.06		19.1544	2.34477	-322.673	24195.6	-4378.22
													6.26668	-0.60028	-318.824	27170.1	-15113.5		7.77983	1.11609	-318.381	3769.7	-18320.9		19.6023	1.3777	-322.27	7770.48	-6406.85		19.1369	2.67902	-322.584	20360.2	-2242.82
													6.31969	-0.281502	-319.015	29483.6	-13718.5		7.75387	1.43408	-318.347	6416.65	-12902.5		19.6036	1.70577	-322.272	9184.12	-4154.09		19.1261	3.01243	-322.524	17836.7	-921.69
													6.37172	0.0380628	-319.223	30509.5	-11044.9		7.73303	1.75341	-318.318	7601.64	-5936.28		19.6077	2.03515	-322.282	13196.5	-1994.13		19.1307	3.3436	-322.52	13721.5	897.266
													6.41404	0.357841	-319.393	21968.9	-8179.41		7.72041	2.07318	-318.309	8292.75	14.9412		19.6162	2.36624	-322.305	17505.2	-1414.62		19.1434	3.67279	-322.548	5942.01	2625.92
													6.44011	0.67759	-319.476	13424.2	-183.279		7.71893	2.39539	-318.337	9594.53	3526.84		19.6279	2.69705	-322.338	18776.4	-1654.11		19.1598	4.00068	-322.592	3135.05	-602.272
													6.45293	0.998663	-319.482	16473.4	6375.81		7.72554	2.72051	-318.393	12149.5	4938.56		19.6416	3.02587	-322.373	18089.4	-1611.03		19.181	4.32829	-322.656	3004.14	-1429.33
													6.45767	1.32205	-319.441	18202.9	7605.16		7.73068	3.04716	-318.439	15273.4	5376.84		19.657	3.35469	-322.412	17072.1	-1237.15		19.2073	4.6568	-322.741	3549.34	419.019
													6.45859	1.6457	-319.382	12768.4	5043.17		7.73667	3.37445	-318.487	14280.2	2547.6		19.6743	3.68557	-322.455	16297.5	-1095.36		19.2384	4.98761	-322.845	4512.97	3148.25
													6.46014	1.96746	-319.334	6638.3	1309.62		7.75974	3.70219	-318.61	10261.1	-6872.35		19.6922	4.01722	-322.5	15569.3	-1769.96		19.2721	5.31994	-322.957	4556.23	3028.82
													6.46854	2.28787	-319.322	5200.58	-1404.24		7.80274	4.03024	-318.824	8296.01	-10931.8		19.7088	4.34798	-322.541	14310.8	-3463.14		19.304	5.65009	-323.055	2466.47	-3479.93
													6.48758	2.6081	-319.357	7027.37	-2023.68		7.85148	4.35853	-319.078	7388.81	-6705.44		19.721	4.6779	-322.568	11455.5	-4885.23		19.4539	7.31252	-323.492	704.975	-20603.2
													6.50955	2.92919	-319.406	7576.38	-717.075		7.89775	4.68685	-319.338	5299.44	-3676.64		19.7267	5.00736	-322.573	8980.47	-5202.97		19.5193	7.64183	-323.684	9594.32	-15469.5
													6.52832	3.2515	-319.441	5132.68	421.284		7.94205	5.01486	-319.594	3977.93	-5617.35		19.7299	5.33627	-322.57	9928.69	-4691.95		19.5935	7.97649	-323.901	13607.2	-8716.74
													6.55556	3.57289	-319.504	4995.03	-3422.36		7.98493	5.34216	-319.846	5154	-5382.04		19.7332	5.66469	-322.568	11491	-4451.06		19.6706	8.31316	-324.126	14625.6	-9119.33
													6.60383	3.89133	-319.641	5922.87	-7598.48		8.02622	5.66828	-320.099	5901.19	551.851		19.728	5.99382	-322.538	11207.4	-5089.15		19.7465	8.64921	-324.345	14113.3	-10515.2
													6.6714	4.20795	-319.846	5388.16	-9739.96		8.0654	5.99381	-320.347	7721.81	2794.24		19.7088	6.32446	-322.462	10229.8	-4956.5		19.8199	8.98426	-324.554	13745.5	-10522
													6.75216	4.52431	-320.096	4450.35	-11544.7		8.10153	6.32068	-320.576	8935.76	2103.26		19.6924	6.65474	-322.395	8193.04	-2795.24		19.891	9.3189	-324.755	13588.8	-10473
													6.83694	4.84077	-320.361	3664.6	-11040.3		8.13513	6.64998	-320.783	9167.02	1842.43		19.6956	6.983	-322.391	7564.23	-930.052		19.9621	9.65502	-324.955	12446	-10233
													6.918	5.15749	-320.616	2624.76	-8729.71		8.16863	6.98153	-320.98	7981.56	2748.7		19.7111	7.31111	-322.427	8219.74	-310.267		20.0339	9.99321	-325.158	9726.46	-9524.28
													6.99654	5.47507	-320.866	1981.17	-5526.51		8.20288	7.31521	-321.173	6374.3	4414.38		19.7286	7.64093	-322.47	7404.46	-291.06		20.1038	10.3316	-325.358	6859.79	-9552.67
													7.07478	5.79423	-321.119	2422.77	-1736.48		8.23632	7.65117	-321.351	7427.5	4294.35		19.7499	7.97069	-322.527	3987.68	-1032.12		20.1715	10.6693	-325.555	6560.77	-11679.6
													7.14993	6.11564	-321.362	3048.84	2397.59		8.2683	7.98889	-321.513	9897.84	3684.63		19.7781	8.2984	-322.612	1197.66	-2156.16		20.2413	11.0077	-325.756	9331.65	-15285.4
													7.21918	6.43956	-321.582	4624.84	2601.27		8.29983	8.32684	-321.671	11490.8	4166.24		19.8117	8.62484	-322.716	-547.607	-3968.34		20.3152	11.3474	-325.964	13604.6	-18764.2
													7.28444	6.76445	-321.786	3263.8	224.498		8.33281	8.66436	-321.835	11292.7	6224.4		19.8482	8.95124	-322.827	-330.031	-6302.77		20.3905	11.6882	-326.169	18178.9	-21376.4
													7.34833	7.08895	-321.982	2685.03	-3927.01		8.37029	9.00219	-322.014	13797.5	5388.43		19.8856	9.27779	-322.939	1047.84	-5875.28		20.4661	12.0299	-326.368	22174.8	-22700.1
													7.41146	7.41407	-322.17	2540.54	-5298.99		8.41456	9.33958	-322.22	16664.4	522.629		20.0658	10.9012	-323.533	11189.7	-5084.3		20.5445	12.3728	-326.572	24392.5	-21741
													7.47373	7.74097	-322.349	3177.42	-4705.98		8.46657	9.67345	-322.472	16935.8	-4165.83		20.1313	11.2262	-323.754	10654.1	2077.95		20.6265	12.7171	-326.785	24099.3	-18551.7
													7.53404	8.06904	-322.52	3444.31	-2990.72		8.52499	10.0025	-322.77	14532.3	-4541.01		20.2027	11.5547	-323.994	12609.9	5065.65		20.7081	13.0632	-327	22253.8	-14286.3
													7.59196	8.39748	-322.684	2933.63	-1518.62		8.58514	10.3288	-323.081	10541.3	-3570.5		20.2755	11.8834	-324.239	10872.2	3735.24		20.7872	13.4111	-327.212	20486.3	-9475.71
													7.65081	8.72673	-322.85	3357.06	-1937.52		8.64548	10.6546	-323.391	6944.09	-2987.48		20.3468	12.209	-324.478	8934.42	737.511		20.8663	13.7602	-327.432	18042.1	-3742.38
													7.7145	9.05745	-323.03	2896.26	-2471.1		8.71014	10.9828	-323.716	5383.05	-3057.28		20.4161	12.5334	-324.709	7816.55	1328.11		20.9468	14.1101	-327.664	14507.8	-951.469
													7.78589	9.39009	-323.239	330.5	-2347.82		8.78154	11.3155	-324.068	5374.69	-1636.88		20.4835	12.8591	-324.932	7112.09	3131.57		21.0274	14.461	-327.898	11683.1	-4942.42
													7.86646	9.72451	-323.485	-107.768	-4121.42		8.85843	11.6541	-324.438	5437.21	-190.094		20.55	13.1865	-325.152	5805.73	3381.37		21.1075	14.8124	-328.128	10582.4	-10827.1
													7.95357	10.0584	-323.758	-786.514	-4785.57		8.94242	11.9964	-324.823	8003.28	-11676.2		20.6166	13.5154	-325.373	4305.66	2878.13		21.1885	15.163	-328.357	10139.5	-14000.8
													8.04423	10.3899	-324.045	-1802.45	-4133.64		9.04072	12.3344	-325.233	15961.9	-35493.6		20.6831	13.8456	-325.593	3979.41	1947.2		21.2697	15.5121	-328.584	8516.62	-15282.3
													8.13821	10.7208	-324.344	-1559.55	-2018.63		9.15497	12.6657	-325.671	25414.6	-49307		20.7493	14.1765	-325.812	3897.78	1322.63		21.3464	15.8614	-328.797	5900.29	-16281.6
													8.23617	11.0532	-324.66	584.699	-825.323		9.27593	12.9987	-326.123	31997.6	-47816.5		20.8163	14.5076	-326.034	2622.33	1722.37		21.4147	16.2118	-328.985	3808.86	-15177.1
													8.33964	11.3873	-324.996	2103.13	-1077.09		9.39425	13.3376	-326.57	32184.7	-49338.9		20.885	14.8388	-326.263	3095	171.696		21.475	16.5634	-329.152	3168.89	-10870.9
													8.44994	11.7228	-325.355	2309.16	-869.651		9.50257	13.6771	-326.983	24192.6	-58191.1		20.9542	15.1702	-326.496	4695.2	-2201.7		21.5289	16.9157	-329.305	4585.73	-6921.51
													8.5668	12.0601	-325.739	2231.45	-496.121		9.59596	14.0145	-327.353	12505.7	-52397.3		21.0226	15.5022	-326.728	5678.31	-3775.73		21.5806	17.2684	-329.456	6445.78	-4534.44
													8.68935	12.3995	-326.147	3716.12	-3422.92		9.67383	14.3545	-327.701	6171.68	-25935.2		21.0915	15.8354	-326.962	5793.33	-4884.6		21.6333	17.6214	-329.615	8972.61	-2410.97
													8.81597	12.7409	-326.575	3723.91	-6063.16		9.73823	14.6997	-328.046	9276.87	-7800.7		21.1625	16.1701	-327.201	6178.88	-5899.75		21.6873	17.975	-329.781	13141.3	-1043.58
													8.94446	13.0836	-327.012	2934.22	-7866.08		9.79552	15.047	-328.39	9683.44	-370.576		21.2352	16.5061	-327.442	7314.67	-6172.77		21.7951	18.6805	-330.119	10919	-5841.22
													9.07103	13.427	-327.442	445.493	-8150.35		9.85111	15.3927	-328.739	13195.8	-3083.24		21.309	16.8432	-327.684	7923.4	-6224.78		21.8458	19.0292	-330.273	2938.57	-10608.4
													9.1919	13.7706	-327.849	-1846.15	-6022.56		9.90757	15.7334	-329.1	20898.6	-13347.9		21.3843	17.1808	-327.928	7006.87	-6689.95		21.8951	19.3754	-330.42	-2989.43	-14138.7
													9.3049	14.1143	-328.227	906.858	-3060.25		9.96617	16.0712	-329.47	28363.9	-18473.5		21.4616	17.5186	-328.178	5954.19	-7011.57		21.9442	19.7206	-330.567	-2750.02	-16527.2
													9.4096	14.4582	-328.575	5376.58	-2602.22		10.0263	16.4195	-329.814	35145.3	-11501.9		21.5402	17.8573	-328.432	5729.2	-6738.78		21.9941	20.0667	-330.714	-481.976	-15413.6
													9.51076	14.8018	-328.908	2646.61	-2750.56		10.0871	16.7945	-330.096	59869.1	-2242.18		21.6193	18.1975	-328.686	5065.94	-6049.54		22.0438	20.4148	-330.86	222.796	-10876.3
													9.61331	15.1448	-329.242	-552.233	-3714.68		10.1486	17.2167	-330.279	202853	5851.89		21.6988	18.5376	-328.938	2686.66	-5122.35		22.0869	20.7628	-330.99	-134.853	-3123.49
													9.71756	15.4892	-329.582	2118.92	-5156.25		10.6458	20.1244	-332.776	389320	-339089		21.7782	18.8762	-329.187	1206.91	-5322.91		22.1283	21.1112	-331.127	2332.57	-4653.7
													9.82316	15.8349	-329.928	-3839.92	-6155.66		10.7102	20.4396	-333.027	139071	-231819		21.8548	19.2139	-329.425	3196.93	-7371.4		22.3529	21.8458	-331.914	-604.281	-6384.13
													9.93164	16.1735	-330.276	-6636.24	-31318.7		10.7725	20.7721	-333.339	45302.1	-69204.2		21.926	19.5519	-329.642	4733.83	-8077		22.5281	22.2279	-332.528	8509.29	-1090.42
													10.0436	16.4954	-330.619	-7409.31	-65841.6		11.6544	-27.7509	-335.299	7590.78	-2247.82		21.9915	19.8898	-329.839	4447.34	-7116.5		22.7023	22.6075	-333.132	23359.6	5628.69
													10.1541	16.7969	-330.938	-7009.24	-94165.7		11.4815	-27.3647	-334.552	2732.55	-2709.01		22.0523	20.2273	-330.019	4405.71	-7117.96		24.7416	-32.5549	-342.414	-6884.14	-19643.7
													10.2596	17.0801	-331.226	-8555.78	-113818		11.166	-26.615	-333.211	799.542	-9753.83		22.1127	20.5634	-330.192	7275.63	-11676.5		24.44	-32.1267	-341.464	-5482.59	-17387.9
													11.0404	20.035	-333.701	6665.46	-40818		11.0131	-26.2463	-332.56	1407.1	-3956.57		22.1764	20.8977	-330.367	10783.9	-15237.5		24.2074	-31.7214	-340.738	1480.61	-21389.5
													11.1346	20.3871	-334.016	-11133.8	-40765.3		10.7445	-25.5136	-331.422	1749.1	-5785.35		22.2416	21.2327	-330.545	12399.1	-12742		24.0654	-31.3459	-340.308	8282.62	-30207.2
													11.2494	20.7265	-334.38	-12084.6	-55338.3		10.6305	-25.1465	-330.937	3091.82	1840.22		22.3059	21.5704	-330.723	12725.4	-9430.86		23.9612	-30.9836	-340.002	12814.1	-33320.7
													10.2171	-27.8558	-335.862	4467.88	-11674.3		10.5159	-24.7761	-330.438	11535	1035.12		22.3694	21.9085	-330.898	12848.1	-9912.86		23.8358	-30.6157	-339.626	7746.46	-12696
													10.0164	-27.453	-335.132	7230.65	-10233.7		10.3966	-24.4031	-329.905	8144.82	-2280.8		22.4328	22.2449	-331.067	12318.8	-11281.1		23.691	-30.2427	-339.185	8987.65	42.9279
													9.47851	-26.2422	-333.188	8598.15	926.915		10.2723	-24.0294	-329.341	7942.61	-13500.6		22.4956	22.583	-331.234	10580	-9210.74		23.5431	-29.87	-338.733	11180.3	-2068.64
													9.18274	-25.4475	-332.132	6087.36	2539.7		10.1533	-23.6568	-328.782	16896.7	-26779.7		22.5573	22.9258	-331.4	8929.79	-5729.62		23.3967	-29.5004	-338.284	7123.37	-4342.22
													9.04738	-25.0496	-331.669	4641.1	-5202.58		10.0494	-23.2866	-328.266	21921.1	-36450.8		22.6173	23.2699	-331.565	8619.08	-4751.28		23.2532	-29.1354	-337.844	4853.29	-6792.59
													8.90891	-24.6562	-331.204	2235.18	-11182.9		9.95277	-22.9186	-327.77	12894.4	-43094		22.6754	23.6107	-331.725	8730.43	-8832.18		23.115	-28.7742	-337.415	3362.49	-6672.46
													8.75831	-24.2647	-330.706	5741.77	-8259.95		9.85328	-22.5529	-327.259	7416.97	-47667.8		22.7324	23.9472	-331.877	8016.69	-19893.7		22.9834	-28.4155	-337	2478.98	-2755.07
													8.59122	-23.8723	-330.159	13741.3	224.473		9.76643	-22.1932	-326.785	23976	-46894		22.7954	24.2805	-332.042	7626.21	-23899.1		22.8551	-28.0575	-336.59	4313.48	-366.217
													8.42187	-23.4802	-329.608	34590.8	-4228.45		9.71015	-21.843	-326.406	42023.5	-42614.1		23.0591	24.9687	-332.821	6634.27	2054.89		22.7257	-27.6987	-336.179	5195.03	-393.158
													8.26408	-23.0908	-329.095	47547.8	-887.984		9.66187	-21.4962	-326.058	33980.1	-37629.9		23.2569	25.3247	-333.432	6641.41	2347.09		22.595	-27.3387	-335.765	4423.32	-199.617
													8.11146	-22.7062	-328.581	55808.5	8434.77		9.58451	-21.1431	-325.631	12989.4	-31555.1		23.4574	25.6782	-334.048	9185.94	-6196.53		22.4639	-26.9778	-335.353	4640.66	197.088
													7.71256	-21.6039	-327.199	12774.2	-82084.4		8.95535	-18.655	-323.054	35152.1	-9332.26		24.8596	-30.2477	-341.758	10929	-13172.4		22.3327	-26.6164	-334.942	5689.77	-110.06
													7.60654	-21.2531	-326.825	28364.7	-40275.5		8.76935	-17.9534	-322.304	17892.9	-3960.6		24.5295	-29.818	-340.615	13388	-12001.8		22.2014	-26.2549	-334.531	6512.98	-1036.09
													7.47001	-20.9015	-326.265	155720	-58431.7		8.67414	-17.6045	-321.888	37980.5	-3147.39		24.2591	-29.4004	-339.675	15159.1	-8883.89		22.0713	-25.8937	-334.124	7618.14	-2488.8
													6.87636	-18.4967	-323.939	16107.7	-65702.2		8.58528	-17.2597	-321.48	29044.2	-1864.01		24.0505	-28.9973	-338.945	13926.7	-2686.66		21.9443	-25.5332	-333.724	9226.86	-4093.06
													6.78985	-18.1662	-323.621	-1147.18	-46667.8		8.50235	-16.9193	-321.092	5720.21	-3320.05		23.9055	-28.6111	-338.429	9496.73	5534.25		21.8234	-25.1745	-333.339	10798.4	-5172.91
													6.68567	-17.8299	-323.234	-1847.5	-26649.2		8.43106	-16.5836	-320.752	-2264.84	-8119.07		23.8159	-28.2406	-338.1	12871.4	3081.06		21.7111	-24.8187	-332.974	12088.8	-5800.38
													6.5857	-17.4921	-322.839	17267	-21497.1		8.3785	-16.2528	-320.488	126.682	-13498.5		23.7338	-27.872	-337.796	8761.95	2495.94		21.6046	-24.4658	-332.623	12605.8	-6227.24
													6.4871	-17.153	-322.454	15886.6	-10134.5		8.33982	-15.9255	-320.288	-1411.43	-13300.1		23.6164	-27.4926	-337.371	8537.86	-5264.61		21.5001	-24.1155	-332.277	12314.2	-6486.41
													6.38517	-16.8122	-322.086	5068.35	-1885.94		8.30547	-15.5998	-320.122	-4311.27	-14888.2		23.4814	-27.1079	-336.887	9405.3	-6641.07		21.399	-23.768	-331.94	12646.7	-6958.89
													6.29222	-16.4702	-321.769	2386.6	-7328.84		8.27413	-15.2748	-319.984	-6939.15	-18573.1		23.3546	-26.7261	-336.431	10624.9	-3343.39		21.3038	-23.4234	-331.62	13502.8	-7367.19
													6.22087	-16.1287	-321.525	747.725	-13122.3		8.24799	-14.9496	-319.878	-4206.38	-16325.4		23.2344	-26.3474	-335.998	13080.6	-1082.9		21.2135	-23.0805	-331.315	13698.1	-6641.4
													6.16793	-15.7922	-321.33	9618.9	-22075.5		8.22408	-14.6235	-319.786	8274.96	-10493.3		23.1138	-25.9702	-335.568	15028	2.4261		21.1259	-22.7374	-331.017	14149.2	-4719.19
													6.12734	-15.4642	-321.156	13265	-21102		8.19701	-14.2957	-319.678	16493.8	-2459.43		22.9944	-25.5939	-335.146	14492.1	594.448		21.0422	-22.3939	-330.732	14814.6	-2587.88
													6.09752	-15.1404	-321.006	4967.15	-17912		8.16359	-13.9676	-319.546	17832.9	-2821.83		22.8784	-25.2179	-334.738	13194.3	37.1132		20.9641	-22.0501	-330.471	14791.7	-1070.6
													6.07675	-14.8159	-320.883	1440.89	-22423		8.12239	-13.6412	-319.395	12478.8	-9763.67		22.763	-24.8412	-334.336	12347.9	-951.927		20.8902	-21.7064	-330.226	15523.3	-1033.18
													6.05815	-14.4905	-320.767	6692.86	-23762.3		8.07773	-13.3156	-319.236	-1428.55	-9390.77		22.6456	-24.463	-333.93	11006.6	-1083.26		20.817	-21.3629	-329.985	16614.1	-1103.88
													6.03476	-14.165	-320.637	16820.1	-19770.9		8.03618	-12.9883	-319.081	-1248.24	-13737		22.5275	-24.0837	-333.526	8940.05	-614.835		20.7395	-21.0183	-329.731	17774.3	-451.519
													6.00425	-13.8401	-320.487	18199.1	-12453.9		7.99651	-12.6598	-318.929	2344.76	-12024.1		22.4102	-23.7043	-333.128	6515.2	-398.448		20.6527	-20.6709	-329.445	19523.7	27.1099
													5.96659	-13.5162	-320.317	14559.8	-5502.12		7.95366	-12.3324	-318.766	1908.64	-6273.55		22.2932	-23.3251	-332.733	4357.32	-915.751		20.5567	-20.3233	-329.128	19784.4	-435.147
													5.92635	-13.1917	-320.144	10708.6	-362.626		7.90798	-12.0066	-318.595	528.573	-5644.68		22.176	-22.9466	-332.338	3553.4	-1727.53		20.4543	-19.9792	-328.791	16605.4	-1404.62
													5.88773	-12.865	-319.979	7260.04	2017.43		7.86284	-11.6824	-318.424	-3959.55	-6612.35		22.0612	-22.5694	-331.952	4270.46	-1971.04		20.3495	-19.638	-328.448	13435.1	-2179.01
													5.84887	-12.5367	-319.813	6490.38	1942.37		7.81984	-11.3592	-318.26	-5225.23	-10061.5		21.9512	-22.1944	-331.586	6205.63	-3670.05		20.2464	-19.2974	-328.11	13069.1	-1689.04
													5.80751	-12.208	-319.638	8083.87	125.836		7.77955	-11.0366	-318.108	-5146.83	-10192.1		21.8451	-21.8212	-331.236	7263.69	-7024.67		20.1456	-18.956	-327.783	12848.7	93.0522
													5.76576	-11.8789	-319.46	7585.83	-417.175		7.74362	-10.7152	-317.976	-4267.19	-8408.98		21.7416	-21.4497	-330.898	8388.1	-9849.07		20.0464	-18.6135	-327.462	10561.9	1941.26
													5.72626	-11.5498	-319.288	6163.6	-162.126		7.71397	-10.396	-317.873	-910.576	-11459.1		21.6417	-21.0802	-330.571	10308.7	-9469.08		19.9506	-18.2709	-327.155	7246.12	3172.53
													5.68918	-11.2206	-319.125	5212.42	-610.886		7.68831	-10.0783	-317.789	-980.426	-12151.6		21.5463	-20.7129	-330.254	10822.8	-8178.96		19.861	-17.9298	-326.869	5042.94	3011.68
													5.65508	-10.8914	-318.973	5785.49	-2043.03		7.66241	-9.76094	-317.706	-2256.12	-9767.09		21.4556	-20.3474	-329.952	7479.06	-8203.49		19.7779	-17.5904	-326.603	5257.71	619.78
													5.6284	-10.5626	-318.845	8853.36	-3514.46		7.6405	-9.44365	-317.638	-1098.75	-7925.4		21.369	-19.9832	-329.666	5427.55	-8836.58		19.6998	-17.2524	-326.351	7271.42	-2840.05
													5.61221	-10.2345	-318.751	12391.3	-4173.15		7.6311	-9.12705	-317.618	904.026	-7830.56		21.285	-19.6206	-329.393	10211	-9562.78		19.6263	-16.9167	-326.11	7761.78	-4450.63
													5.60014	-9.90798	-318.669	14035.8	-4354.72		7.62734	-8.81094	-317.623	3199.8	-8023.9		21.2025	-19.2593	-329.131	19588.6	-10432.7		19.5574	-16.5842	-325.881	4556.77	-3391.14
													5.58679	-9.58349	-318.58	15426.3	-5011.65		7.59232	-8.17735	-317.528	4725.06	-6257.97		21.1239	-18.8991	-328.885	28225.3	-9604.45		19.4961	-16.2545	-325.681	4356.29	-3925.29
													5.58011	-9.25885	-318.517	17166.5	-4911.53		7.57881	-7.85853	-317.494	1909.83	-4728.06		21.0506	-18.5393	-328.659	33285.3	-8739.76		19.4457	-15.9262	-325.527	8192.51	-4757.5
													5.58679	-8.93237	-318.506	18937.9	-2810.16		7.572	-7.53922	-317.485	3264.3	-6402.48		20.9773	-18.1789	-328.437	33296.6	-10286.5		19.345	-15.2699	-325.224	15174.6	-7850.96
													5.59518	-8.60666	-318.503	15992.4	-1126.39		7.56051	-7.22155	-317.465	6933.43	-9778.6		20.8983	-17.817	-328.2	29791	-11453.6		19.2817	-14.9421	-325.023	17858.8	-8539.18
													5.58999	-7.96298	-318.418	8411.48	-1390.65		7.54463	-6.90638	-317.439	10837	-16443.8		20.8123	-17.454	-327.937	24586.9	-9670.34		18.852	-12.29	-323.635	5573.7	-42821.1
													5.5928	-7.64034	-318.4	7997.57	377.955		7.53291	-6.59349	-317.441	13598	-22591.1		20.7198	-17.0912	-327.64	19599.4	-8060.29		18.9336	-11.651	-323.898	3650.25	-17437.6
													5.59854	-7.31702	-318.394	7242.96	-1033.59		7.52627	-6.28153	-317.469	15849.5	-21958.5		20.6251	-16.7326	-327.322	15678.5	-8241.43		18.9363	-11.3277	-323.896	1833.94	-11694.9
													5.6028	-6.99427	-318.377	7340.15	-8077.46		7.52001	-5.96846	-317.499	18004.3	-17816.3		20.5326	-16.3811	-326.996	13191.9	-8683.06		18.9143	-11.0024	-323.808	10585.5	-26588.3
													5.61086	-6.67243	-318.366	10019.3	-11287.7		7.51347	-5.65456	-317.52	18464.7	-21102.9		20.4422	-16.0327	-326.67	12521.9	-8909.89		18.8897	-10.6774	-323.709	12372	-24333.4
													5.62806	-6.35153	-318.376	12135	-14675.2		7.50892	-5.34186	-317.536	17533.3	-29967.5		20.353	-15.6827	-326.352	12886.9	-7409.87		18.8691	-10.3527	-323.622	8660.48	-19563.8
													5.65032	-6.03124	-318.398	10561	-19134		7.50302	-5.03112	-317.541	17219.5	-28227		20.2669	-15.33	-326.045	13640.5	-3433.59		18.8479	-10.0267	-323.534	4497.4	-22159
													5.67251	-5.71081	-318.42	11697.3	-24415.2		7.48831	-4.72195	-317.521	18089.3	-20597.6		20.1855	-14.9749	-325.752	14692.7	-2955.11		18.8243	-9.7014	-323.438	2121.23	-24122.1
													5.6946	-5.38817	-318.451	19663.9	-23902.4		7.43712	-4.10063	-317.444	19996.1	-33300.3		20.1096	-14.618	-325.481	12612.6	-5696.25		18.7979	-9.38122	-323.337	1084.16	-22276.5
													5.71498	-5.06202	-318.493	29310.2	-15720.2		7.40663	-3.78526	-317.415	18602.2	-37612.2		20.0392	-14.2605	-325.238	7061.12	-4928.47		18.7697	-9.06402	-323.236	1568	-18475
													5.72047	-4.73545	-318.495	40159.1	-20356.4		7.36954	-3.46773	-317.391	17871.5	-34125.8		19.9738	-13.9041	-325.013	5118.38	-5218.63		18.741	-8.74327	-323.139	6219.42	-14766.3
													5.70341	-4.41192	-318.42	39137.5	-35754.9		7.33026	-3.14971	-317.376	15289.6	-25195.7		19.9132	-13.5505	-324.796	5902.8	-6736.49		18.7119	-8.41828	-323.044	12981.6	-10716.2
													5.70355	-3.77551	-318.367	3091.6	-75127.8		7.29967	-2.83322	-317.385	11853.9	-17892.7		19.8584	-13.2017	-324.596	5325.85	-5474.81		18.6815	-8.09267	-322.94	17376.8	-6149.82
													5.72346	-3.45525	-318.397	9036.45	-72412.1		7.27883	-2.51842	-317.408	14531.5	-17877.8		19.8105	-12.8592	-324.423	9385.61	-6283.67		18.6514	-7.76793	-322.832	17427.6	-3173.62
													5.72857	-2.79895	-318.322	2697.21	-18082.9		7.26034	-2.20366	-317.413	23060.7	-17062.8		19.7695	-12.5209	-324.274	15082.3	-6634.55		18.6246	-7.44376	-322.736	15267.1	-3619.52
													5.74505	-2.47903	-318.318	15527.5	-21156.4		7.2487	-1.88442	-317.416	30301.6	-6519.98		19.7011	-11.8477	-324.022	22607.5	-14101.8		18.6018	-7.11931	-322.655	13778	-3681.09
													5.76763	-2.16388	-318.328	18330.1	-8254.61		7.25906	-1.55383	-317.475	40291.8	-2454.95		19.2961	-8.80904	-322.611	44017.7	-47092.9		18.5822	-6.79346	-322.582	13060.2	-927.896
													5.78499	-1.84822	-318.324	9971.8	7459.58		7.3333	-0.864492	-317.734	42066.8	2606.64		19.3789	-8.4893	-322.864	5481.38	-23378.1		18.569	-6.46677	-322.528	11750	962.334
													5.80181	-1.5311	-318.341	13279.3	-5761.32		7.37583	-0.517189	-317.872	29873.1	11507.8		19.4143	-8.1663	-322.962	7345.36	-18956.5		18.5681	-6.14112	-322.513	9462.2	-835.624
													5.82552	-1.21304	-318.422	22299.8	-7042.8		7.4518	0.161389	-318.152	4529.88	3024.77		19.4117	-7.83963	-322.937	1705.46	-18424.9		18.5783	-5.8166	-322.535	7505.65	-3156.48
													5.90078	-0.581688	-318.71	23707.9	-6618.96		7.46009	0.483107	-318.229	4425.33	-11977.8		19.394	-7.51059	-322.864	-1374.68	-7038.58		18.5923	-5.49176	-322.57	5623.37	-3363.64
													5.94816	-0.266493	-318.888	24018.1	-3979.95		7.44215	0.794584	-318.239	3720.91	-22494.2		19.3708	-7.1787	-322.775	10036.1	-6311.34		18.6065	-5.16591	-322.607	3718.82	-2119.21
													5.99503	0.0524154	-319.077	24961.9	-1509.83		7.4131	1.10721	-318.207	6406.96	-18018.5		19.3474	-6.84368	-322.685	18509.8	-6742.52		18.6208	-4.83908	-322.641	2014.79	216.451
													6.03448	0.372414	-319.235	17872.9	-1004.38		7.38424	1.42507	-318.162	8416.92	-12075		19.3245	-6.50753	-322.598	19814.2	-6973.78		18.6333	-4.51168	-322.668	2709.28	42.1893
													6.0608	0.69077	-319.323	11042.3	1621.08		7.36182	1.74404	-318.128	8326.82	-7171.21		19.3013	-6.17248	-322.511	16802	-5688.43		18.6413	-4.18444	-322.682	2860.17	-1478.41
													6.07426	1.0099	-319.337	12766	9827.25		7.34977	2.06288	-318.124	8012.74	-2294.98		19.2783	-5.83931	-322.425	12527.5	-3593.57		18.6451	-3.85774	-322.683	1867.52	-2935.51
													6.07746	1.33227	-319.29	21230.4	9472		7.34956	2.38393	-318.157	7287.82	1828.24		19.2561	-5.50793	-322.339	7929.01	-1827.94		18.6479	-3.53171	-322.679	929.133	-4419.7
													6.07638	1.65532	-319.22	15701.4	7611.51		7.35822	2.70788	-318.218	6539.39	5010.44		19.2343	-5.17602	-322.257	4388.79	-892.743		18.6511	-3.20635	-322.674	-663.529	-4763.47
													6.0776	1.97626	-319.169	7504.54	4505.2		7.36812	3.03328	-318.28	9498.32	4836.83		19.2124	-4.84172	-322.177	3301.95	-920.866		18.6543	-2.88159	-322.67	-2280	-3988.74
													6.0868	2.29613	-319.159	7308.86	422.105		7.38009	3.35932	-318.35	9482.02	1679.9		19.1903	-4.50707	-322.097	3482.42	-706.57		18.6567	-2.55715	-322.664	-1645.86	-4511.89
													6.10713	2.61658	-319.198	8563.47	-1046.25		7.40495	3.68607	-318.476	7624.43	-6308.71		19.1678	-4.17443	-322.016	3390.1	-463.69		18.6574	-2.23258	-322.649	265.104	-7808.31
													6.13259	2.93765	-319.259	8097.24	-676.459		7.44465	4.01368	-318.671	6689.55	-8928.3		19.147	-3.84346	-321.939	2686.73	-1181.9		18.6589	-1.90766	-322.632	2725.2	-14344
													6.15797	3.25887	-319.317	5830.2	-525.745		7.48977	4.3424	-318.905	6542.13	-4709.11		19.1302	-3.5133	-321.878	1376.6	-1463.8		18.6667	-1.58245	-322.637	-2675.64	-14497.3
													6.19033	3.57926	-319.398	5559.72	-4336.03		7.53446	4.67175	-319.153	4794.38	-3023.4		19.1181	-3.18372	-321.833	111.358	-399.487		18.6803	-1.25814	-322.661	-8164.37	-12919.6
													6.23785	3.89802	-319.533	6355.04	-8328.31		7.57822	5.0004	-319.405	1333.18	-5406.15		19.1119	-2.85485	-321.806	2356.11	-990.632		18.6928	-0.936912	-322.679	-3504.95	-15776.1
													6.30095	4.21554	-319.722	6048.93	-10270.8		7.62099	5.32781	-319.656	554.315	-5226.84		19.1151	-2.52765	-321.812	6732.98	-2167.5		18.7034	-0.616601	-322.688	5506.9	-15875.7
													6.37691	4.53245	-319.955	5435.7	-11409.8		7.66293	5.6545	-319.913	5995.26	-3691.78		19.1296	-2.20272	-321.856	9877.99	-3654.55		18.7178	-0.290626	-322.707	13719.7	-12622.5
													6.45814	4.84888	-320.208	5402.42	-10758.9		7.7037	5.98126	-320.171	10169.6	-3468.12		19.1497	-1.87842	-321.92	9909.63	-4875.6		18.7552	0.366193	-322.757	5545.8	-9758.48
													6.53776	5.16507	-320.458	5419.28	-8916.77		7.74237	6.30909	-320.415	8700.34	-2638.19		19.1689	-1.55305	-321.981	9078.47	-5199.76		18.7706	0.687369	-322.76	2311.63	-4732.54
													6.61653	5.48202	-320.709	5323.99	-6513.99		7.77869	6.63857	-320.636	7987.16	-1285.69		19.1866	-1.22686	-322.036	9157.31	-4944.09		18.7937	1.34731	-322.731	30114.7	-11119.5
													6.69608	5.80078	-320.966	5184.72	-3270.34		7.81341	6.96966	-320.845	8537.6	564.624		19.2029	-0.900454	-322.087	8804.76	-5456.82		18.8077	1.68208	-322.727	29860.4	-11873.8
													6.77372	6.12197	-321.217	4789.1	962.744		7.84688	7.30254	-321.043	9050.5	1148.57		19.2155	-0.573944	-322.125	6575.25	-7173.2		18.8135	2.34886	-322.665	28099.2	-6969.5
													6.84668	6.44568	-321.45	4741.39	2773.33		7.87884	7.63774	-321.222	9915.48	775.92		19.2228	-0.247326	-322.146	5008.39	-9639.97		18.7907	2.6837	-322.558	21513.1	-4332.68
													6.91593	6.77049	-321.668	4578.91	-86.1471		7.9095	7.97504	-321.381	11022.2	577.593		19.2275	0.0792715	-322.158	6139.72	-11821.5		18.7757	3.01698	-322.485	17232.8	-2126.46
													6.9829	7.09508	-321.875	4190.22	-3859.54		7.93982	8.31312	-321.533	10977.7	405.233		19.2325	0.405685	-322.17	7232.21	-12534.2		18.7796	3.34737	-322.482	12432.8	-601.481
													7.04718	7.41998	-322.068	3981.93	-5180.88		7.97101	8.65127	-321.689	10246.8	1854.96		19.237	0.731759	-322.181	5962.32	-11325.7		18.7956	3.67543	-322.523	4058.6	470.997
													7.10823	7.74596	-322.243	4115.39	-4372.35		8.00459	8.98973	-321.852	9515.84	6398.6		19.24	1.05754	-322.188	4269.55	-9585.75		18.8186	4.00217	-322.59	2638.27	-3948.8
													7.16689	8.07289	-322.409	4193.38	-2685.98		8.04308	9.32756	-322.035	12851.7	3700.67		19.2414	1.38388	-322.191	4608.33	-8089.36		18.8478	4.32893	-322.679	2598.78	-4829.3
													7.22434	8.40055	-322.572	4347.71	-1483.77		8.09036	9.66185	-322.268	17231.3	-3571.69		19.2423	1.71168	-322.191	7450.85	-5577.23		18.8819	4.65757	-322.787	1619.61	-3159.55
													7.28162	8.72921	-322.734	5359.6	-1370.5		8.14672	9.9913	-322.556	17718.6	-5311.43		19.2466	2.04127	-322.202	13366.6	-2504.86		18.9183	4.99041	-322.908	6284.64	-3637.77
													7.3405	9.05926	-322.899	5121.43	-1523.82		8.20656	10.3175	-322.864	15032.9	-4470.9		19.2574	2.37241	-322.232	19466.5	-1236.14		18.9882	5.66032	-323.135	3083.56	-3860.62
													7.40575	9.39099	-323.088	1168.01	-1148.46		8.26746	10.6427	-323.177	11097	-3815.88		19.2722	2.70326	-322.274	21036.5	-1279.87		19.0765	6.66477	-323.388	15845.4	-12387.9
													7.48132	9.72418	-323.318	-739.495	-3176.05		8.33305	10.9703	-323.509	7222.76	-3173.51		19.2882	3.0325	-322.318	20174.3	-1289.68		19.1547	7.32448	-323.635	1735.82	-14797.3
													7.56509	10.0569	-323.581	-1559.16	-4728.12		8.40577	11.3028	-323.872	4233.33	-820.844		19.3055	3.36242	-322.364	19454.5	-622.019		19.2117	7.65105	-323.807	10147.8	-13679.7
													7.65399	10.3876	-323.863	-2425.58	-4494.81		8.48516	11.641	-324.258	2429.87	1446.1		19.3247	3.6949	-322.415	18790.6	242.816		19.2816	7.98283	-324.011	14282	-10215.4
													7.74748	10.718	-324.163	-1297.6	-3000.43		8.57207	11.9828	-324.66	4342.08	-9286.4		19.3447	4.02675	-322.468	17156	39.9668		19.3568	8.31626	-324.229	15750.7	-10894.2
													7.84602	11.0502	-324.483	646.181	-879.771		8.67011	12.3212	-325.072	11700.9	-34784.1		19.3635	4.35494	-322.517	14540.5	-1946.37		19.4319	8.64908	-324.444	16421	-12094.2
													7.95172	11.3846	-324.828	2305.1	116.043		8.77999	12.6536	-325.49	21607.3	-52571.8		19.3776	4.68241	-322.55	11063.8	-4087.52		19.506	8.98219	-324.656	16856.6	-12107.9
													8.0661	11.7213	-325.202	2984.96	1212.4		8.89678	12.9864	-325.919	30524.1	-55482.1		19.3845	5.01236	-322.559	8777.86	-4729.99		19.5791	9.31656	-324.864	16413.9	-11051.6
													8.18674	12.0597	-325.6	4377.83	567.804		9.01445	13.323	-326.356	34166.1	-58464.7		19.3885	5.34295	-322.56	9807.99	-4002.86		19.6517	9.6527	-325.069	15473.6	-10711.5
													8.3105	12.3994	-326.012	6114.34	-2739.52		9.1261	13.66	-326.775	27055.8	-62040.7		19.3858	6.00087	-322.525	9658.08	-4511.28		19.7235	9.99029	-325.271	14260	-11716.7
													8.43522	12.7402	-326.431	6087.62	-5830.31		9.22546	13.9961	-327.165	11240.5	-49624.6		19.3624	6.33101	-322.436	7849.59	-4870.13		19.7935	10.3277	-325.472	11262.2	-11153.2
													8.55943	13.0821	-326.851	4386.71	-7909.28		9.30773	14.3351	-327.532	455.374	-20741.5		19.3421	6.6606	-322.356	6153.84	-2743.62		19.8618	10.6645	-325.671	7915.82	-9304.78
													8.68319	13.425	-327.27	824.141	-9087.13		9.37275	14.6795	-327.887	6937.76	-5228.3		19.3449	6.98791	-322.353	6065.97	-743.099		19.9312	11.0026	-325.873	8355.19	-11015.6
													8.80592	13.7685	-327.683	-1539.86	-8163.41		9.42913	15.0271	-328.236	12932.5	-101.97		19.364	7.31493	-322.402	6101.51	272.257		20.0031	11.3429	-326.078	11010.9	-14386.1
													8.92277	14.1125	-328.075	640.373	-3857.65		9.48388	15.3743	-328.585	17497	-2388.43		19.3885	7.64356	-322.469	4660.39	921.348		20.0761	11.6846	-326.28	15151.9	-16495.4
													9.03007	14.4566	-328.436	6184.16	-2852.5		9.53869	15.716	-328.946	22817.1	-10688.8		19.4173	7.97186	-322.551	2924.7	19.887		20.1501	12.0269	-326.479	19677.4	-16598.1
													9.13301	14.8005	-328.779	4488.77	-3333.99		9.5941	16.0541	-329.313	30304.5	-11949.1		19.4509	8.29788	-322.653	1288.61	-2024.37		20.2277	12.3706	-326.683	23283	-15537.3
													9.23744	15.1441	-329.121	597.554	-4806.66		9.6496	16.4052	-329.654	43987.5	633.389		19.4877	8.62359	-322.767	-418.102	-5028.87		20.3097	12.7159	-326.898	25274.3	-14431.1
													9.34309	15.4882	-329.466	-389.811	-6206.46		9.70467	16.7872	-329.928	81322.4	1799.36		19.5259	8.95145	-322.885	587.978	-6161.97		20.3921	13.063	-327.116	25113.4	-12663.2
													9.44901	15.8328	-329.812	-5248.28	-10143.4		9.75906	17.2157	-330.094	171714	12340		19.5658	9.28195	-323.01	3032.04	77.1781		20.4727	13.4114	-327.333	23321.2	-9319.69
													9.55768	16.1715	-330.159	-7731.91	-32009.3		10.2284	20.0797	-332.516	207960	-212935		19.6826	10.2698	-323.389	25992.9	-3319.62		20.5535	13.7608	-327.557	20589.7	-5123.71
													9.67052	16.4973	-330.5	-10929.7	-58221.4		10.324	20.4141	-332.894	78161.9	-82926.2		19.7673	10.9126	-323.681	16628.1	-7386.02		20.6359	14.1107	-327.791	17212.8	-4131.92
													9.78137	16.804	-330.819	-10746.8	-78534.3		10.4095	20.7639	-333.299	32160.8	-23580.1		19.8246	11.2359	-323.878	17319.3	-2033.54		20.7179	14.4614	-328.026	14143.1	-8796.72
													9.88622	17.0913	-331.112	-9549.73	-84674.8		11.3078	-27.7391	-335.294	6314.9	-6484.29		19.8905	11.5625	-324.103	16470.4	3737.04		20.7987	14.8124	-328.257	12739.4	-14237.5
													10.6642	20.0341	-333.599	6581.41	-51106.9		11.1315	-27.3539	-334.533	5979.37	-8114.1		19.9606	11.8896	-324.34	12396	4689.29		20.88	15.1628	-328.486	12793.7	-16976.2
													10.7748	20.3798	-333.966	-4298.09	-56592.2		10.6408	-26.2336	-332.437	436.417	-5311.78		20.0305	12.2143	-324.574	10299.1	1895.51		20.9618	15.5121	-328.713	11628	-18669.2
													10.9	20.7149	-334.366	-11593	-57470.7		10.4963	-25.8678	-331.821	515.527	-5425.76		20.0996	12.5383	-324.804	9675.98	1814.36		21.0387	15.8619	-328.924	8612.61	-19836.3
													8.80295	-25.4214	-332.024	7733.13	2179.72		10.3712	-25.5024	-331.29	1381.49	-4284.36		20.168	12.864	-325.031	9302.38	2712.25		21.107	16.2129	-329.111	6797.95	-18019.6
													8.66353	-25.0201	-331.552	5481.27	-15003.2		10.2556	-25.1346	-330.79	7526.79	631.177		20.2355	13.1912	-325.254	8457.18	1901.03		21.1671	16.5643	-329.277	6654.16	-13401.9
													8.51759	-24.6223	-331.068	3061.68	-25524.9		10.1362	-24.7625	-330.257	15199.7	-1330.64		20.302	13.5195	-325.474	7177.52	946.591		21.2212	16.9155	-329.43	6985.1	-10166.9
													8.35628	-24.2259	-330.54	19718.8	-19363		10.0116	-24.3878	-329.689	8260.2	-8178.24		20.3679	13.8489	-325.692	5976.59	1316.63		21.2733	17.2678	-329.584	7085.29	-7788.09
													8.1765	-23.8287	-329.954	38932.3	-4371.36		9.88505	-24.0133	-329.105	6740.57	-24477.1		20.4339	14.1793	-325.911	5209.42	2245.21		21.3266	17.6219	-329.747	9178.01	-3179.99
													7.99635	-23.4332	-329.368	45817.8	2670.37		9.76576	-23.6403	-328.537	18887.5	-38211.7		20.501	14.5104	-326.133	4591.75	3290.96		21.3819	17.9763	-329.921	15391.5	1005.4
													7.83328	-23.0425	-328.833	50551.5	-319.727		9.66197	-23.2695	-328.012	28989.7	-44250.5		20.5696	14.8418	-326.362	5558.11	2438.57		21.4379	18.3293	-330.097	18441.9	1688.37
													7.68073	-22.6594	-328.314	46253.7	5968.51		9.56582	-22.9007	-327.509	19722.6	-45980.8		20.6387	15.1735	-326.594	6831.46	376.649		21.5344	19.0295	-330.392	-180.117	-3939.52
													7.53045	-22.2855	-327.777	25586.9	9093.96		9.46728	-22.5343	-326.998	9364.01	-47463.3		20.7073	15.5056	-326.826	7401.08	-1402.59		21.5799	19.3765	-330.527	-5666.37	-13018.6
													6.84094	-20.5015	-325.189	152545	-17550.9		9.30579	-21.817	-326.08	39168	-42978		20.777	15.8387	-327.062	7630.06	-2523.38		21.6306	19.7223	-330.682	-5296.3	-20375.7
													6.55321	-18.8102	-323.997	26024.4	-85519.6		9.24072	-21.4653	-325.672	33460.7	-38649.1		20.8493	16.1732	-327.305	7986.28	-3414.19		21.7287	20.4192	-330.975	-2253.6	-10891
													6.27975	-17.8118	-322.981	159.403	-32369.3		9.15704	-21.1118	-325.221	12791.7	-29381.3		20.9237	16.509	-327.552	8316.73	-3965.71		21.7745	20.77	-331.116	3124.3	-6925.88
													6.18017	-17.4728	-322.603	4704.5	-6941.7		8.70237	-19.3364	-323.336	42332	-67480.8		20.9993	16.846	-327.799	8213.81	-4582.28		21.8285	21.1223	-331.297	4409.04	-5351.87
													5.99733	-16.7919	-321.927	11220	1679.73		8.65955	-18.999	-323.154	50105.5	-33513		21.0764	17.1834	-328.049	7473.75	-5671.48		21.9166	21.4831	-331.607	694.241	-5799.68
													5.91464	-16.4495	-321.639	5845.58	-14163.4		8.56866	-18.647	-322.807	32984.1	-22706.9		21.1549	17.5207	-328.303	6639.91	-6600.16		22.0542	21.8571	-332.094	5322.91	-6634.15
													5.85179	-16.1094	-321.416	-953.521	-22906.8		8.28629	-17.5895	-321.625	43304.4	-4838.79		21.2343	17.8588	-328.56	5889.02	-6673.42		22.2177	22.2374	-332.672	16346.2	-761.183
													5.80514	-15.7747	-321.234	7478.52	-22226		8.20739	-17.2479	-321.249	28665.1	-2989.36		21.3136	18.1983	-328.815	4125	-6066.15		22.3852	22.6181	-333.259	35661.2	8809.2
													5.76856	-15.447	-321.064	22019.4	-20711		8.13376	-16.9099	-320.899	-1191.29	-5402		21.3927	18.5381	-329.067	526.256	-5144.42		24.4113	-32.5391	-342.539	49186.3	-18421.4
													5.74032	-15.1224	-320.911	7555.28	-13944.8		8.06931	-16.5753	-320.591	-4444.11	-13669		21.471	18.8768	-329.314	-1612.07	-4890.38		24.1005	-32.1075	-341.554	36417.8	-6434.14
													5.71846	-14.7966	-320.782	-3688.52	-13030.3		8.01985	-16.2443	-320.345	-301.659	-14114.2		21.5462	19.2151	-329.548	617.465	-6124.7		23.8461	-31.6942	-340.756	26536.6	-1079.44
													5.69577	-14.4698	-320.656	5536.8	-13425.2		7.98281	-15.9164	-320.154	-406.077	-17006.9		21.6158	19.5538	-329.762	3220.4	-6658.93		23.6813	-31.3149	-340.254	21787.4	-8922.88
													5.66567	-14.1432	-320.51	25544.5	-14959.6		7.95172	-15.5902	-320.002	-4878.53	-24266.5		21.6798	19.8923	-329.957	4009.64	-5254.9		23.5613	-30.9532	-339.902	14678.9	-20474.5
													5.62908	-13.8182	-320.344	29710.9	-11935.9		7.92129	-15.2636	-319.878	-8169.79	-22928.6		21.7393	20.2297	-330.137	3845.34	-3284.11		23.4322	-30.5886	-339.516	3591.54	-9079.33
													5.5889	-13.4955	-320.168	24103.6	-7989.41		7.88747	-14.9343	-319.768	5071.88	-14628.6		21.7997	20.5662	-330.315	6910.69	-6640.62		23.2925	-30.2204	-339.091	9054.84	-3604.23
													5.5483	-13.1723	-319.994	16071.3	-3276.85		7.85185	-14.6038	-319.656	26024	-8557.2		21.8654	20.902	-330.501	11099.2	-10411		23.1531	-29.8525	-338.66	13496.5	-5215.8
													5.50946	-12.8459	-319.83	9441.64	294.059		7.81828	-14.2751	-319.528	31715.9	-4732.6		21.9321	21.2386	-330.686	13368.8	-9975.12		23.0157	-29.4871	-338.231	9212.41	-5077.04
													5.47023	-12.517	-319.663	7925.79	1594.39		7.78499	-13.9492	-319.384	21577.3	-6788.25		21.9946	21.5767	-330.86	13386.1	-8798.64		22.8796	-29.1251	-337.804	4222.69	-4977.11
													5.4285	-12.1867	-319.485	10111.9	-192.57		7.7478	-13.6261	-319.234	3407.52	-10705.8		22.1123	22.2511	-331.174	12347.1	-10947.7		22.7462	-28.7659	-337.384	1934.13	-4314.97
													5.38669	-11.8563	-319.304	8994.26	-1403.49		7.70782	-13.3038	-319.081	-7354.98	-13303.3		22.1707	22.5895	-331.325	9644.3	-7532.27		22.6169	-28.4084	-336.971	1839.09	-1545.36
													5.34772	-11.5266	-319.132	6143.55	-1379.65		7.66857	-12.9795	-318.925	-2714.6	-16555.3		22.23	22.9328	-331.483	6685.86	-3398.24		22.4894	-28.0509	-336.563	3275.23	333.236
													5.31184	-11.1975	-318.971	4074.73	-1214.78		7.62893	-12.6534	-318.763	-2472.85	-11782.2		22.2897	23.2774	-331.646	4027.11	-2035.25		22.3609	-27.692	-336.152	3931.65	331.508
													5.27933	-10.8687	-318.823	3987.83	-2169.35		7.58565	-12.3274	-318.593	-4686.34	-9865.54		22.3503	23.6188	-331.814	1299.84	-5791.05		22.2308	-27.3319	-335.74	3664.14	141.616
													5.25305	-10.5401	-318.695	5798.91	-3308.03		7.53993	-12.0023	-318.418	-5689.72	-11592.5		22.4156	23.9566	-331.992	391.869	-15475.1		22.0994	-26.9711	-335.325	4278.44	-202.616
													5.23491	-10.2122	-318.594	8396.85	-3836.85		7.49535	-11.6789	-318.249	-5014.71	-13154		22.4934	24.2926	-332.205	1746.53	-17754.4		21.967	-26.6099	-334.908	5187.98	-917.783
													5.22046	-9.88623	-318.505	10540.5	-4312.33		7.45314	-11.3566	-318.089	-4320.35	-11811.1		22.6045	24.6336	-332.527	2363.03	-5237.23		21.8342	-26.2485	-334.491	5606.89	-2020.54
													5.20557	-9.56291	-318.412	12856.1	-5274.2		7.41327	-11.0344	-317.939	-4242.51	-8473.19		22.764	24.9851	-333.012	6422.06	-190.031		21.7027	-25.8876	-334.077	6492.33	-3549.59
													5.19378	-9.23918	-318.331	15546.4	-5500.66		7.37692	-10.7127	-317.805	-4147.58	-6442.43		22.9511	25.342	-333.59	9042.95	-614.972		21.5745	-25.5278	-333.672	8507.32	-5198.54
													5.18952	-8.91252	-318.279	17119.7	-4280.35		7.34577	-10.3926	-317.695	-1098.07	-9379.65		23.1417	25.6969	-334.177	7228.21	-6624.53		21.4533	-25.1703	-333.284	10946.2	-6480.48
													5.19307	-8.58651	-318.256	15868.5	-3311.21		7.31815	-10.0743	-317.602	-574.804	-10008.1		23.5366	26.3858	-335.371	11824.9	-59073.7		21.3422	-24.8158	-332.921	13008.1	-7197.91
													5.2171	-7.94496	-318.276	12214.1	-3063.74		7.29074	-9.75719	-317.51	-1356.62	-8642.12		24.1912	-29.8233	-340.667	14316.8	-28288		21.2375	-24.4642	-332.573	13323.6	-7354.55
													5.23142	-7.62417	-318.298	11151.5	-1676.91		7.26553	-9.44062	-317.426	-513.459	-8041.77		23.916	-29.4047	-339.708	12889.8	-21581.5		21.1338	-24.1149	-332.228	11821.7	-7430.77
													5.24347	-7.30225	-318.312	9620.42	-3515		7.24761	-9.12369	-317.373	1484.55	-8248.43		23.6887	-28.9959	-338.912	12240.4	-15593.1		21.0321	-23.7679	-331.888	11837.1	-7857.78
													5.25206	-6.97971	-318.309	10759.2	-9133.82		7.23711	-8.80686	-317.352	3432	-8787.84		23.5236	-28.6037	-338.326	13754.5	-10312.6		20.935	-23.4231	-331.562	13890.5	-7843.53
													5.26159	-6.65682	-318.3	12937.9	-9585.05		7.22712	-8.17654	-317.361	3629.03	-8397.82		23.4228	-28.2306	-337.955	16140.6	-4436.44		20.8431	-23.0795	-331.25	15092.6	-6818.97
													5.27638	-6.33388	-318.299	15929.7	-12835.2		7.22442	-7.86071	-317.373	2926.54	-8199.71		23.3387	-27.8613	-337.641	10797.6	2505.53		20.756	-22.7356	-330.952	15509.9	-5158.64
													5.2946	-6.01181	-318.304	13453	-17507.8		7.21971	-7.54368	-317.376	5788.74	-8367.23		23.2264	-27.4816	-337.231	9139.92	-985.05		20.6737	-22.3913	-330.669	15978.1	-3611.47
													5.3134	-5.69102	-318.311	12216.4	-19319.9		7.20895	-7.22642	-317.362	10010.1	-9680.21		23.0991	-27.0974	-336.772	11884.3	-6640.63		20.5961	-22.0467	-330.407	15852.2	-3178.63
													5.33206	-5.36943	-318.328	18708.3	-19529.2		7.19379	-6.91008	-317.34	13507	-14505.7		22.9787	-26.7175	-336.34	12507	-5840.95		20.5214	-21.7022	-330.158	16108.1	-4655.38
													5.34856	-5.04522	-318.358	27252.1	-23182.9		7.17979	-6.59586	-317.332	16244.3	-19902.4		22.863	-26.3409	-335.926	13494.4	-2631.47		20.4469	-21.3577	-329.912	16749.6	-6216.19
													5.35375	-4.72014	-318.363	29565.1	-32702		7.16833	-6.28315	-317.342	18942	-20131.7		22.7455	-25.9647	-335.508	14555.8	-275.395		20.3679	-21.0127	-329.652	17361.9	-6472.16
													5.34272	-4.39653	-318.318	22380	-40264.3		7.1577	-5.97018	-317.354	21212.1	-17612.6		22.628	-25.5885	-335.093	14046.1	827.553		20.2797	-20.6663	-329.361	18193.2	-6349.44
													5.33487	-4.07543	-318.275	7886.17	-40398.2		7.14836	-5.65701	-317.364	21544.1	-20838.7		22.5132	-25.2122	-334.688	12908.2	485.428		20.1833	-20.3201	-329.043	18425	-6750.42
													5.34714	-3.75648	-318.284	8788.19	-40582.5		7.14223	-5.34515	-317.371	20014.8	-28705.8		22.3985	-24.8349	-334.288	11505.6	-882.886		20.082	-19.9761	-328.71	16517.8	-7001.05
													5.36231	-3.43506	-318.294	13611.4	-27055.9		7.13605	-5.03464	-317.369	18943.2	-28973.5		22.2813	-24.4558	-333.884	9393.65	-1347.03		19.9783	-19.6338	-328.37	13915	-5883.23
													5.36132	-2.78161	-318.203	7105.79	-11541.3		7.12277	-4.72441	-317.349	19569	-23974		22.1628	-24.0754	-333.48	7195.51	-811.379		19.874	-19.292	-328.031	13320.9	-3306.2
													5.37438	-2.46251	-318.185	8259.87	-19967.1		7.10153	-4.41349	-317.315	20934	-25817.7		22.0447	-23.6942	-333.08	5514.12	-894.756		19.7703	-18.9495	-327.696	13089.8	-270.194
													5.39405	-2.14733	-318.184	12560.4	-9047.64		7.07642	-4.10106	-317.286	21490.6	-33257.3		21.9262	-23.3128	-332.68	4565.9	-1956.52		19.6678	-18.6059	-327.366	10926.6	2131.97
													5.41043	-1.83139	-318.18	10363.7	6809.39		7.04723	-3.78688	-317.264	21158.1	-37461.7		21.8069	-22.9319	-332.278	4866.8	-2836.43		19.569	-18.2624	-327.05	7319.61	2960.99
													5.42787	-1.51425	-318.204	14374	-1622.53		7.01034	-3.47121	-317.241	19527.6	-37576.5		21.6906	-22.5528	-331.887	6456.54	-2840.92		19.4765	-17.9208	-326.755	3889.82	1340.37
													5.45293	-1.19679	-318.287	18641.1	-5106.98		6.97	-3.15481	-317.223	15786.6	-30813		21.5806	-22.1767	-331.52	8682.33	-3793.2		19.3907	-17.5815	-326.481	3968.71	-2548.8
													5.48672	-0.880909	-318.418	19279.6	-3053.24		6.93699	-2.83882	-317.228	13268.7	-19429.8		21.4759	-21.8033	-331.172	10455.4	-6578.65		19.3109	-17.2442	-326.221	6319.31	-4109.53
													5.52834	-0.567651	-318.575	18489.2	-1918.96		6.91349	-2.52334	-317.248	15803.8	-15640.3		21.3745	-21.4318	-330.838	12281.3	-9789.71		19.2364	-16.9099	-325.975	6978.34	-2252.41
													5.57421	-0.253561	-318.75	19703.2	978.892		6.89425	-2.20734	-317.254	22654	-15849.8		21.2758	-21.0624	-330.512	13248.3	-10543.8		19.1674	-16.5795	-325.745	6808.78	-1579.49
													5.61951	0.0644315	-318.932	20227.2	4279.27		6.88421	-1.88705	-317.26	29480.6	-8815.41		21.1797	-20.6949	-330.19	11560	-9274.71		19.1067	-16.2515	-325.546	12168	-5079.68
													5.68072	0.700362	-319.165	13928.6	753.882		6.8973	-1.55648	-317.324	32797.1	836.566		21.0875	-20.3292	-329.882	7970.11	-8951.74		19.0574	-15.9232	-325.399	17938.6	-4980.95
													5.69145	1.01863	-319.173	13159.3	11475.3		6.93164	-1.21659	-317.446	31806	9089.55		21	-19.9651	-329.593	8018.4	-9085.32		18.9574	-15.2631	-325.106	27044.4	-6164.91
													5.69258	1.34134	-319.118	25258.3	10115.8		6.97039	-0.874819	-317.578	29966.3	16421.7		20.9156	-19.6023	-329.319	16201.3	-8637.5		18.8891	-14.9335	-324.89	33589.6	-7765.48
													5.69037	1.66508	-319.042	18798.1	9026.93		7.00765	-0.533666	-317.705	26148.7	17593.9		20.8327	-19.2406	-329.056	28205.1	-9322.38		18.487	-12.2936	-323.567	12550.8	-36346.8
													5.69162	1.98609	-318.99	9545.04	5602.77		7.04831	-0.190815	-317.842	27510	5781.12		20.7533	-18.8797	-328.808	34921	-8835.7		18.5611	-11.6491	-323.801	-4144.15	-12353.3
													5.70241	2.30569	-318.986	9559.03	1024.25		7.09431	0.474486	-318.048	7597.13	-11587		20.6786	-18.5192	-328.578	35195.9	-7347.91		18.567	-11.3257	-323.81	-342.068	-16961.6
													5.72601	2.62597	-319.038	9163.55	505.756		7.07542	0.786398	-318.052	7014.11	-27207		20.6038	-18.1582	-328.35	31139.8	-8030.1		18.549	-11.0013	-323.735	5473	-26674.8
													5.75519	2.94679	-319.112	8248.32	204.212		7.04374	1.0987	-318.013	8663.83	-19903.8		20.5235	-17.7965	-328.109	24851.6	-9171.14		18.5228	-10.6763	-323.631	9172.75	-26411.4
													5.78326	3.26749	-319.179	6390.07	-484.8		7.01218	1.41663	-317.962	9543.44	-12096.2		20.437	-17.4344	-327.841	18565.7	-7439.65		18.4977	-10.351	-323.529	9010.82	-24772.9
													5.81611	3.5874	-319.262	6000.99	-4103.23		6.98897	1.73556	-317.928	9514.32	-8134.11		20.3452	-17.0733	-327.543	13628.4	-5059.92		18.4773	-10.0258	-323.443	3627.25	-24899.2
													5.86137	3.90601	-319.389	6925.19	-8148.76		6.97852	2.05404	-317.931	9086.62	-4409.33		20.2517	-16.7156	-327.226	9890.36	-4818.42		18.4574	-9.7024	-323.361	-506.372	-22695.3
													5.92104	4.22351	-319.567	6999.23	-11081.6		6.98115	2.37462	-317.973	7554	-1034.09		20.1598	-16.363	-326.902	8769.78	-6560.71		18.429	-9.38324	-323.256	367.921	-18045
													5.99416	4.5402	-319.791	6676.6	-13004.6		6.99284	2.69785	-318.042	5648.03	1377.57		20.0685	-16.012	-326.577	9561.17	-8367.05		18.3945	-9.06624	-323.138	2985.31	-13243
													6.07362	4.85628	-320.038	7148.19	-12356		7.00511	3.02182	-318.111	5304.29	3372.48		19.9766	-15.6586	-326.256	10028.7	-6729.99		18.3646	-8.74616	-323.04	7554.12	-10412
													6.15268	5.17209	-320.287	8164.8	-10336.2		7.01813	3.34589	-318.183	4411.94	2510.9		19.8872	-15.3024	-325.943	10032.3	376.189		18.3395	-8.42242	-322.958	13475.2	-8029.19
													6.23225	5.48861	-320.54	8712.5	-7790.54		7.04224	3.67105	-318.303	3914.14	-3560.32		19.8034	-14.9439	-325.644	9741.93	3753.03		18.3121	-8.09785	-322.862	18255	-5576.38
													6.31386	5.80691	-320.803	7866.87	-4355.33		7.0799	3.99785	-318.486	3751	-5582.89		19.7253	-14.5848	-325.366	6243.45	-1838.19		18.2823	-7.77359	-322.752	19543.6	-4442.96
													6.39394	6.12763	-321.061	6507.85	-537.731		7.12344	4.32615	-318.709	4222.55	-2509.39		19.6524	-14.2269	-325.115	4380.34	-8998.62		18.2556	-7.44932	-322.655	17287.6	-4634.22
													6.46894	6.45098	-321.3	6009.61	1107.78		7.16789	4.65524	-318.952	3463.02	-3429.76		19.5851	-13.8718	-324.882	5623.56	-8985.86		18.2337	-7.12454	-322.575	15293.7	-3710.92
													6.54043	6.77563	-321.524	5860.86	-943.472		7.21243	4.98376	-319.204	-1013.94	-7061.53		19.5241	-13.5209	-324.658	8240.13	-5462.5		18.215	-6.79868	-322.505	15264.1	-956.704
													6.61028	7.10029	-321.742	5251.35	-3488.96		7.25655	5.31128	-319.459	-504.531	-9633.8		19.4698	-13.1751	-324.453	12442.1	-4614.15		18.2014	-6.47233	-322.45	15315.8	908.314
													6.67632	7.42512	-321.942	4692.95	-4300.52		7.29975	5.63856	-319.721	8084.59	-10485.7		19.4224	-12.8346	-324.28	20026.2	-6593.61		18.1971	-6.14693	-322.425	13761.6	-584.847
													6.73644	7.75055	-322.115	4258.55	-3708.22		7.34145	5.96626	-319.987	11646.1	-8901.7		19.3826	-12.4967	-324.137	26609.6	-5434.31		18.2025	-5.82234	-322.431	11469.1	-2247.51
													6.79293	8.07647	-322.273	3891.16	-3253.39		7.38092	6.29479	-320.237	7375.94	-5822.64		19.2732	-11.4849	-323.75	39120.2	-20946.1		18.2143	-5.49715	-322.46	8777.76	-1640.58
													6.84856	8.4028	-322.431	4313.41	-2908.23		7.41799	6.62438	-320.466	6894.94	-2774.59		18.8751	-9.12991	-322.357	26447.9	3125.03		18.2295	-5.17076	-322.501	6091.54	-32.7299
													6.90376	8.73006	-322.588	5987.03	-1938.8		7.45319	6.95511	-320.684	11630.1	-1040.31		18.9341	-8.80067	-322.531	19419.1	-17064		18.2455	-4.84339	-322.541	4331.8	1281.29
													6.95923	9.05878	-322.744	6884.69	-1814.6		7.48658	7.28734	-320.893	13796.9	-1752.69		19.039	-8.14969	-322.839	11911	-19139.8		18.2596	-4.51555	-322.573	4499.61	878.757
													7.01912	9.38888	-322.917	3448.31	-2171.57		7.5175	7.62193	-321.074	13027.8	-2964.77		19.0441	-7.82267	-322.84	-657.708	-15950.8		18.2695	-4.18798	-322.591	4693	-464.889
													7.08769	9.72	-323.123	-1226.52	-2626.2		7.54635	7.9589	-321.225	13713.9	-3216.19		19.028	-7.49441	-322.774	1877.53	-10906.6		18.2752	-3.86089	-322.596	3933.21	-1712.46
													7.16615	10.0514	-323.368	-2948.51	-4080.96		7.57515	8.29704	-321.37	13338.5	-3653.28		19.0026	-7.16327	-322.678	12589.1	-9747.66		18.2787	-3.53401	-322.594	2624.12	-1836.98
													7.25441	10.3825	-323.65	-2768.99	-4741.43		7.60497	8.6355	-321.519	13258.8	-4403.64		18.9776	-6.82817	-322.583	18540.8	-8788.95		18.2818	-3.20769	-322.589	386.688	60.2281
													7.35019	10.7141	-323.959	-448.948	-4288.79		7.63537	8.97415	-321.67	13704	-2127.13		18.9548	-6.49181	-322.496	19489	-9383.87		18.2857	-2.88277	-322.588	3175.8	-3691.02
													7.4515	11.0472	-324.291	1921.73	-2466.15		7.66831	9.31201	-321.831	9005.81	3817.89		18.9332	-6.15712	-322.415	16831.3	-8738.75		18.2896	-2.55866	-322.589	2701.7	-5633.36
													7.55992	11.3822	-324.647	2930.47	354.22		7.70967	9.6467	-322.038	12944.1	-1084.97		18.9104	-5.82417	-322.33	11742.3	-6575.85		18.2911	-2.23337	-322.578	-1249.96	-4237.12
													7.67688	11.7194	-325.033	3652.26	2762.27		7.7618	9.97716	-322.304	17080.5	-4201.02		18.8852	-5.49223	-322.235	6503.73	-3959.63		18.2923	-1.90692	-322.563	2097.43	-10851.2
													7.79981	12.0582	-325.44	5665.07	2162.57		7.82103	10.3045	-322.609	17305.7	-4439.93		18.862	-5.16024	-322.148	4123.58	-1534.89		18.3003	-1.58144	-322.569	-2481.45	-12907.8
													7.92554	12.3981	-325.86	7705.68	-1242.15		7.88482	10.6306	-322.936	15315.8	-4394.96		18.8444	-4.82741	-322.082	3085.46	768.338		18.3151	-1.25863	-322.597	-5615.51	-18924.9
													8.05241	12.7391	-326.286	7705.78	-4965.28		7.95335	10.9578	-323.288	11574.4	-3487.76		18.8268	-4.49446	-322.016	2253.05	641.237		18.3295	-0.939536	-322.621	-2458.26	-23342.4
													8.1794	13.0814	-326.713	5702.2	-7656.1		8.02723	11.2887	-323.665	7401.28	-1419		18.8042	-4.16232	-321.931	2590.64	-1256.21		18.3425	-0.620877	-322.638	5577.76	-19468.5
													8.30628	13.4246	-327.14	2555.88	-9595.07		8.10745	11.6253	-324.065	5635.88	-949.88		18.7822	-3.83128	-321.849	2351.99	-1163.42		18.3593	-0.295092	-322.666	15018.2	-12717.7
													8.43181	13.768	-327.562	235.342	-9358.55		8.19568	11.9663	-324.481	111.498	-6415.58		18.7669	-3.50132	-321.792	2047.88	-327.333		18.3807	0.0362787	-322.707	20537.1	-10765.7
													8.54967	14.1117	-327.958	848.365	-4855.35		8.29474	12.3053	-324.898	6284.83	-35558.5		18.7567	-3.1719	-321.752	2263.72	-524.7		18.4026	0.361758	-322.737	10442.3	-7635.39
													8.65532	14.4556	-328.313	5211.49	-3167.29		8.40509	12.6393	-325.314	15872.9	-56589.9		18.7493	-2.8427	-321.721	3350.52	-289.101		18.4219	0.681213	-322.746	5823.9	-2728.75
													8.75629	14.7992	-328.649	5200.65	-4212.35		8.5228	12.9728	-325.741	25485.2	-60151.2		18.7493	-2.51486	-321.714	7288.55	-501.488		18.4377	1.00774	-322.74	18932.1	-10126.5
													8.86083	15.1422	-328.993	2559.51	-6717.77		8.6426	13.3085	-326.181	31553.8	-59239.9		18.7605	-2.18933	-321.747	10423.1	-1689.26		18.4509	1.34478	-322.726	31652.3	-15600.5
													8.96787	15.4861	-329.342	-1227.32	-8054.67		8.75767	13.6442	-326.61	29084.1	-54782.8		18.7785	-1.86478	-321.804	9834.53	-3104.63		18.4642	1.68372	-322.717	34342.7	-13495.5
													9.07491	15.8307	-329.69	-4592.85	-14774.1		8.86071	13.9797	-327.011	14913.6	-37887.2		18.7976	-1.53973	-321.865	8381.01	-3628.2		18.4618	2.3551	-322.621	33101.3	-10174.8
													9.18292	16.1692	-330.031	-5515.46	-34160.3		8.94388	14.3187	-327.382	423.242	-9785.22		18.8163	-1.21415	-321.925	8314.26	-3062.5		18.4348	2.68919	-322.501	21986.8	-7017.3
													9.29268	16.4944	-330.362	-6552.94	-57181.1		9.006	14.663	-327.733	19442.4	-9495.24		18.8339	-0.888348	-321.981	8174.19	-2967.42		18.4176	3.02112	-322.423	15419.1	-3738.74
													9.40069	16.8048	-330.677	-3521.86	-68757.1		9.05896	15.0107	-328.079	30915.1	-7750.14		18.8479	-0.562301	-322.026	5913.3	-4024.55		18.4225	3.35051	-322.427	11467	-1693.76
													10.2929	20.0311	-333.504	19224.4	-62469.3		9.11177	15.3583	-328.432	36011.9	-8212.01		18.8566	-0.236018	-322.052	4055.58	-6604.51		18.4428	3.67825	-322.484	3535.19	-919.623
													10.4152	20.3703	-333.904	3206.96	-60669.8		9.16457	15.7015	-328.794	38892.1	-13343.6		18.8621	0.0901533	-322.067	4598.14	-10012.9		18.4735	4.00531	-322.575	3055.89	-6889.3
													10.5489	20.7007	-334.326	-5103.57	-59039.8		9.21639	16.0416	-329.153	45853.7	-14055.6		18.8673	0.415784	-322.079	4748.7	-12294.5		18.5136	4.33281	-322.697	3195.53	-8420.12
													9.51268	-27.8682	-335.846	18028.4	-6524.56		9.26623	16.3912	-329.478	61717	-4818.13		18.8725	0.740478	-322.091	2671.13	-12360.8		18.5594	4.66263	-322.84	1619.89	-5744.36
													8.42603	-25.3937	-331.931	11161.5	-1804.63		9.3155	16.7658	-329.739	84622.5	-941.869		18.8773	1.06436	-322.102	1079.26	-11531.7		18.7704	6.66761	-323.502	13501.3	-158.594
													8.27926	-24.9878	-331.437	3723.29	-22529.7		9.85181	20.0469	-332.373	-202.589	-76937.6		18.8797	1.3896	-322.107	2781.75	-10850.7		18.8062	7.00074	-323.621	6429.73	992.713
													8.12407	-24.5859	-330.927	2823.25	-32799.9		9.95707	20.3925	-332.801	22427.2	-16821.4		18.8796	1.71809	-322.102	7457.67	-8537.46		18.8485	7.32774	-323.761	10189.4	-12174.1
													7.95262	-24.1858	-330.37	14202.5	-4563.74		10.051	20.7541	-333.247	54983.1	-25376.7		18.8832	2.04852	-322.11	14533.6	-4505.23		18.9023	7.65466	-323.927	13513.7	-13509
													7.76305	-23.7859	-329.756	60081	-3772.13		10.9615	-27.7304	-335.287	5650.17	-8069.65		18.896	2.37918	-322.146	21553.2	-2498.32		18.9683	7.9848	-324.118	15441.2	-12370.1
													7.57432	-23.3886	-329.14	57729.3	5924.52		10.7828	-27.347	-334.516	7711.16	-10002.4		18.9137	2.70989	-322.198	23424.3	-2296.14		19.0408	8.31586	-324.325	15919.8	-13536.4
													7.40502	-22.9974	-328.576	46094.1	8254.47		10.2773	-26.2248	-332.347	1726.49	-6279.39		18.9313	3.04099	-322.247	22553.8	-2187.24		19.1154	8.6467	-324.538	16922.7	-14277.4
													7.25144	-22.6157	-328.046	44413.7	4813.3		10.0021	-25.4938	-331.17	2493.4	-3372.63		18.9502	3.37332	-322.301	21931.3	-1334.63		19.1903	8.97885	-324.753	18815	-12726.5
													7.10586	-22.2449	-327.527	33982.2	-4423.61		9.88141	-25.1251	-330.64	11691.1	-1083.21		18.9726	3.70681	-322.365	20974.5	-165.325		19.2647	9.3132	-324.966	18925.2	-10456.7
													6.83407	-21.5171	-326.614	48949.4	-88690.9		9.75671	-24.7513	-330.071	19865.9	-6811.02		18.9953	4.03729	-322.427	18090.5	12.9836		19.3383	9.64916	-325.174	17393.8	-12386.2
													5.86412	-17.7931	-322.703	19375.1	-42434.6		9.62838	-24.375	-329.472	11616.7	-18652.5		19.0145	4.36178	-322.477	13977.3	-1425.78		19.4108	9.98589	-325.379	17311.3	-15528.9
													5.76985	-17.4523	-322.361	9838.12	-1542.1		9.50122	-23.9999	-328.874	4727.72	-33532.3		19.029	4.68637	-322.51	10141.8	-3036.43		19.4821	10.3224	-325.583	16884.3	-10210.4
													5.61162	-16.7708	-321.778	17769.1	3402.33		9.38214	-23.6264	-328.298	13656.6	-40325		19.0388	5.01693	-322.531	8379.97	-3588.11		19.5524	10.6587	-325.791	12485.4	-758.547
													5.54006	-16.4292	-321.517	12163.6	-19870.3		9.27687	-23.254	-327.76	26190.9	-41232		19.0441	5.34971	-322.537	8910.76	-2859.04		19.6227	10.997	-325.997	11341.1	-5030.02
													5.48601	-16.0914	-321.313	6127.28	-27790.8		9.18048	-22.8839	-327.25	19154.7	-42128.3		19.0324	6.00861	-322.473	6632.27	-3377.61		19.6936	11.3384	-326.202	13233.9	-14274.9
													5.44514	-15.7585	-321.14	4619.78	-2465.72		9.08584	-22.5174	-326.751	5879.09	-44815.9		19.0053	6.3375	-322.372	5040.81	-4280.38		19.7649	11.6812	-326.402	15807.7	-15041.4
													5.41086	-15.4301	-320.97	34821.1	-4859.54		8.91156	-21.7943	-325.788	21964.6	-34038.6		18.9839	6.66569	-322.29	4457.33	-2664.84		19.8372	12.0246	-326.601	19703.2	-12871.2
													5.38165	-15.1033	-320.809	19386.6	-792.739		8.45502	-19.6948	-323.618	35956.8	-87846.6		18.9883	6.99223	-322.294	4985.68	-1010.53		19.913	12.3692	-326.804	23403.8	-14355.5
													5.35612	-14.7754	-320.669	9801.57	-8270.15		8.40538	-19.3562	-323.389	39340.3	-43070.1		19.0118	7.31868	-322.36	4083.1	212.729		19.9933	12.7155	-327.015	25786.8	-16766.4
													5.32824	-14.4475	-320.53	13264.4	-5395.91		8.0559	-18.2781	-322.026	29724.7	-10416.5		19.0436	7.64647	-322.454	2137.01	1296.58		20.0752	13.0634	-327.232	26482.9	-15162.6
													5.29281	-14.1212	-320.37	33636.1	-9697.12		7.96944	-17.9221	-321.66	39288.3	-4384.57		19.0824	7.97406	-322.571	3480	-645.557		20.157	13.4126	-327.453	24963.6	-10996.3
													5.21126	-13.4741	-320.019	29274.3	-7883.23		7.89848	-17.5765	-321.331	45418.8	-3770.04		19.1275	8.29996	-322.71	3558.14	-3068.43		20.24	13.7624	-327.681	22177.7	-8087.5
													5.17104	-13.1505	-319.847	18102.9	-5178.59		7.83446	-17.2386	-321.019	21676.7	-7121.8		19.1719	8.62583	-322.847	1257.87	-6881.45		20.3244	14.1122	-327.918	19151.8	-8781.07
													5.13243	-12.824	-319.683	8844.96	-1752.73		7.77134	-16.9034	-320.717	-6284.88	-15447.6		19.2099	8.95368	-322.966	1354.76	-6208.25		20.4078	14.4624	-328.154	16025.2	-13466.6
													5.09333	-12.4947	-319.517	6773.69	860.95		7.71266	-16.5699	-320.439	-10488.8	-17637.6		19.2476	9.28401	-323.088	7513.91	3406.73		20.4891	14.8127	-328.384	14433.8	-18421.9
													5.05191	-12.1636	-319.337	10529.2	-1165.45		7.66546	-16.2387	-320.211	-4143.9	-15351.9		19.376	10.2716	-323.517	23615.1	790.496		20.5707	15.1625	-328.612	15260.3	-21257.3
													5.01028	-11.8321	-319.154	9128.53	-2804.48		7.62974	-15.9097	-320.032	-881.038	-23077.1		19.4163	10.5941	-323.654	22017.6	-4151.74		20.653	15.5119	-328.838	15158.9	-22837.5
													4.97117	-11.5015	-318.98	5554.62	-3274.5		7.60142	-15.5823	-319.894	-2958.43	-31538.4		19.4622	10.9172	-323.814	23581.7	-7788.51		20.7305	15.8625	-329.049	11924.5	-21859.1
													4.93588	-11.1723	-318.82	3718.12	-3055.85		7.57096	-15.2535	-319.775	-5440.11	-22320.9		19.5156	11.2418	-324.001	23421.6	-6782.29		20.7991	16.2148	-329.239	9538.01	-17561
													4.90522	-10.8444	-318.676	3597.94	-2962.02		7.52818	-14.9198	-319.649	23505.7	-26397.5		19.5764	11.5682	-324.209	18730.7	-2089.78		20.8597	16.5663	-329.407	9891.3	-13502.4
													4.87949	-10.5169	-318.549	4169.59	-3377.92		7.4408	-14.2566	-319.371	14852.1	-9417.85		19.6425	11.8945	-324.433	13663.3	1360.25		20.9149	16.9163	-329.562	9921.55	-11383.9
													4.85853	-10.1893	-318.438	5587.89	-4465.06		7.3762	-13.6134	-319.082	484.022	-23426.3		19.7111	12.2192	-324.663	11770.5	2056.95		20.9689	17.2681	-329.721	8628.42	-7612.4
													4.84099	-9.86362	-318.338	7968.19	-5522.91		7.34048	-13.293	-318.933	-4815.42	-20914.8		19.7807	12.5436	-324.894	11505.7	2920.09		21.0247	17.624	-329.896	9976.85	-1811.79
													4.82494	-9.54115	-318.243	10909.6	-6122.92		7.30358	-12.9714	-318.774	-1957.37	-17854.4		19.85	12.8695	-325.125	11873.3	2991.63		21.0809	17.9803	-330.075	14859.8	1619.9
													4.80765	-9.21822	-318.143	14012.4	-6744.18		7.26449	-12.6481	-318.604	-1818.31	-16402.8		19.9183	13.1967	-325.351	11779	992.946		21.1349	18.3341	-330.245	18276.6	-1086.63
													4.78966	-8.8917	-318.039	15547.2	-8134.81		7.22105	-12.3237	-318.428	-5166.45	-16691.6		19.9855	13.5248	-325.574	10970	-872.052		21.182	18.6848	-330.389	17549.4	-7372.69
													4.78544	-8.56583	-317.987	14872.1	-9947.63		7.17495	-11.9991	-318.251	-5753.43	-16517.9		20.0518	13.8536	-325.793	9872.49	-627.571		21.2211	19.0325	-330.505	10249.8	-11419.2
													4.83906	-7.92653	-318.113	16664.9	-10797.1		7.12991	-11.6758	-318.08	-5216.3	-14219.7		20.1181	14.1834	-326.012	8934.78	771.484		21.2619	19.3787	-330.626	-2089.37	-14945.6
													4.86619	-7.60694	-318.18	14447.6	-10332.7		7.08754	-11.3537	-317.92	-4773.07	-10995.6		20.1854	14.5141	-326.235	8780.13	2148.97		21.3105	19.7248	-330.775	-5739.3	-21381.6
													4.88591	-7.28589	-318.219	12437.4	-11412		7.04814	-11.0319	-317.772	-4477.49	-7253.42		20.2542	14.8455	-326.464	9578.59	2353.91		21.4021	20.4231	-331.051	-1443.11	-8751.85
													4.90011	-6.96369	-318.231	13243.9	-13079.2		7.01185	-10.7103	-317.638	-2825.87	-6087.29		20.3235	15.1775	-326.697	9915.09	1225.97		21.4463	20.7746	-331.19	3322.05	-8812.71
													4.91173	-6.64013	-318.227	15615	-11504		6.97863	-10.3896	-317.519	351.855	-8127.04		20.3923	15.51	-326.929	9418.83	-152.214		21.5037	21.1275	-331.386	5600.99	-11483.1
													4.92357	-6.31537	-318.214	18774.2	-12287		6.94797	-10.0704	-317.413	899.259	-8374.93		20.4625	15.8432	-327.166	9008.13	-991.54		21.5948	21.4884	-331.707	6438.51	-14472.7
													4.9367	-5.99167	-318.2	15970	-14764.5		6.91898	-9.75342	-317.311	77.4553	-7566.6		20.5357	16.1774	-327.411	8943.03	-1461.34		21.7301	21.8613	-332.189	13182.9	-13343.1
													4.95136	-5.67079	-318.191	12893.9	-15302.4		6.89041	-9.43734	-317.212	752.775	-8358.33		20.6115	16.513	-327.662	8969.22	-1780.54		21.8869	22.24	-332.748	26746	-1874.44
													4.9661	-5.35039	-318.196	17168.5	-14920.2		6.86158	-9.11987	-317.115	2426.35	-9582.24		20.6891	16.8497	-327.914	8808.56	-2530.4		22.0454	22.6193	-333.31	49156.5	10992
													4.9786	-5.02795	-318.214	22974.3	-17141		6.84094	-8.80213	-317.055	4124.76	-10159.5		20.7681	17.1867	-328.17	7912	-3892.8		22.2134	23.0018	-333.9	78939.5	16651
													4.98454	-4.70436	-318.227	22898.3	-24486.3		6.85662	-8.17474	-317.17	4626.74	-13411.5		20.8484	17.5232	-328.43	6492.45	-5266.08		22.3976	23.3906	-334.541	91438.9	21907.8
													4.98198	-4.38114	-318.22	17060.7	-31439.9		6.86629	-7.86177	-317.235	4559.41	-12273.9		20.9287	17.8603	-328.689	4616.61	-5769.36		24.1081	-32.5323	-342.755	30303.5	-8380.39
													4.98025	-4.05896	-318.207	7496.38	-26595.5		6.86461	-7.54701	-317.255	6831.4	-11470.1		21.008	18.1991	-328.945	2129.39	-5372.65		23.7975	-32.103	-341.768	22909.8	1379.66
													4.98731	-3.73781	-318.201	7526.6	-16512.5		6.85552	-7.23042	-317.25	11013	-11771.4		21.0863	18.5384	-329.196	-655.125	-4560.22		23.3288	-31.2993	-340.301	18938.8	-5914.14
													4.99432	-3.41562	-318.183	13233.1	-7157.19		6.84183	-6.91336	-317.236	14924.1	-14203.7		21.1636	18.8775	-329.441	-2542.55	-3513.64		23.0516	-30.5699	-339.469	6407.24	-13730.6
													4.99264	-3.09108	-318.135	22581.6	-13627.6		6.82542	-6.598	-317.219	18191.5	-18009.7		21.2378	19.2171	-329.673	-1239.51	-4342.34		22.9152	-30.2052	-339.051	3209.53	-3366.05
													4.99135	-2.76787	-318.081	9606.74	-17126.3		6.80844	-6.28445	-317.206	20956.4	-18546.6		21.3068	19.5576	-329.886	1177.76	-5398.37		22.7801	-29.8406	-338.628	4858.73	-1983.16
													5.00034	-2.44945	-318.046	4495.44	-20381.3		6.79327	-5.97131	-317.199	22623.3	-17090.3		21.37	19.8971	-330.081	3131.32	-4040.35		22.6462	-29.4774	-338.204	4159.62	-2180.15
													5.01491	-2.13342	-318.027	6885.73	-9785.73		6.78149	-5.65855	-317.197	22055	-20003.3		21.429	20.2341	-330.263	3666.05	-950.584		22.513	-29.1168	-337.78	1541.38	-2244.48
													5.02916	-1.81682	-318.017	5270.2	2386.73		6.77383	-5.34716	-317.195	19951	-26453.4		21.4913	20.5714	-330.453	5505.65	-1793.59		22.3814	-28.7584	-337.361	-143.902	-1658.19
													5.04687	-1.50018	-318.044	7371.42	-5522.36		6.76735	-5.0365	-317.186	18893	-29149.6		21.5623	20.9114	-330.661	9333.41	-5838.97		22.2522	-28.4012	-336.946	491.659	-63.8172
													5.073	-1.18464	-318.13	9916.36	-8594.45		6.75644	-4.72472	-317.166	19674	-28566.3		21.6326	21.2517	-330.861	11431.8	-8762.3		22.1244	-28.0438	-336.536	2210.47	583.558
													5.10753	-0.870407	-318.26	11048	-5062		6.73931	-4.41189	-317.139	19789.1	-31169.1		21.6922	21.5895	-331.026	11237.9	-10742		21.9964	-27.685	-336.126	2750.31	124.184
													5.14892	-0.55708	-318.414	11667.9	-2077.52		6.71729	-4.09956	-317.117	18229.7	-36439.1		21.744	21.9253	-331.161	11364.8	-12105.7		21.8667	-27.3249	-335.712	2802.91	-488.461
													5.19452	-0.242728	-318.588	13218.3	471.58		6.68919	-3.7874	-317.1	16382.9	-39129.4		21.7937	22.2609	-331.284	11335.3	-11566.5		21.7342	-26.9641	-335.292	3736.71	-1082.09
													5.24018	0.0740842	-318.773	14746.2	2249.9		6.652	-3.47355	-317.078	14324.2	-39888.7		21.8463	22.5993	-331.415	8530.1	-7636.51		21.6003	-26.6031	-334.869	4453.28	-1605.72
													5.27697	0.39131	-318.922	11840.7	649.94		6.60994	-3.15811	-317.057	12193.5	-35440.2		21.9047	22.9424	-331.569	5217.14	-4406.1		21.4672	-26.2422	-334.448	4236.93	-2359.8
													5.29735	0.707324	-318.993	8827.22	-486.266		6.57327	-2.8428	-317.056	11799.9	-26080.9		22.0239	23.6269	-331.892	1485.56	-10545.6		21.3357	-25.882	-334.032	4723.93	-3707.91
													5.3044	1.02566	-318.989	15454.7	6319.38		6.54618	-2.52749	-317.069	14255.9	-21253.9		22.0881	23.9642	-332.066	250.362	-18399.1		21.2072	-25.5231	-333.625	6887.74	-5292.42
													5.30383	1.34937	-318.929	29098	5710.78		6.52743	-2.21023	-317.072	21817.4	-19780.9		22.1686	24.3004	-332.289	344.104	-19889.5		21.086	-25.1667	-333.236	9873.96	-6505.11
													5.30153	1.67429	-318.853	21575	5626.19		6.52115	-1.88794	-317.08	30102.6	-13851.4		22.2833	24.643	-332.624	2366.78	-10316.3		20.976	-24.8135	-332.874	12844.7	-7088.78
													5.30352	1.99593	-318.804	7042.21	5960.66		6.53604	-1.55679	-317.139	31431.3	-4403.66		22.4431	24.9969	-333.113	7128.52	-5623.86		20.8726	-24.4631	-332.528	13565.6	-7146.52
													5.31617	2.31555	-318.808	6549.32	1267.47		6.56874	-1.21874	-317.253	29302.8	2456.08		22.6244	25.3553	-333.675	11969.4	-7112.95		20.7693	-24.1147	-332.182	10908.5	-7216.24
													5.34284	2.63537	-318.871	6131.57	1711.09		6.60467	-0.880983	-317.379	29106.4	2155.41		22.8025	25.7097	-334.225	14905.9	-17604.1		20.6668	-23.7679	-331.839	9603.27	-7410.83
													5.37458	2.95573	-318.955	6274.6	1142.48		6.63986	-0.544109	-317.505	27339.8	2135.46		22.9824	26.0603	-334.773	15327.8	-44483.2		20.5681	-23.4225	-331.507	12005.2	-6572.4
													5.40303	3.27632	-319.023	5226.38	319.475		6.68062	-0.202422	-317.645	35982.2	-4139.33		23.175	26.4075	-335.348	12366.6	-64639		20.4751	-23.0779	-331.191	14573	-5077.22
													5.43459	3.59622	-319.1	5033.32	-2839.63		6.72768	0.466592	-317.851	9879.37	-13569.8		23.8956	-29.8469	-340.866	12462.2	-17780.8		20.3889	-22.7332	-330.893	15628	-3999.33
													5.47785	3.91462	-319.221	6418.63	-7131.51		6.70617	0.778763	-317.846	7606.2	-32422.4		23.6115	-29.4221	-339.876	10676.5	-14043.1		20.3083	-22.3883	-330.613	16460.7	-4069.92
													5.53549	4.23169	-319.394	6801.39	-11722.1		6.6718	1.09092	-317.801	8089.9	-22625		23.1764	-28.6043	-338.345	13357.1	-10483.7		20.2309	-22.0431	-330.348	16790.5	-5360.22
													5.60711	4.54785	-319.614	6656.12	-15535.2		6.63884	1.40885	-317.749	9595.63	-13574.5		22.9642	-27.8539	-337.564	16416	-1053.55		20.1548	-21.6977	-330.091	16464	-7745.22
													5.68586	4.86344	-319.859	7430.85	-15418.9		6.61587	1.72781	-317.719	10467.5	-10278.6		22.8516	-27.4738	-337.151	10663.6	2016.13		20.0779	-21.3524	-329.834	15295.5	-10033.5
													5.76522	5.17887	-320.108	9092.38	-12826.4		6.60714	2.04624	-317.729	9397.48	-7114.5		22.7283	-27.0905	-336.704	8282.22	939.094		19.9964	-21.0072	-329.563	14289.3	-11304.1
													5.84625	5.49491	-320.367	10214.2	-9124.28		6.61231	2.36663	-317.779	7155.63	-3598.9		22.6109	-26.7118	-336.282	9388.05	-1215.77		19.9066	-20.6622	-329.268	14716.9	-11830.8
													5.93035	5.81243	-320.639	9310.35	-5012.62		6.6263	2.68935	-317.856	5702.13	-1787.06		22.4966	-26.3359	-335.874	11872.3	-781.712		19.8096	-20.3174	-328.951	15387	-11476.7
													6.01254	6.13242	-320.903	7643.74	-2166.25		6.63921	3.01216	-317.926	5983.63	-792.423		22.3796	-25.9594	-335.459	13607.1	622.555		19.7083	-19.9731	-328.619	14881.4	-9578.74
													6.08822	6.45539	-321.14	6907.89	-1234.49		6.65112	3.33452	-317.993	4877.47	-278.139		22.2625	-25.5822	-335.045	13463.2	1775.12		19.604	-19.6293	-328.279	13845.2	-5989.22
													6.16057	6.77998	-321.365	6426.4	-2085.69		6.67388	3.65809	-318.106	2764.03	-2889.2		22.1484	-25.2051	-334.643	12177.5	2138.77		19.4976	-19.2856	-327.935	14141.3	-2359.28
													6.23289	7.1047	-321.59	4954.57	-2800.82		6.7108	3.98368	-318.282	1739.09	-4144.79		22.0343	-24.8269	-334.244	9847.84	1050.75		19.3908	-18.9416	-327.593	14144	128.446
													6.30099	7.42956	-321.799	3547.67	-2996.63		6.75413	4.31084	-318.5	1856.74	-1296.22		21.9166	-24.4466	-333.839	7423.79	-169.552		19.286	-18.5972	-327.257	11174.5	1858.41
													6.36069	7.75476	-321.971	2960.86	-3139.91		6.79909	4.63882	-318.743	2242.07	-3745.89		21.7971	-24.0647	-333.432	5738.62	-134.949		19.1856	-18.2534	-326.936	6005.71	2378.16
													6.41507	8.07994	-322.123	2740.13	-4517.01		6.84547	4.96655	-318.998	-1650.99	-8751.45		21.6782	-23.6817	-333.029	4840.14	-418.788		19.0914	-17.9122	-326.636	2388.32	-743.117
													6.46823	8.40489	-322.273	3001.1	-5232.05		6.89232	5.29377	-319.26	-229.362	-12210.2		21.559	-23.2984	-332.627	4554.21	-1922.54		19.004	-17.5739	-326.356	3196.02	-4661.4
													6.52111	8.73052	-322.424	4565.27	-3391.42		6.9374	5.62126	-319.531	9796.14	-12928.4		21.439	-22.9157	-332.222	5282.47	-3255.19		18.923	-17.238	-326.091	6180.72	-2254.92
													6.57425	9.05767	-322.576	6688.3	-3095.21		6.97938	5.94957	-319.801	13410.5	-11271.5		21.3221	-22.5353	-331.829	7513.28	-3685.47		18.8476	-16.9053	-325.841	8902.77	2449.77
													6.62981	9.38584	-322.736	4553.4	-3838.74		7.01824	6.27875	-320.052	7101.58	-7824.71		21.2121	-22.1583	-331.461	10444.8	-4386.49		18.7776	-16.5764	-325.607	14363.3	-736.219
													6.69092	9.71452	-322.918	78.9161	-4301.79		7.05453	6.60877	-320.281	7356.53	-4221.2		21.1084	-21.7846	-331.114	12656.5	-6061.27		18.716	-16.2493	-325.407	20424.8	-4762.44
													6.76296	10.0444	-323.14	-2775.69	-4529.04		7.08949	6.9395	-320.507	16901.6	-2665.26		21.0088	-21.4135	-330.782	13741.2	-8263.56		18.6662	-15.9209	-325.261	24648.4	-2925.21
													6.84981	10.3764	-323.417	-1874.15	-5925.06		7.12304	7.27135	-320.729	19746.1	-3016.97		20.9111	-21.0443	-330.456	13113.4	-9550.56		18.6198	-15.59	-325.133	27201.9	-290.763
													6.94738	10.7097	-323.735	190.682	-6569.69		7.15321	7.60551	-320.914	16191.3	-4387.8		20.814	-20.6768	-330.13	11343.6	-9615.73		18.5631	-15.2569	-324.964	29186.5	-716.908
													7.05086	11.044	-324.074	1773.7	-5192.75		7.18019	7.94226	-321.055	16808.4	-5106.42		20.72	-20.311	-329.815	10560.8	-10174.4		18.4247	-14.6005	-324.531	35393.8	699.222
													7.16066	11.3794	-324.437	2820.55	-1642.58		7.20742	8.2804	-321.19	16380.4	-5303.72		20.6315	-19.9469	-329.524	14040	-9929.58		18.1665	-12.631	-323.65	17509.8	-21265.1
													7.27804	11.7164	-324.825	5324.69	425.489		7.23623	8.61905	-321.336	16775.4	-6471.13		20.5468	-19.5841	-329.25	23706.4	-7658.46		18.1659	-12.3028	-323.638	10465	-25202.5
													7.40249	12.0551	-325.24	5806.65	2798		7.26444	8.95794	-321.478	18757.8	-6949.31		20.4638	-19.2224	-328.986	34172.9	-7223.46		18.1811	-11.9756	-323.68	2033.01	-17718.1
													7.53288	12.3955	-325.679	5552.39	2972.51		7.29307	9.2961	-321.62	15094	-3371.39		20.3835	-18.8611	-328.735	36021.2	-7209.03		18.1955	-11.6492	-323.721	-1980.05	-8856.67
													7.66747	12.7374	-326.134	6897.67	-2009.61		7.32842	9.6314	-321.8	6431.71	4426.82		20.3065	-18.4999	-328.497	31709.8	-6406.76		18.1959	-11.3247	-323.711	3805.49	-15007.7
													7.80407	13.0805	-326.594	7297.2	-7054.01		7.37462	9.96285	-322.038	12204.7	516.24		20.2291	-18.1386	-328.26	25484.4	-6918.96		18.1515	-10.6762	-323.533	12082.2	-22833.6
													7.93931	13.4243	-327.05	6154.44	-9874.6		7.43159	10.2914	-322.332	15518.7	-2200.64		20.1475	-17.7772	-328.011	18657.6	-8207.75		18.1215	-10.3506	-323.418	13546.9	-21832.4
													8.06892	13.7681	-327.485	3878.98	-9792.29		7.49749	10.6181	-322.672	17139.6	-4031.26		20.0609	-17.4161	-327.739	13104	-7422.29		18.1014	-10.0265	-323.335	8968.83	-19749.5
													8.18632	14.1118	-327.877	2411.98	-5532.16		7.56829	10.9444	-323.041	16828.9	-4584.35		19.9698	-17.0562	-327.44	9515.71	-5506.47		18.0855	-9.70501	-323.268	4766.08	-17855.9
													8.28791	14.4553	-328.216	3842.89	-2789.61		7.64229	11.2727	-323.429	13320.8	-3756		19.8767	-16.6983	-327.123	6417.87	-4129.76		18.0565	-9.38605	-323.165	6067.53	-14522.9
													8.38456	14.7982	-328.536	4688.49	-3990.28		7.72208	11.6069	-323.837	7348.5	-831.206		19.7839	-16.3428	-326.799	5375.73	-4215.23		18.0184	-9.06811	-323.039	9922.05	-11106.8
													8.48746	15.1406	-328.874	3583.19	-6715.95		7.81092	11.9474	-324.263	2368.77	-9098.49		19.6906	-15.9876	-326.474	7508.43	-6827.51		17.989	-8.7487	-322.944	14054.7	-10129.4
													8.59476	15.4841	-329.223	-553.233	-9082.81		7.91249	12.2874	-324.695	8218.53	-40538.4		19.5962	-15.6302	-326.15	9729.83	-7622.99		17.9688	-8.42698	-322.878	17530.4	-8342.99
													8.70206	15.8289	-329.568	-2774.8	-17487		8.02772	12.6235	-325.129	16610.7	-59774.8		19.5043	-15.2709	-325.833	10703.4	-2366.16		17.9453	-8.10344	-322.794	21651.3	-4434.83
													8.80777	16.1673	-329.898	-1250.3	-33389.5		8.15256	12.9587	-325.584	23847.8	-57754.4		19.4189	-14.9104	-325.53	8875.02	1693.72		17.9175	-7.77883	-322.692	25138.7	-2389.71
													8.91144	16.4917	-330.208	2624.09	-50339.4		8.28028	13.2952	-326.055	28167.6	-48918.7		19.3396	-14.5511	-325.248	4446.27	-4069.45		17.8929	-7.45402	-322.601	24909.4	-2278.68
													9.01452	16.8026	-330.512	9468.66	-61430.3		8.4002	13.6312	-326.504	30228.1	-36759.9		19.2659	-14.195	-324.991	4430.56	-12358.7		17.8735	-7.12901	-322.529	23830.9	-1972.05
													9.92342	20.026	-333.412	7698.4	-45198.8		8.50295	13.9669	-326.904	21764.3	-17127.1		19.1978	-13.8427	-324.75	7256.67	-8731.17		17.8569	-6.80318	-322.466	23800.5	332.794
													10.0539	20.3615	-333.834	-3581.8	-39293.6		8.58247	14.3061	-327.264	12621.6	936.636		19.1361	-13.4945	-324.517	13135.5	-2557.45		17.8432	-6.47705	-322.41	23807.5	2341.93
													10.1954	20.6875	-334.276	-4258.38	-40453		8.63967	14.6507	-327.599	36919.4	-13673.7		19.081	-13.1508	-324.307	21761.4	-4106.48		17.8346	-6.15202	-322.37	21965.9	454.029
													9.15551	-27.8783	-335.828	22950.7	932.263		8.68847	14.9981	-327.937	45878.5	-16049.7		19.033	-12.8114	-324.132	29329.9	-6559.04		17.8331	-5.82777	-322.353	17859.8	-1294.14
													8.94703	-27.4696	-335.052	22188.7	-8782.64		8.73864	15.3454	-328.291	47536	-14731.6		18.9926	-12.4731	-323.992	34592.7	-3592.37		17.84	-5.50258	-322.366	13326.5	-177.944
													8.55689	-26.628	-333.628	12662.2	-13641.8		8.78867	15.6901	-328.65	48478.8	-15856.7		18.9214	-11.7953	-323.747	40580.9	-12935.7		17.8539	-5.17585	-322.401	10705.8	1771.17
													8.05069	-25.366	-331.845	14637	-3991.76		8.83604	16.0327	-328.995	56159.4	-17296.4		18.5931	-9.12776	-322.539	7557.72	-18012.5		17.8703	-4.848	-322.442	9740.77	2623.38
													7.89071	-24.9522	-331.307	5786.47	-20184.9		8.87903	16.3787	-329.3	71060.5	-15629.2		18.6127	-8.79433	-322.583	8829.23	-4974.48		17.8857	-4.5197	-322.477	9270.35	2491.08
													7.72411	-24.5467	-330.763	18390.2	-37891.9		9.59858	20.376	-332.733	57895.2	-29311		18.6434	-8.46309	-322.664	14323	-5964.9		17.8974	-4.19178	-322.5	9099.56	1956.5
													7.54512	-24.146	-330.187	31374.4	-8871.34		9.69107	20.7485	-333.196	116753	-33937.7		18.6669	-8.13311	-322.723	12748.1	-12876.5		17.9047	-3.8642	-322.51	8662.71	1905.67
													7.35222	-23.7461	-329.566	60032.7	6948.49		10.6137	-27.7254	-335.274	6080.31	-10232.1		18.673	-7.80439	-322.728	564.347	-7266.17		17.9089	-3.53621	-322.509	7499.35	3132.81
													7.15929	-23.3487	-328.936	65610.5	11214.5		10.4328	-27.3429	-334.492	8082.42	-11298.8		18.6573	-7.4765	-322.663	6388.75	-8362.98		17.9119	-3.2085	-322.505	6057.3	4387.94
													6.98154	-22.9572	-328.338	50466.2	19626.2		10.2566	-26.9643	-333.732	8610.41	-10414.4		18.6302	-7.14648	-322.563	13771.1	-8380.46		17.916	-2.88307	-322.507	7748.31	670.487
													6.82396	-22.5768	-327.789	48586.3	10751.6		10.0865	-26.5903	-332.998	6408.96	-9721.9		18.6039	-6.81203	-322.465	17044.9	-6004.6		17.9205	-2.55912	-322.511	7078.56	-2515.71
													6.68599	-22.2104	-327.296	45820.3	-13440.4		9.92452	-26.221	-332.301	3664.98	-9628.78		18.5815	-6.47612	-322.381	18023.8	-5288.78		17.9225	-2.23325	-322.505	4208.52	-3630.47
													6.5552	-21.8496	-326.837	44791.1	-58314.7		9.63549	-25.4869	-331.054	3399.3	-3671.22		18.5625	-6.14209	-322.309	16056.6	-5277.06		17.9241	-1.90557	-322.494	7439.6	-9872.48
													6.42135	-21.4873	-326.39	47865.3	-80150.8		9.50545	-25.117	-330.475	10197	-3559.88		18.5416	-5.80937	-322.231	11110.1	-4293.9		17.9328	-1.57979	-322.503	7581.3	-14545.2
													6.2949	-21.1323	-325.942	36921.3	-27330.5		9.37718	-24.7427	-329.875	18406.8	-14525.7		18.5152	-5.47679	-322.133	6303.14	-2002.84		17.9644	-0.939929	-322.556	8780.7	-31744.3
													6.18937	-20.793	-325.495	57237.2	7019.12		9.24942	-24.3661	-329.261	12328.5	-29367.2		18.4918	-5.14472	-322.046	5145.93	715.826		17.9785	-0.62202	-322.573	9849.9	-29122.5
													6.05435	-20.122	-324.829	45688	-18286.5		9.12323	-23.99	-328.655	1914.83	-38319		18.4788	-4.8136	-321.994	5253.72	2901.87		18.0233	0.0337997	-322.664	12014.6	-14529.1
													6.0017	-19.781	-324.574	24024.1	-28031.3		9.00338	-23.6144	-328.069	6418.04	-38563.5		18.4666	-4.48261	-321.945	4665.6	1966.01		18.049	0.358375	-322.704	7448.93	-14171.5
													5.66586	-18.4501	-323.171	54894.8	-100874		8.89505	-23.2391	-327.512	18300.5	-37954.4		18.4455	-4.15107	-321.866	6243.68	-1180.8		18.0713	0.677257	-322.717	18255.2	-15498.4
													5.44322	-17.7722	-322.447	29486.7	-52576.7		8.79838	-22.8673	-326.994	14672.1	-41008.4		18.4242	-3.81995	-321.786	7316.03	-311.772		18.105	1.34445	-322.706	30941.4	-15733.1
													5.29688	-17.0895	-321.912	30865.1	14152.5		8.71105	-22.5021	-326.518	2746.9	-44975.7		18.4121	-3.49017	-321.738	7359.4	1536.12		18.1168	1.68646	-322.69	36471.7	-12567.9
													5.23094	-16.7487	-321.654	26814.8	5619.55		8.62621	-22.1402	-326.05	1833.81	-39831.1		18.4047	-3.1609	-321.706	7056.82	505.462		18.1206	2.02516	-322.654	41874.7	-9523.97
													5.1711	-16.4103	-321.415	21405.5	-19164.2		8.53773	-21.778	-325.554	6735.11	-23693.4		18.3967	-2.83137	-321.672	6818.31	220.999		18.1059	2.36092	-322.565	36487.2	-7894.75
													5.1256	-16.0761	-321.225	19678.7	-25498.1		8.45348	-21.42	-325.078	1318.08	-8382.9		18.3927	-2.50291	-321.65	7570.61	2155.68		18.0782	2.69403	-322.443	21993.7	-5478.85
													5.08844	-15.7447	-321.056	25592.4	222.022		8.38391	-21.0727	-324.689	1051.09	-18586.9		18.398	-2.17677	-321.662	9302.18	1890.38		18.0631	3.02425	-322.374	12985.8	-2252.06
													5.05212	-15.4143	-320.878	51145.1	5634.53		8.32291	-20.7318	-324.374	-6551.29	-31989.1		18.4109	-1.85197	-321.701	8609.39	-216.337		18.0718	3.35228	-322.393	9300.71	940.794
													5.01721	-15.0838	-320.702	36169.1	4387.79		8.2602	-20.3902	-324.095	-5785.18	-42567.4		18.428	-1.52721	-321.756	7320.33	-1910.49		18.0963	3.68009	-322.465	3713.31	871.595
													4.98529	-14.7533	-320.543	29160.6	-11140.5		8.19979	-20.0488	-323.839	21473.4	-49297		18.4469	-1.20223	-321.817	7444.94	-1777.85		18.1314	4.00877	-322.57	3841.09	-6339.54
													4.91914	-14.1012	-320.239	36824.5	-5608.97		8.14564	-19.7102	-323.59	52265	-38315.1		18.4652	-0.877027	-321.877	7593.1	-866.414		18.1776	4.3382	-322.709	4225.9	-9861.16
													4.88107	-13.7787	-320.074	38882.4	-5850.68		7.63253	-18.2735	-321.527	42334.5	-7479.97		18.4803	-0.551418	-321.926	5736.94	-561.412		18.2306	4.66949	-322.873	3609.64	-6081.03
													4.83994	-13.4543	-319.896	30806.3	-5076.4		7.56676	-17.9168	-321.25	49033.9	-2307.15		18.4903	-0.225368	-321.957	3552.45	-2288.18		18.2792	5.00546	-323.033	11644.9	-1342.57
													4.79867	-13.1281	-319.719	16769.5	-5044.43		7.47139	-17.2338	-320.81	10325.8	-12296.9		18.497	0.100454	-321.976	3178.03	-6352.04		18.3188	5.34443	-323.173	18062.1	-5138.84
													4.75966	-12.8009	-319.551	5652.32	-3851.01		7.41852	-16.9004	-320.56	-13380.9	-24534.5		18.5027	0.425276	-321.988	2572.26	-9663.73		18.4518	6.66532	-323.585	17264.6	6155.12
													4.72091	-12.4717	-319.383	3645.17	-462.286		7.3649	-16.5688	-320.307	-16973.4	-24055.5		18.5085	0.748633	-322	731.447	-10730.6		18.4873	6.99704	-323.71	18573.9	2517.92
													4.68016	-12.14	-319.204	9859.76	-2857.77		7.32025	-16.2382	-320.1	-9215.85	-22811.5		18.5146	1.07088	-322.013	403.338	-11609.7		18.5321	7.32619	-323.862	19154	-9785
													4.63832	-11.8074	-319.019	8971.51	-4467.37		7.2854	-15.9083	-319.939	-2861.09	-32173.1		18.5183	1.39534	-322.018	4075.65	-13235.9		18.5862	7.65494	-324.029	18397.5	-13545.9
													4.59748	-11.4761	-318.837	5369.06	-4909.03		7.25624	-15.5787	-319.802	-2106.02	-36098.4		18.5184	1.72469	-322.011	9912.01	-12289.9		18.649	7.98445	-324.209	17668.4	-14693.1
													4.56107	-11.1471	-318.671	4024.93	-4385.3		7.2228	-15.2473	-319.667	-2498.2	-21009.4		18.5223	2.05599	-322.018	16079.3	-7878.27		18.72	8.31372	-324.409	16359.2	-15067
													4.5316	-10.8207	-318.529	3796.97	-3392.67		7.17461	-14.9119	-319.514	29902.7	-33630.4		18.5557	2.71644	-322.117	26378.8	-6059.94		18.7969	8.64287	-324.628	16106.9	-12543.2
													4.50655	-10.4947	-318.403	3567.34	-3746.15		7.12168	-14.5772	-319.357	21099.4	-29183.4		18.5735	3.04903	-322.17	25947.4	-5628.28		18.8745	8.97419	-324.852	18141.7	-8184.67
													4.46228	-9.84186	-318.172	6034.2	-5869.09		7.08211	-14.2507	-319.221	-9680.38	-20563.3		18.5933	3.38298	-322.228	24620.8	-4666.72		18.95	9.30865	-325.069	19754.3	-7021.35
													4.44456	-9.51974	-318.071	9006.46	-5455.15		7.05248	-13.9303	-319.096	-6941.67	-35706.4		18.6183	3.71632	-322.303	22156.6	-4086.95		19.0241	9.64457	-325.279	18434.5	-11931.7
													4.42408	-9.19758	-317.959	11846.8	-6205.67		7.01933	-13.6098	-318.954	-8636.35	-31093.9		18.6431	4.04534	-322.374	17873.3	-3951.56		19.0975	9.98061	-325.487	17887.1	-14524.1
													4.39908	-8.8721	-317.83	13644.3	-9631.5		6.98151	-13.2882	-318.795	-6940.34	-23716.4		18.6617	4.36814	-322.421	12770.6	-3694.88		19.1697	10.3165	-325.696	19872.8	-6003.88
													4.39033	-8.54727	-317.76	13940.2	-13707.9		6.9439	-12.9672	-318.629	-3774.32	-19647		18.6887	5.02249	-322.485	8027.76	-2821.77		19.2407	10.6528	-325.907	22687.2	-365.519
													4.41563	-8.22713	-317.818	18808.4	-15379.8		6.90517	-12.6458	-318.457	-2274.84	-20263.9		18.6955	5.35617	-322.498	7705.44	-2214.36		19.3113	10.9917	-326.117	21309.6	-7994.97
													4.45829	-7.90889	-317.941	20785.1	-16315.8		6.86102	-12.322	-318.277	-4410.2	-18244.3		18.6918	5.68714	-322.474	6198.57	-1495.76		19.3821	11.334	-326.323	19926.2	-17834.2
													4.49702	-7.58893	-318.049	18202.3	-17250.9		6.81306	-11.9967	-318.094	-5094.55	-14366.4		18.6751	6.01571	-322.407	4065.69	-2495.34		19.4531	11.6782	-326.525	20130.4	-16245.2
													4.52687	-7.26745	-318.12	16668.7	-16646.5		6.76612	-11.6727	-317.916	-4352.86	-11896.9		18.6479	6.34332	-322.306	3663.61	-4059.69		19.5249	12.0229	-326.727	21914.2	-12466.5
													4.54746	-6.94525	-318.151	16511	-15221.9		6.72268	-11.3504	-317.752	-4620.51	-8989.97		18.6298	6.67006	-322.237	4087.85	-3333.73		19.5997	12.3689	-326.93	24063	-16538.1
													4.5604	-6.62187	-318.146	18280.4	-12579.3		6.68359	-11.0292	-317.606	-3073.59	-6664.85		18.6384	6.99592	-322.256	4561.91	-2307.37		19.6786	12.7166	-327.139	24826.4	-21116.2
													4.56825	-6.29714	-318.117	20423.4	-10971.7		6.64758	-10.7084	-317.473	248.093	-6669.06		18.6662	7.32205	-322.34	2755.86	-1057.85		19.7601	13.0655	-327.354	23956.4	-17810.5
													4.57523	-5.97325	-318.081	16764.7	-11256.2		6.57838	-10.0677	-317.224	2100.13	-7304.93		18.7021	7.64932	-322.45	1222.69	-102.658		19.8431	13.415	-327.577	22519.8	-12322.3
													4.58475	-5.65203	-318.056	12481.6	-11597.3		6.54746	-9.75016	-317.113	582.133	-6311.63		18.7467	7.97664	-322.589	3306.44	-2192.25		19.9279	13.7648	-327.809	20841.2	-10941.4
													4.59536	-5.33143	-318.049	14679.4	-10037.4		6.51679	-9.43398	-317.002	1053.28	-7982.56		18.8003	8.30287	-322.756	4572.53	-4570.27		20.0137	14.1144	-328.046	18508.7	-13399
													4.60451	-5.00918	-318.059	19334.3	-7663.93		6.48192	-9.11663	-316.881	2302.57	-10767.1		18.8517	8.62889	-322.917	4317.85	-7440.41		20.0978	14.4639	-328.281	15297.3	-18193.1
													4.61007	-4.68587	-318.075	19812.2	-9250.37		6.4553	-8.79918	-316.798	3815.34	-11510.1		18.8913	8.95589	-323.042	4474.34	-5022.1		20.1792	14.8132	-328.509	13360.1	-22042.5
													4.61126	-4.36265	-318.088	16527	-15361.5		6.45844	-8.48486	-316.837	4793.55	-14797.4		19.0596	10.2682	-323.615	19064.8	3446.52		20.2608	15.1625	-328.735	14680.9	-22486.2
													4.61213	-4.04004	-318.093	11354	-14897.4		6.48341	-8.17312	-316.965	5277.95	-16766.6		19.1008	10.593	-323.754	20103.8	-1561.98		20.3431	15.5123	-328.959	15347.5	-19649.7
													4.61613	-3.71826	-318.088	8681.56	-6048.88		6.50315	-7.8609	-317.072	5274.38	-15269.7		19.1477	10.9191	-323.919	23148.8	-5223.2		20.4206	15.8642	-329.171	11821.9	-14383.2
													4.6195	-3.39681	-318.061	10460.6	-2528.73		6.50838	-7.54703	-317.124	6425.41	-15220.6		19.2002	11.2462	-324.104	21618.3	-7390.06		20.4892	16.2181	-329.363	8021.27	-9389.38
													4.61871	-3.07545	-318.008	12564.2	-11081.4		6.50273	-7.23173	-317.138	10906.7	-16112.6		19.2574	11.5734	-324.3	17616.6	-7291.92		20.5502	16.5701	-329.534	7900.4	-8004.59
													4.61833	-2.75556	-317.948	7654.44	-20557.4		6.48882	-6.91595	-317.127	15461.2	-16510.3		19.3203	11.8998	-324.512	14755.1	-4451.92		20.6066	16.9188	-329.693	9531.13	-6820.85
													4.62351	-2.43824	-317.9	3666.6	-19742		6.4685	-6.60102	-317.096	18215.4	-17493.3		19.3896	12.2247	-324.744	13101	-560.751		20.6629	17.2696	-329.859	8498.34	-323.568
													4.63347	-2.12175	-317.868	5465.97	-10391		6.44581	-6.28699	-317.059	19987.6	-17122.1		19.4613	12.5495	-324.984	12248.2	2487.43		20.721	17.6256	-330.041	10382.7	1507.15
													4.64679	-1.80444	-317.855	3954.12	-3769.65		6.42628	-5.973	-317.033	20405.5	-15641.6		19.5315	12.8756	-325.218	12553.6	3370.59		21.0688	20.4238	-331.105	131.627	-6739.58
													4.66525	-1.48793	-317.881	-481.465	-7907.83		6.41232	-5.6592	-317.019	19121.3	-18046.3		19.6003	13.2029	-325.447	12652.1	1402.94		21.1115	20.7759	-331.243	2441.93	-8162.78
													4.69093	-1.17391	-317.961	2381.94	-12224.9		6.40374	-5.34647	-317.011	17506.1	-23839.4		19.6683	13.531	-325.673	12108.3	-1100.05		21.169	21.1285	-331.441	5194.47	-15937.2
													4.72371	-0.861035	-318.082	5384.48	-9990.61		6.39793	-5.03446	-316.999	17356.7	-28240.1		19.7357	13.8597	-325.896	11404	-1660.69		21.2594	21.4883	-331.762	7570.14	-22281.8
													4.76281	-0.547552	-318.226	6862.84	-6712.4		6.39049	-4.72187	-316.982	18177.3	-31043.9		19.8025	14.189	-326.116	11084.1	-1163.47		21.3914	21.8598	-332.236	12166.6	-16736.5
													4.80706	-0.233122	-318.397	8740.18	-2434.84		6.37854	-4.40918	-316.961	16930.8	-35215.3		19.87	14.5191	-326.339	11599.6	-645.418		21.542	22.2367	-332.778	26212.1	1572.08
													4.85326	0.0821128	-318.589	12092.9	-293.078		6.36041	-4.09812	-316.942	13521.2	-39961.1		19.9392	14.8504	-326.57	12154.2	-399.064		21.6919	22.6134	-333.317	57073.2	12086.4
													4.89037	0.397502	-318.743	6141.8	-813.505		6.33367	-3.7877	-316.925	11165.4	-41020.6		20.009	15.1826	-326.804	11353.1	-631.226		21.8516	22.9923	-333.885	83622.3	11418
													4.90895	0.713051	-318.805	3967.31	-1319.08		6.29565	-3.47473	-316.904	10779.4	-40746.4		20.0785	15.5153	-327.038	9815.16	-1060.43		23.7595	-32.5099	-342.814	3212.16	-2664.16
													4.91384	1.03192	-318.789	17974.2	2748.69		6.2511	-3.15931	-316.881	10230.9	-38106.2		20.1493	15.8487	-327.275	8953.63	-1261.77		23.4568	-32.0888	-341.85	7685.14	-1986.7
													4.91286	1.35638	-318.729	30815.3	3067.48		6.21102	-2.84433	-316.873	9313.94	-31757.7		20.2233	16.1828	-327.522	8822	-1225.39		23.1852	-31.6763	-340.989	9591.48	-26.6042
													4.91161	1.68208	-318.66	22877.1	3261.64		6.18145	-2.52957	-316.877	12560	-27372.5		20.3003	16.5178	-327.776	8901.5	-951.789		22.9868	-31.2899	-340.373	10312.5	-6401.47
													4.91523	2.0044	-318.619	7924.01	3573.73		6.16375	-2.21192	-316.877	23017.2	-24912.5		20.3795	16.8541	-328.034	8697.11	-1026.17		22.8358	-30.9214	-339.914	8283.66	-17295.5
													4.92922	2.32426	-318.627	3392.36	1941.54		6.16051	-1.88866	-316.886	31701.2	-18378.3		20.4602	17.1905	-328.295	7235.49	-1611.55		22.6948	-30.5574	-339.483	4388.21	-15232.7
													4.95638	2.64368	-318.693	3311.59	2349.06		6.17518	-1.55772	-316.939	34875.7	-11367.1		20.5417	17.5263	-328.558	5112.62	-2543.84		22.5559	-30.1941	-339.053	1962.98	-7976.61
													4.98831	2.96354	-318.777	4717.36	1539.7		6.20404	-1.22128	-317.039	33418.3	-10282.7		20.6225	17.8624	-328.818	3160.28	-3292.84		22.4193	-29.8307	-338.621	1759.52	-5658.26
													5.01725	3.28409	-318.846	4457.1	891.459		6.23682	-0.885312	-317.159	28616	-14144		20.7015	18.2001	-329.074	1700.89	-3533.67		22.2841	-29.4683	-338.189	1577.23	-4631.43
													5.04904	3.6042	-318.924	4217.97	-1481.52		6.27126	-0.549726	-317.289	29224.3	-16033.1		20.779	18.539	-329.323	752.465	-3522.11		22.1493	-29.1085	-337.759	683.668	-3450.81
													5.0917	3.92273	-319.044	5709.4	-5728.24		6.31259	-0.20878	-317.437	39653.6	-15484.3		20.8553	18.8788	-329.567	-430.224	-3426.5		22.0163	-28.7507	-337.333	511.757	-2697.58
													5.14813	4.23975	-319.214	6048.34	-11558.9		6.3503	0.132763	-317.574	37599.7	-10527.2		20.9283	19.22	-329.797	-1141.26	-4459.26		21.8866	-28.3939	-336.916	1303.6	-1435.45
													5.21841	4.55565	-319.431	6002.13	-17183.9		6.35844	0.459818	-317.64	11158.8	-15927.9		20.9962	19.5626	-330.008	510.741	-5719.17		21.7587	-28.0366	-336.504	1917.86	-405.688
													5.29658	4.87086	-319.674	7070.89	-18440.9		6.33396	0.771895	-317.624	6641.62	-36047		21.0587	19.9034	-330.201	2861.96	-3106.82		21.6305	-27.6777	-336.092	1668.28	-621.98
													5.37678	5.18584	-319.927	9062.01	-15849.1		6.29815	1.0839	-317.575	7296.46	-24606		21.1179	20.2404	-330.387	5407.56	-990.442		21.5003	-27.3176	-335.675	1487.36	-1124.37
													5.45986	5.50114	-320.194	10307.9	-10488.8		6.26599	1.40163	-317.529	10230	-15271.3		21.1821	20.5783	-330.587	6232.4	-1249.93		21.3672	-26.957	-335.252	2878.02	-1658.45
													5.54656	5.81756	-320.475	9586.26	-5482.3		6.24426	1.72044	-317.507	10874.6	-12592.3		21.2566	20.9213	-330.811	7817.73	-4784.03		21.2333	-26.5963	-334.827	3857.36	-1972.31
													5.63058	6.13659	-320.744	8067.64	-3927.85		6.23622	2.03873	-317.521	9106.17	-9616.69		21.3274	21.2638	-331.015	8717.08	-10001		21.1009	-26.2361	-334.406	3015.85	-2389.41
													5.70647	6.45926	-320.978	7193.12	-3597.17		6.24151	2.3588	-317.573	7158.72	-5632.78		21.5151	22.6068	-331.48	8252.03	-9589.98		20.9705	-25.8767	-333.992	2802.72	-3445.5
													5.7792	6.78392	-321.2	6528.04	-2931.98		6.25528	2.68099	-317.65	6640.88	-3953.3		21.6963	23.6329	-331.962	2832.07	-16247.1		20.8425	-25.5188	-333.584	4738.31	-4667.73
													5.85366	7.1087	-321.432	4794.89	-1950.92		6.26808	3.00323	-317.72	7484.27	-3812.38		21.7569	23.9698	-332.123	1441.68	-21841.7		20.7213	-25.1633	-333.194	7846.88	-5433.73
													5.92394	7.43354	-321.648	2614.97	-1792.61		6.28008	3.32496	-317.789	6871.38	-3831.07		21.8355	24.3061	-332.342	1104.53	-21405		20.6111	-24.8109	-332.83	11416.8	-5742.82
													5.98383	7.75862	-321.821	1869.33	-2859.84		6.30287	3.64749	-317.9	4134.71	-5686.63		21.9496	24.6493	-332.678	2618.68	-12291.6		20.5074	-24.4611	-332.481	12823	-5817.22
													6.03679	8.08337	-321.969	1689.61	-5457.69		6.33967	3.97157	-318.072	1994.69	-5935.03		22.1081	25.0051	-333.166	5472.86	-6858.91		20.4039	-24.113	-332.134	9934.78	-5948.54
													6.08785	8.40741	-322.113	1550.25	-6822.4		6.38289	4.2972	-318.287	284.477	-817.82		22.2845	25.3646	-333.715	8536.72	-7295.99		20.3009	-23.766	-331.788	7817.4	-5854.03
													6.13866	8.73183	-322.259	2610.45	-4557.61		6.42843	4.62381	-318.529	450.778	-2670.93		22.4525	25.7184	-334.236	11767.9	-16639		20.2015	-23.42	-331.452	10484.4	-4485.09
													6.18996	9.05768	-322.408	5232.07	-4211.52		6.47721	4.95035	-318.789	-2077.38	-9365.28		22.6216	26.0688	-334.752	13487.5	-35717		20.1081	-23.0746	-331.133	14484.4	-3194.85
													6.24225	9.38417	-322.56	4387.01	-5161.28		6.52777	5.27664	-319.062	-732.836	-11303.5		23.5455	-29.8509	-340.886	12159.1	-3401.23		20.0229	-22.7294	-330.835	16140	-3078.66
													6.29738	9.7107	-322.722	1287.82	-5651.77		6.57528	5.60377	-319.342	11726.6	-11086.5		23.262	-29.4251	-339.894	10723.6	-4899.85		19.9433	-22.3843	-330.554	17164.5	-4523.83
													6.36298	10.0391	-322.921	-934.543	-5146.14		6.61734	5.93237	-319.617	16819.6	-10627.1		23.0252	-29.009	-339.061	10200.3	-7124.03		19.8657	-22.0387	-330.282	18521.9	-7078.57
													6.44545	10.3711	-323.183	-446.214	-6379.95		6.65512	6.26238	-319.867	9424.67	-8958.68		22.8434	-28.6084	-338.415	12847.4	-8386.82		19.7881	-21.6931	-330.015	17876.4	-10128.4
													6.54058	10.7053	-323.49	413.063	-8647.21		6.69026	6.59342	-320.094	10187.4	-6452.19		22.7163	-28.2256	-337.953	17412.4	-6491.06		19.7093	-21.3478	-329.748	13202.2	-12831
													6.64273	11.0401	-323.825	1726.09	-9345.65		6.72463	6.92468	-320.324	22282.8	-4353.38		22.61	-27.8494	-337.562	16633	-2234.06		19.6259	-21.0031	-329.47	9504.78	-14603.1
													6.75122	11.3755	-324.182	2615.23	-5615.01		6.75807	7.25642	-320.556	25311.8	-3517.94		22.4915	-27.4685	-337.129	13047	1430.24		19.5348	-20.6588	-329.172	11397	-15151.9
													6.86708	11.7121	-324.566	5339.7	-2356.13		6.78759	7.5903	-320.746	19592.1	-4620.57		22.3667	-27.0864	-336.677	10025.2	4114.09		19.4368	-20.3146	-328.853	14393.5	-13558.7
													6.99336	12.0507	-324.99	7739.56	436.414		6.81311	7.9269	-320.882	20171.1	-5755.6		22.2475	-26.708	-336.247	7480.48	6159.57		19.3346	-19.9702	-328.521	15564.6	-10071.4
													7.13214	12.3918	-325.462	6943.81	3268.61		6.83905	8.26505	-321.009	19385.4	-5516.45		22.1312	-26.3313	-335.83	11066.8	3428.7		19.2294	-19.6254	-328.18	16278.3	-5664.19
													7.27959	12.7346	-325.967	5441.82	1425.11		6.86704	8.60394	-321.15	20326.2	-6097.26		22.0132	-25.9534	-335.411	12985.5	2408.85		19.1219	-19.2804	-327.836	16999.3	-2149.04
													7.43014	13.0782	-326.481	6864.91	-5033.5		6.89411	8.94354	-321.285	24343.1	-8105.89		21.8959	-25.5746	-334.996	12541.8	2752.31		19.014	-18.9351	-327.493	15690.1	-457.016
													7.57695	13.4226	-326.979	6726.35	-8773.77		6.92027	9.2828	-321.416	21885.4	-7359.55		21.782	-25.1961	-334.594	10663.8	3403.4		18.9083	-18.5899	-327.155	10563.2	661.698
													7.71297	13.7676	-327.436	5064.85	-9574.89		6.95069	9.61902	-321.574	11880.6	-732.707		21.6677	-24.8165	-334.196	7907.27	2686.97		18.8067	-18.2462	-326.83	3673.4	1450.22
													7.83134	14.1122	-327.83	3847.54	-6299.68		6.99013	9.95083	-321.783	7055.39	3955.62		21.5494	-24.4348	-333.789	5788.43	1069.33		18.7106	-17.9059	-326.524	2146.49	-3245.42
													7.92942	14.4555	-328.153	3596.55	-2838.92		7.04188	10.2791	-322.056	12185.7	-1596.97		21.4295	-24.0513	-333.38	4626	863.589		18.621	-17.5691	-326.237	4051.21	-5801.03
													8.02117	14.798	-328.453	3339.11	-3166.49		7.1056	10.6049	-322.39	16392.2	-4806		21.3108	-23.6666	-332.977	4401.93	555.987		18.5381	-17.2349	-325.966	8059.32	19.4986
													8.12067	15.1402	-328.778	2636.61	-5914.99		7.17527	10.929	-322.759	19916	-6892.58		21.1923	-23.282	-332.575	4602.85	-1127.19		18.4615	-16.9035	-325.712	14532.1	4458.7
													8.22586	15.4832	-329.118	-899.713	-9698.89		7.24805	11.2543	-323.147	18017.5	-6544.31		21.073	-22.8985	-332.172	5608.19	-2795.81		18.3903	-16.575	-325.478	21487.3	-499.825
													8.33109	15.827	-329.452	-2643.05	-18206.2		7.32733	11.5866	-323.558	8786.88	-498.139		20.9565	-22.5175	-331.779	8352.51	-3670.56		18.3269	-16.2478	-325.276	25556.8	-4297.8
													8.43237	16.1661	-329.764	-570.496	-28925		7.41731	11.9274	-323.993	6615.63	-12553.3		20.8461	-22.14	-331.408	11652.1	-4417.07		18.2743	-15.919	-325.122	26576.1	-354.478
													8.52826	16.4939	-330.048	6245.03	-41226.6		7.52246	12.2689	-324.445	13020.2	-44779.5		20.742	-21.766	-331.059	13231.3	-5329.08		18.2243	-15.5873	-324.982	25707.8	3730.66
													8.62578	16.8018	-330.334	16187.4	-71926.5		7.64483	12.607	-324.918	21810	-61763		20.6429	-21.395	-330.726	12813.2	-6398.4		18.1646	-15.2527	-324.805	24314.1	2862.27
													9.55366	20.0197	-333.324	-12369.1	-19682.3		7.78198	12.9447	-325.429	28393.4	-55131		20.5455	-21.0263	-330.398	11428.9	-7453.89		18.0437	-14.5948	-324.431	19260.6	4873.78
													9.69022	20.3563	-333.764	-4058.88	-22531.6		7.92474	13.2837	-325.964	30664.5	-40108.5		20.4475	-20.6589	-330.067	11117.9	-8578.77		17.9732	-13.9499	-324.195	14910.4	1372.87
													9.83915	20.6795	-334.232	10038.2	-29718.8		8.05244	13.6216	-326.45	33276.7	-21934.7		20.352	-20.2931	-329.748	13351	-10110.2		17.9192	-13.2928	-323.99	31770.4	-12415.8
													8.79455	-27.882	-335.802	27316.8	3623.67		8.1514	13.958	-326.847	29261.5	-19.7794		20.2623	-19.9291	-329.454	19080.1	-9996.94		17.8853	-12.9651	-323.868	28723.2	-16517
													8.38362	-27.0503	-334.27	20982.6	-17856.8		8.22352	14.2975	-327.185	29607.7	7726.67		20.1771	-19.5665	-329.179	27756	-7015.1		17.8616	-12.6371	-323.778	22013.3	-16455.9
													8.19161	-26.6241	-333.573	18887.4	-19130.1		8.27571	14.6422	-327.499	47860.7	-9419.24		20.0939	-19.205	-328.913	33997.3	-5478.79		17.8494	-12.3088	-323.724	12785.3	-14527.7
													8.01033	-26.1942	-332.926	18096.2	-14432.7		8.32122	14.9893	-327.822	52009.1	-17362.7		20.0127	-18.8438	-328.657	31609.2	-5650.02		17.8425	-11.9808	-323.691	4482.47	-10397.4
													7.66693	-25.3343	-331.736	16244.2	1712.26		8.36854	15.3361	-328.168	51494.7	-17855.1		19.9335	-18.4824	-328.411	24874.1	-5446.43		17.8353	-11.6538	-323.658	3519.27	-8077.95
													7.49527	-24.914	-331.163	21377.3	-12814.5		8.41501	15.6817	-328.516	54133.1	-15776.9		19.854	-18.121	-328.166	18137	-5690.04		17.8226	-11.3285	-323.604	8865.63	-11640.2
													7.31678	-24.5068	-330.581	48131.9	-36341.9		8.45698	16.0261	-328.843	63524.9	-15632.6		19.7719	-17.7596	-327.91	12190.4	-7052.17		17.8012	-11.0037	-323.519	13427.1	-17262.1
													7.12885	-24.1071	-329.978	72705.1	-27163.8		8.49165	16.3696	-329.13	78138	-17270.8		19.6857	-17.3989	-327.635	8363.14	-7816.92		17.7699	-10.6777	-323.404	16017.7	-19401.4
													6.93212	-23.7089	-329.347	77437.9	1184.48		8.52236	16.721	-329.361	106903	-15414.7		19.595	-17.0392	-327.335	6938.19	-7396.43		17.7368	-10.3514	-323.285	18749.4	-18385.7
													6.73793	-23.3132	-328.713	71327.7	22096.4		9.23272	20.3652	-332.663	113206	-11110.8		19.5017	-16.6803	-327.018	6694.83	-6330.94		17.7149	-10.0276	-323.2	18894.2	-16894.1
													6.55923	-22.9239	-328.109	61451.2	31361		9.32255	20.7522	-333.16	181917	-26555.7		19.4081	-16.3221	-326.696	7198.51	-4819.57		17.6987	-9.70677	-323.135	16906.6	-16981.1
													6.40485	-22.5464	-327.568	49475.3	19594.5		10.2645	-27.7229	-335.251	5860.61	-14652.9		19.3138	-15.9632	-326.373	9196.78	-5411.29		17.671	-9.38769	-323.039	16645.3	-15594.6
													6.27719	-22.1835	-327.106	37966.2	-13200		10.0791	-27.3408	-334.446	7223.15	-14405.8		19.2189	-15.6027	-326.049	11673.3	-7560.18		17.6354	-9.06938	-322.923	18771.2	-13451.5
													6.15717	-21.826	-326.674	27148.2	-44799.6		9.9001	-26.9629	-333.669	7278.17	-11860.3		19.1265	-15.2413	-325.73	12032.9	-6129.78		17.6094	-8.75101	-322.84	20700.8	-13144.2
													6.02867	-21.4654	-326.225	22956.5	-55097.3		9.72887	-26.5892	-332.924	3247.27	-7360.89		19.0398	-14.8805	-325.422	8203.27	-3451.71		17.5928	-8.43108	-322.785	21407.1	-10710.3
													5.90916	-21.1111	-325.784	20927.7	-23339.3		9.56614	-26.2189	-332.216	1883.49	-7140.38		18.9591	-14.5222	-325.133	4223.72	-8533.73		17.5728	-8.10776	-322.715	23987.5	-3407.66
													5.81821	-20.772	-325.391	23864.3	6303.06		9.26796	-25.4809	-330.912	9022.6	-15998.5		18.8839	-14.1684	-324.868	5959.05	-14559.8		17.5485	-7.78209	-322.628	29407.5	922.398
													5.75043	-20.439	-325.057	39314.1	-8443.39		9.13156	-25.1094	-330.294	1886.73	-12713		18.8144	-13.8185	-324.619	11245.2	-8038.72		17.5289	-7.4571	-322.556	33058.4	-36.7556
													5.69273	-20.1013	-324.775	37065.9	-19059.5		9.00141	-24.7342	-329.671	3737.82	-22796		18.7512	-13.472	-324.381	20354.9	-1464.82		17.5152	-7.13287	-322.504	34098	-2292.87
													5.62612	-19.7598	-324.473	25681.3	-28497.5		8.87456	-24.3566	-329.047	2492.73	-36624.5		18.6946	-13.129	-324.167	28990.7	-4059.83		17.5029	-6.80718	-322.454	33680.7	-149.194
													5.53646	-19.4183	-324.09	24645.7	-38817.4		8.7489	-23.9785	-328.434	-4261.21	-41218.7		18.645	-12.7894	-323.991	33503.3	-6726.49		17.4902	-6.48054	-322.399	32677.7	2831.99
													5.43492	-19.0802	-323.655	39810.9	-35015.7		8.52143	-23.2235	-327.283	11675.3	-46626.9		18.6017	-12.4508	-323.844	35741.3	-3678.39		17.4779	-6.15561	-322.345	29911	174.171
													4.90857	-17.0674	-321.778	44254.8	22121.4		8.4277	-22.8516	-326.772	10804.6	-53047.6		18.5629	-12.1109	-323.713	37105.3	-2013.43		17.4696	-5.83216	-322.304	24496.1	-2214.18
													4.80291	-16.3928	-321.316	36187.8	-14846.3		8.34662	-22.488	-326.318	3763	-52584.7		18.5221	-11.7722	-323.574	36245	-9909.85		17.4708	-5.50759	-322.294	18030.1	265.929
													4.76411	-16.061	-321.134	38005.9	-18707.4		8.26691	-22.1279	-325.868	7756.99	-41216.1		18.4338	-11.1069	-323.267	27688	-15205.5		17.4816	-5.18096	-322.315	14367	3371.35
													4.72923	-15.7302	-320.965	43182.1	779.04		8.17758	-21.7653	-325.369	15739.4	-25574.6		18.3868	-10.45	-323.068	22548.6	-6644.88		17.4971	-4.85293	-322.351	14044.3	3872.63
													4.69023	-15.3977	-320.78	53239.1	8569		8.09112	-21.4066	-324.887	11711.3	-13331.2		18.3365	-9.78576	-322.852	14740.1	-10839.3		17.513	-4.52431	-322.387	14026.2	3457.63
													4.64922	-15.064	-320.589	33849	6776.06		8.02461	-21.0604	-324.514	-3854.98	-11107.7		18.314	-9.45193	-322.756	11139	-13292.9		17.5257	-4.19596	-322.413	13725.6	3770.28
													4.61029	-14.7312	-320.411	30577.7	-10051.6		7.96943	-20.7221	-324.221	-17017.6	-22523.5		18.3002	-9.11798	-322.689	9677.36	-12107.6		17.5342	-3.86782	-322.426	13677.4	4919.89
													4.54444	-14.0808	-320.109	35769.4	-3787.48		7.90976	-20.3829	-323.938	-22015.8	-29191.1		18.2981	-8.78436	-322.66	9422.92	-8023.11		17.5394	-3.53904	-322.428	13224.8	6370.11
													4.51141	-13.7595	-319.959	35996.6	-4659.01		7.84687	-20.042	-323.647	26052.9	-44023.9		18.3024	-8.45142	-322.653	4968.3	-3082.17		17.5428	-3.21043	-322.427	11332.3	7597.81
													4.47128	-13.4331	-319.784	27413.7	-3125.78		7.78349	-19.7008	-323.336	87800.1	-55994.1		18.3056	-8.11953	-322.645	6404.76	-5540.85		17.5466	-2.88429	-322.429	10025.9	6471.52
													4.42903	-13.1044	-319.602	11514.6	-2937.14		7.11725	-17.2346	-320.615	7618.84	-34485.6		18.2799	-7.45991	-322.532	9895.73	-4542.64		17.5507	-2.56006	-322.434	9486.02	2257.17
													4.39017	-12.7765	-319.43	1044.05	-3743.07		7.02155	-16.5694	-320.187	-24287.8	-30841.6		18.2517	-7.12914	-322.429	13976.6	-4595.31		17.553	-2.23444	-322.433	8384.59	-4161.6
													4.35223	-12.4477	-319.261	1409.69	-1686.85		6.97945	-16.2393	-320.002	-9523.6	-37559.7		18.2234	-6.79456	-322.326	16995.2	-2269.54		17.5563	-1.90715	-322.433	11467.7	-11568.9
													4.31176	-12.116	-319.08	8625.97	-3608.93		6.94512	-15.9088	-319.857	-2368.38	-44418.5		18.1995	-6.45894	-322.238	16994.5	-51.6605		17.5678	-1.58103	-322.449	12797.1	-12853.2
													4.26939	-11.7833	-318.891	8408.67	-4548.79		6.91278	-15.5768	-319.715	-845.65	-41400.6		18.1816	-6.12537	-322.17	14364.9	353.748		17.6126	-0.620411	-322.493	3532.92	-37696.5
													4.22739	-11.4519	-318.704	5181.12	-4111.58		6.87474	-15.2431	-319.558	955.107	-26117.3		18.1633	-5.79318	-322.101	11065.3	29.3693		17.7173	0.678727	-322.658	30020.3	-30767.8
													4.19044	-11.1232	-318.535	3711.62	-3061.98		6.82439	-14.9084	-319.378	23427.2	-39428.9		18.1397	-5.46117	-322.013	8784.37	768.352		17.7355	1.00832	-322.654	27036.4	-21645.9
													4.16191	-10.7978	-318.395	3028.51	-2735.91		6.77241	-14.5767	-319.206	15332.9	-49817.8		18.1194	-5.12983	-321.935	8118.56	2439.33		17.7522	1.34874	-322.652	28980.6	-15852.9
													4.13743	-10.4728	-318.27	2244.48	-3739.84		6.70785	-13.9328	-318.972	-7840.52	-49511.2		18.1102	-4.79966	-321.895	7383.36	4279.12		17.7645	1.69049	-322.641	34773.1	-11549.4
													4.06837	-9.49861	-317.913	6471	-1158.79		6.62919	-13.2869	-318.654	-14500	-22389.8		18.1018	-4.46973	-321.859	7528.25	2650.2		17.7674	2.02854	-322.604	40915.2	-7727.53
													4.04571	-9.17725	-317.793	9207.94	-1626.88		6.58891	-12.9656	-318.484	-8990.23	-22536		18.0843	-4.13915	-321.794	9770.7	-70.8825		17.7538	2.36398	-322.521	35549.4	-5311.12
													4.01889	-8.85325	-317.656	11530.2	-4260.02		6.54952	-12.6452	-318.317	-5687.74	-19589		18.0674	-3.80892	-321.731	11899.3	1868.5		17.7308	2.69693	-322.417	21721.3	-3234.55
													4.00791	-8.52963	-317.578	13514	-6667.01		6.50387	-12.3217	-318.134	-4709.97	-11662		18.0611	-3.47993	-321.702	12155.7	4274.7		17.7229	3.02594	-322.374	10101	-211.951
													4.03081	-8.20962	-317.627	20045.1	-8502.79		6.45355	-11.9956	-317.943	-4228.54	-7405.87		18.0583	-3.15093	-321.684	11324.8	2136.12		17.7387	3.35209	-322.417	5372.41	927.083
													4.07596	-7.8909	-317.759	22575	-11081.7		6.40493	-11.6708	-317.76	-1713.8	-9539.44		18.0508	-2.82085	-321.65	10505.1	-9.81987		17.7658	3.67981	-322.499	8247	-2645.47
													4.12561	-7.57059	-317.907	21169.9	-12134.9		6.36092	-11.348	-317.595	-2467.68	-6684.31		18.0431	-2.49164	-321.615	9342.31	1783.74		17.798	4.01074	-322.594	7724.23	-2583.45
													4.20438	-6.60329	-318.05	21274.6	-8685.5		6.32208	-11.0268	-317.451	-97.1244	-4557.28		18.0418	-2.1652	-321.603	7447.67	4582.22		17.8393	4.34258	-322.716	8590.89	-8069.47
													4.20772	-6.27931	-318.003	21781.1	-7972.34		6.28606	-10.7062	-317.318	3316.22	-5581.37		18.0483	-1.84043	-321.619	6749.07	3337.35		17.8887	4.67475	-322.864	11722.8	-10466.5
													4.20934	-5.95601	-317.949	17171.6	-8332.84		6.17993	-9.7468	-316.929	-917.509	-5645.38		18.0622	-1.51577	-321.661	6587.11	443.977		17.9374	5.00926	-323.02	11665.1	3098.11
													4.21441	-5.63453	-317.912	11949.4	-7613.56		6.14814	-9.43084	-316.812	-1098.73	-7119.74		18.0802	-1.19107	-321.719	6808.51	-776.52		17.9811	5.34563	-323.169	13715.9	1532.63
													4.22145	-5.31341	-317.895	11513.2	-4463.44		6.11139	-9.11413	-316.681	-574.241	-10777.6		18.0986	-0.866397	-321.779	6607.02	64.8899		18.1574	6.99502	-323.774	24669.8	3829.92
													4.22764	-4.99102	-317.897	15458.6	-2480.31		6.08215	-8.7974	-316.588	790.845	-12427.9		18.1143	-0.54133	-321.831	5264.09	1295.05		18.2052	7.32479	-323.937	24379.6	-5490.44
													4.23159	-4.66783	-317.909	16697.1	-1422.79		6.083	-8.48339	-316.618	2190.16	-16816.8		18.1253	-0.215626	-321.865	3297.65	656.994		18.2605	7.65479	-324.106	22360.3	-12537
													4.23292	-4.34475	-317.924	15454.9	-2642.33		6.1091	-8.17159	-316.752	3687.77	-19178.7		18.1331	0.109743	-321.887	2838.22	-4062.02		18.3211	7.9842	-324.276	21052.3	-17019.7
													4.23393	-4.02231	-317.937	13539.6	-3200.25		6.13713	-7.8594	-316.894	3063.55	-17109.6		18.1398	0.433708	-321.901	2054.36	-8164.73		18.3932	8.3119	-324.477	19419.8	-15187.7
													4.23666	-3.70091	-317.939	10267.5	-221.74		6.13354	-6.91833	-317.004	14467.3	-19744.9		18.1463	0.756052	-321.912	681.673	-8910.04		18.4764	8.63869	-324.717	18562.8	-9695.22
													4.23951	-3.38074	-317.918	6345.14	1157.65		6.10808	-6.60444	-316.955	15134.6	-17705.9		18.1528	1.07749	-321.922	1822.56	-10605.5		18.5597	8.96855	-324.958	19995.3	-6196.57
													4.24071	-3.06193	-317.864	7162.59	-4537.78		6.08158	-6.29032	-316.902	14766.5	-15648.5		18.1579	1.40163	-321.927	6834.27	-14933.3		18.6365	9.30305	-325.179	21605.9	-6853.02
													4.24157	-2.74447	-317.797	5671.63	-8958.89		6.05913	-5.9754	-316.862	13961	-13633.4		18.1614	1.73125	-321.925	12356.7	-16583.5		18.7108	9.63929	-325.39	20701.3	-10561.3
													4.2442	-2.42809	-317.743	3596.43	-6808.4		6.04299	-5.66004	-316.838	13160.3	-15066.8		18.1682	2.06287	-321.937	17132.3	-13277.6		18.7846	9.97519	-325.601	19632.1	-11235.2
													4.25102	-2.11133	-317.706	5862.34	-2320.28		6.03312	-5.34524	-316.823	13394.1	-20268.4		18.2175	3.05454	-322.091	30353.4	-10143.8		18.856	10.3109	-325.81	21562.9	-7476.46
													4.26402	-1.79334	-317.692	4002.88	-534.365		6.02749	-5.03136	-316.81	14869.6	-25773.5		18.3055	4.37391	-322.35	10897.3	-5134.33		18.9244	10.6474	-326.016	28031.8	-8956.53
													4.28311	-1.47667	-317.715	394.81	-7126.2		6.02257	-4.71827	-316.794	16075.6	-30660.3		18.3202	4.69988	-322.386	8328.65	-2692.56		18.993	10.9869	-326.222	34697.3	-17317.8
													4.30787	-1.16356	-317.788	2941.91	-12840.5		6.01464	-4.40643	-316.776	15131.4	-36157.9		18.3338	5.0301	-322.422	7574.64	-1888.6		19.064	11.3302	-326.428	34158	-20636.7
													4.33842	-0.851717	-317.897	5624.67	-11610.8		5.99989	-4.09667	-316.757	13522.9	-41099		18.3414	5.36208	-322.439	6421.65	-1458.49		19.1364	11.6755	-326.636	30354.9	-16048.9
													4.37503	-0.538511	-318.032	7275.83	-9081.61		5.9749	-3.78726	-316.738	13400.1	-39787.2		18.3374	5.69249	-322.415	4096.77	-874.478		19.2101	12.0217	-326.846	28104.8	-13060.8
													4.41797	-0.224563	-318.2	10005.8	-4265.05		5.93702	-3.47445	-316.716	13402.1	-36116		18.3222	6.02101	-322.355	2975.87	-1898.52		19.2863	12.3698	-327.055	26662.1	-17295.3
													4.4648	0.0890949	-318.398	12620	245.139		5.89139	-3.15865	-316.695	11895.6	-34925.6		18.301	6.34801	-322.275	3667.91	-3702.84		19.366	12.7198	-327.267	24133.5	-21223.3
													4.50231	0.403039	-318.555	7277.09	-697.095		5.84973	-2.84368	-316.681	10010.2	-32291.3		18.291	6.67386	-322.234	4608.1	-3632.55		19.4486	13.07	-327.485	20866.6	-18454.6
													4.51914	0.718552	-318.608	8659.49	97.9798		5.81911	-2.52935	-316.677	14776.6	-27976		18.3063	6.99904	-322.278	4338.78	-3155.92		19.5333	13.4192	-327.711	19069.3	-14705.5
													4.52208	1.03812	-318.582	20155.7	8912.61		5.80213	-2.2118	-316.675	26828.7	-24560.6		18.337	7.32469	-322.373	1798.32	-2514.17		19.6191	13.768	-327.944	18743.8	-14944.7
													4.52121	1.36312	-318.524	31182.2	8901.05		5.80021	-1.88852	-316.685	34228.7	-17772.6		18.3709	7.65158	-322.48	785.557	-2543.3		19.7049	14.117	-328.177	17693.3	-17799.3
													4.52149	1.68924	-318.464	23180.3	7907.1		5.8136	-1.55856	-316.732	37784.7	-10972.8		18.4116	7.9785	-322.609	2452.18	-3695		19.7886	14.4657	-328.407	14921	-21284.3
													4.52676	2.01202	-318.431	9630.13	6300.76		5.83896	-1.22386	-316.822	35326	-10776.2		18.4632	8.3042	-322.771	3437.16	-4565.35		19.8696	14.8141	-328.632	12860.9	-22189.6
													4.5414	2.33208	-318.442	5830.55	2481.08		5.86973	-0.888845	-316.938	26703.8	-14386.1		18.5165	8.62952	-322.94	3593.09	-4651.37		19.9504	15.1632	-328.856	14229.4	-17871.8
													4.56769	2.65119	-318.504	4726.03	2739.69		5.90441	-0.553415	-317.074	26899.4	-16542.5		18.5622	8.95568	-323.088	7072.08	-1614.91		20.0316	15.5141	-329.079	15451.2	-10346.4
													4.59892	2.97066	-318.585	4626.86	3390.32		5.94597	-0.213256	-317.227	36391.1	-14268.3		18.7761	10.5954	-323.824	17659	1007.03		20.1078	15.8677	-329.29	12342.8	-4077.43
													4.62887	3.29117	-318.658	4725.69	2436.88		5.98259	0.126814	-317.365	36634.7	-8073.97		18.8236	10.9232	-323.991	19253	-1919.51		20.1752	16.2231	-329.479	7516.51	-1836.42
													4.66211	3.61148	-318.742	4463.37	27.0039		5.98823	0.453076	-317.422	12130.9	-15152.6		18.8763	11.2518	-324.177	16563.9	-4131.77		20.2357	16.5756	-329.649	5751.99	-4668.49
													4.70501	3.9302	-318.864	5413.64	-4154.08		5.96102	0.765294	-317.395	6055.22	-36573.9		18.932	11.5802	-324.368	14226.3	-6518.07		20.2921	16.9233	-329.811	7837.65	-6122.41
													4.76038	4.24733	-319.032	5420.06	-10731.2		5.92473	1.07741	-317.345	7885.7	-25590.1		18.9946	11.907	-324.579	13633.6	-6956.61		20.493	18.3289	-330.419	11563.9	-11796.4
													4.82879	4.56321	-319.242	5514.08	-17698.7		5.89426	1.39487	-317.308	11528.8	-16516.9		19.0672	12.2316	-324.822	12545.5	-4345.14		20.5213	18.6766	-330.501	8398.06	-10881
													4.90558	4.87821	-319.482	6837.67	-20669.5		5.8737	1.7133	-317.293	10733.4	-13916.3		19.1429	12.5559	-325.076	11466.1	399.352		20.5512	19.0221	-330.583	4500.87	-10269.5
													4.98602	5.19277	-319.737	8729.26	-18579.8		5.86515	2.03121	-317.308	8691.47	-11214.8		19.2143	12.882	-325.316	11789.3	3300.2		20.5899	19.3673	-330.695	4984.07	-19068.8
													5.07058	5.50737	-320.01	9321.13	-11716.5		5.86901	2.35075	-317.358	7770.82	-7325.69		19.2829	13.2095	-325.546	11817.9	2762.14		20.6394	19.7142	-330.849	4464.66	-22156.2
													5.15919	5.82282	-320.299	8460.31	-5947.5		5.88147	2.67234	-317.432	7600.25	-5053.16		19.3516	13.538	-325.774	11389.2	753.32		20.7289	20.4181	-331.133	2892.91	-3610.79
													5.24471	6.14095	-320.572	7365.33	-5320.17		5.89427	2.99431	-317.504	8022.57	-4644.9		19.42	13.8668	-326	11241.5	-434.597		20.7723	20.7723	-331.277	3973.78	-8292.14
													5.32124	6.46311	-320.805	6539.92	-5083.54		5.90749	3.31595	-317.578	6814.35	-5109.66		19.4875	14.1959	-326.221	11751.3	-1415.83		20.8321	21.1256	-331.487	5267.47	-17389.3
													5.39503	6.78754	-321.027	5930.07	-2914.37		5.93102	3.63785	-317.691	4463.67	-7770.36		19.5553	14.5257	-326.445	12714.3	-2639.25		20.9226	21.4847	-331.813	7277.7	-24101.3
													5.47203	7.1122	-321.266	5191.51	-766.698		5.96746	3.96062	-317.86	3471.73	-8306.38		19.6249	14.8566	-326.677	12910.6	-3473.72		21.0493	21.8544	-332.273	10599.8	-18934.4
													5.54476	7.43694	-321.491	3490.92	-808.591		6.01001	4.28475	-318.069	2909.13	-3437.71		19.6954	15.1887	-326.913	11392.6	-3692.87		21.1922	22.2293	-332.796	19595.5	2547.41
													5.60529	7.76187	-321.667	2431.85	-2655.6		6.05553	4.61	-318.307	2209.45	-3870.81		19.7661	15.5215	-327.15	9323.51	-3404.89		21.3357	22.604	-333.323	50422.4	12795.7
													5.65746	8.08633	-321.812	1647.22	-5829.91		6.10607	4.93523	-318.57	1054.66	-11160.7		19.8382	15.8549	-327.39	8366.38	-2784.88		21.4918	22.979	-333.883	84545.2	2536.96
													5.70711	8.40985	-321.951	1053.05	-7521.59		6.15978	5.26041	-318.852	257.492	-8097.17		19.9133	16.1888	-327.641	8283.3	-2123.04		23.3906	-32.482	-342.803	7083.18	121.593
													5.75647	8.73354	-322.093	1596.32	-5194.35		6.20943	5.58696	-319.14	14086.2	-5441.95		19.9914	16.5234	-327.899	8006.51	-1152.28		22.8434	-31.6685	-341.063	13219	-648.182
													5.80654	9.05845	-322.24	3830.73	-4650.35		6.25179	5.91564	-319.418	20515.5	-6652.36		20.0716	16.859	-328.161	7657.68	-445.813		22.6481	-31.2838	-340.452	11374.7	-6266.13
													5.85705	9.38381	-322.387	3696.7	-5515.71		6.28935	6.24625	-319.67	11593.6	-7559.16		20.153	17.1948	-328.424	6821.49	-360.826		22.4917	-30.9125	-339.969	5619.28	-12184
													5.90893	9.70907	-322.539	2050	-5554.63		6.32456	6.57814	-319.897	11748.5	-7097.81		20.2343	17.5301	-328.686	5508.99	-406.235		22.3436	-30.5467	-339.51	1693.63	-11478.9
													5.96897	10.0363	-322.718	897.442	-3910.46		6.35916	6.91014	-320.133	25753.8	-5660.64		20.3146	17.8656	-328.946	4444.01	-58.7213		22.1988	-30.1831	-339.055	697.218	-7369.06
													6.04353	10.3675	-322.949	150.471	-4017.8		6.39265	7.24235	-320.375	29825	-4094.13		20.3931	18.2021	-329.2	4463.52	-551.193		22.0586	-29.8201	-338.609	945.389	-5983.95
													6.13124	10.7012	-323.229	807.047	-8881.51		6.42149	7.57656	-320.57	23591.7	-4602.2		20.47	18.5405	-329.449	4477.91	-2277.07		21.9212	-29.4585	-338.168	1186.87	-5731.66
													6.22913	11.0358	-323.547	2491.8	-12762		6.44562	7.91341	-320.704	24651.2	-5948.38		20.5451	18.8811	-329.69	2775.3	-3991.3		21.7846	-29.0995	-337.731	1391.12	-5064.61
													6.33557	11.371	-323.897	1407.8	-8364.44		6.47031	8.25167	-320.825	23269.3	-5451.87		20.6162	19.2239	-329.914	1263.04	-6635.27		21.6504	-28.7425	-337.301	1820.22	-4566.39
													6.45059	11.7072	-324.28	1336.32	-1711.65		6.49762	8.59067	-320.961	23957.2	-5395.29		20.6813	19.5679	-330.116	1682.12	-7358.45		21.5204	-28.3862	-336.881	2088.25	-3485.51
													6.57934	12.0456	-324.716	6389.16	-155.944		6.52433	8.93073	-321.093	28217	-7073.12		20.742	19.91	-330.305	2927.68	-2516.41		21.3923	-28.0293	-336.467	1885.71	-1988.05
													6.72568	12.3871	-325.219	8155.63	1087.62		6.54957	9.27076	-321.218	24903.7	-6536.13		20.8014	20.2478	-330.493	6524.49	-745.465		21.2633	-27.6705	-336.051	1087.31	-1446.72
													6.88296	12.7302	-325.763	3492.98	1865.12		6.57684	9.60741	-321.361	12873	-916.172		21.0437	21.6015	-331.203	7918.69	-18251.2		21.1323	-27.3105	-335.631	497.632	-1469.25
													7.04269	13.0738	-326.313	1172.45	-2500.44		6.61021	9.93888	-321.546	6460.83	2375.56		21.0778	21.9337	-331.277	7597.46	-17639.1		20.9993	-26.95	-335.206	1515.11	-1526.43
													7.1992	13.4186	-326.848	-133.778	-6353.23		6.65404	10.2661	-321.789	11741.5	-3920.23		21.1184	22.2684	-331.369	8304.54	-14482.7		20.8662	-26.5898	-334.782	2817.05	-1947.42
													7.34636	13.7652	-327.347	78.8537	-8251.84		6.70995	10.5903	-322.094	15136	-5635.93		21.1712	22.6071	-331.501	7658.82	-11366.1		20.7349	-26.2302	-334.363	2187.14	-2510.86
													7.47324	14.1116	-327.773	3107.62	-7276.61		6.7751	10.9124	-322.446	20203.5	-8203.45		21.2367	22.9495	-331.675	6408.28	-11588.6		20.6057	-25.8716	-333.95	1559.06	-3136.14
													7.57333	14.4555	-328.102	4279.52	-4344.6		6.84775	11.2355	-322.834	19644.4	-7171.1		21.3599	23.6334	-332.002	3878.31	-18751		20.4787	-25.5145	-333.545	2701.91	-3452.87
													7.66268	14.7979	-328.391	2348.23	-3352.86		6.92876	11.5667	-323.251	9054.01	-513.736		21.4206	23.9717	-332.163	2224.45	-21256.5		20.3578	-25.1597	-333.154	5200.94	-3469.07
													7.75846	15.1402	-328.699	1061.9	-6344.3		7.02053	11.9075	-323.694	6195.09	-15259.6		21.5018	24.3098	-332.392	1636.36	-19042.1		20.2469	-24.8077	-332.787	8710.47	-3431.88
													7.85989	15.4828	-329.023	-3717.26	-9826.34		7.12776	12.2499	-324.162	14124.3	-49750.5		21.6167	24.6544	-332.735	2731.5	-10774.1		20.1421	-24.4581	-332.433	10661.5	-3466.72
													7.9615	15.8251	-329.342	-6977.37	-16714.8		7.2539	12.5893	-324.665	28428.3	-68403.8		21.7704	25.0104	-333.21	4017.87	-4920.11		20.0378	-24.1099	-332.082	8506.77	-3748.65
													8.05698	16.1645	-329.631	-7227.2	-25216.1		7.39978	12.9291	-325.223	39913.2	-61711.8		21.9405	25.3704	-333.742	4776.99	-4121.87		19.9344	-23.7627	-331.734	7079.81	-3859.61
													8.1438	16.4946	-329.884	-4782.56	-42724.5		7.55564	13.2709	-325.819	43642.2	-43865.5		22.1046	25.726	-334.255	7526.22	-10501.8		19.8345	-23.4161	-331.395	10888.5	-2935.58
													8.60446	18.4929	-331.187	74545	-90644.4		7.69284	13.6112	-326.355	44552.1	-20873.4		22.2697	26.0782	-334.766	13191.2	-22241.9		19.7412	-23.0701	-331.073	16438.4	-2776.91
													8.76385	18.904	-331.786	68662.9	-79457.3		7.7933	13.9492	-326.775	40163.6	3058.33		23.1743	-29.8472	-340.836	13119.8	-4416.11		19.6567	-22.7247	-330.774	18555.7	-3499.88
													9.04142	19.6561	-332.76	6988.86	-31696.2		7.86287	14.2892	-327.113	37102.2	11012.8		22.6832	-29.0132	-339.103	10953.7	-9246.9		19.5779	-22.3795	-330.491	18964.8	-4983.14
													9.17947	20.0131	-333.219	-8760.34	-20035.8		7.9119	14.6338	-327.412	48003.3	-707.766		22.5135	-28.6145	-338.496	13060	-8832.04		19.5	-22.0339	-330.212	19884.7	-7950.55
													9.32719	20.3556	-333.699	4054.15	-21253.7		7.95427	14.9806	-327.716	52020.4	-8306.23		22.3801	-28.2276	-338.013	15998.8	-5294.45		19.4215	-21.6886	-329.936	18865.1	-12556.2
													9.48448	20.6794	-334.199	19049.6	-23434.5		7.99846	15.3277	-328.046	54571.4	-10282.9		22.2598	-27.8462	-337.575	14932.5	-597.637		19.3417	-21.3442	-329.663	12749.6	-16472
													8.64326	-28.2824	-336.587	27993.6	-2183.03		8.04116	15.6747	-328.379	61338	-7962.16		22.1328	-27.464	-337.114	11947.1	3699.96		19.2573	-21.0004	-329.382	8691.95	-17417.1
													8.42893	-27.8724	-335.763	27134.5	3060.39		8.07774	16.0207	-328.689	71906.8	-8314.14		22.0042	-27.0825	-336.649	10585.7	6916.82		19.1644	-20.6564	-329.078	13101.1	-15205.4
													8.00392	-27.0292	-334.178	20409.4	-26267.1		8.1037	16.3633	-328.953	84567.3	-9378.98		21.8824	-26.7038	-336.208	10915.6	7216.14		19.0644	-20.3119	-328.754	18400.2	-11349.1
													7.80176	-26.5964	-333.446	21949.4	-23653.6		8.12205	16.7104	-329.16	113217	3959.07		21.7644	-26.3257	-335.783	12162.4	5138.18		18.9607	-19.967	-328.419	19960.3	-8062.51
													7.61239	-26.1601	-332.768	22036.2	-11437.1		8.86158	20.3606	-332.604	159514	9169.82		21.6459	-25.9459	-335.361	12256.5	3710.61		18.8547	-19.6215	-328.078	20346.9	-5099.41
													7.43481	-25.7244	-332.148	19158.5	543.903		8.94588	20.7591	-333.125	197181	6409.51		21.5285	-25.5652	-334.946	11040.8	3486.98		18.7471	-19.2756	-327.736	19094.6	-1945.02
													7.26486	-25.2938	-331.575	21628.6	5763.87		10.1055	-28.1058	-336.052	848.007	-18889.9		21.4141	-25.1848	-334.544	9022.05	3513.76		18.6393	-18.9297	-327.395	15135.1	-467.486
													7.09094	-24.8739	-331.003	40484.3	-5750.84		9.91298	-27.7223	-335.208	2660.74	-18318.8		21.2994	-24.8037	-334.144	6561.18	2436.26		18.533	-18.5843	-327.055	8619.08	142.323
													6.7014	-24.0703	-329.737	98108	-29988.5		9.71984	-27.3404	-334.363	4089.43	-15862.5		21.1809	-24.4205	-333.736	4627.63	978.308		18.4304	-18.241	-326.726	2735.17	581.469
													6.49458	-23.6738	-329.073	99106.9	-11251		9.53123	-26.9617	-333.536	5765.01	-12413.2		21.0611	-24.0356	-333.326	3749.3	1170.11		18.3332	-17.9018	-326.416	4504.61	-4878.93
													6.30057	-23.2819	-328.442	84779	16449.7		9.35222	-26.5865	-332.748	8173.91	-9161.08		20.9429	-23.6499	-332.924	4384.3	1071.19		18.2425	-17.5664	-326.127	8131.35	-6891.09
													6.13603	-22.8994	-327.884	67462.5	31343.7		9.18698	-26.2149	-332.017	13335.9	-9368.54		20.8254	-23.2646	-332.524	5043.52	-112.902		18.1587	-17.2336	-325.854	13417.7	-909.599
													5.99973	-22.5272	-327.4	56946.9	5076.19		9.03547	-25.845	-331.341	16187.8	-14178.9		20.7075	-22.881	-332.124	6367.95	-1386.55		18.0808	-16.9029	-325.598	19895.1	3441.18
													5.88366	-22.1643	-326.972	46590.1	-34633.9		8.89581	-25.4746	-330.714	8032.97	-19401.7		20.5918	-22.5001	-331.732	9155.8	-1947.69		18.0078	-16.5741	-325.362	23906.8	-1210.78
													5.64773	-21.445	-326.096	14737.1	-31441		8.76321	-25.1014	-330.099	-6915.55	-23619.6		20.4813	-22.1225	-331.358	11845.6	-2611.04		17.9419	-16.2461	-325.156	24712.6	-4670.46
													5.53067	-21.0914	-325.646	12150.3	-8770.97		8.50332	-24.3424	-328.822	-6748.85	-45259.9		20.3767	-21.7483	-331.005	12021	-3393.8		17.8858	-15.917	-324.991	23043.1	497.369
													5.43658	-20.7504	-325.242	13524.6	8748.9		8.3763	-23.961	-328.197	-8306.51	-47678.6		20.2773	-21.3776	-330.669	10576.7	-4126.78		17.8322	-15.5852	-324.838	20045.1	5760.94
													5.36211	-20.4147	-324.894	20427.5	-1179.5		8.25932	-23.5816	-327.613	-3248.39	-49521.8		20.1795	-21.0091	-330.337	9603.95	-5092.71		17.7699	-15.2501	-324.653	16856	4195.29
													5.29713	-20.0762	-324.591	23800	-14625.9		8.16008	-23.2063	-327.084	6564.06	-58963.1		20.0805	-20.6416	-330.002	10390.1	-6722.38		17.7078	-14.9162	-324.464	13191.7	1927.24
													5.22511	-19.7362	-324.278	21974.3	-31196.7		8.0745	-22.837	-326.606	7838.55	-66751.1		19.9838	-20.2756	-329.679	13263.9	-8796.68		17.6638	-14.5904	-324.329	8909.61	1178.6
													5.13382	-19.3975	-323.905	35796.3	-39707.9		7.99444	-22.4745	-326.161	5990.51	-59659.2		19.8931	-19.9116	-329.383	18332.7	-9022.31		17.638	-14.2696	-324.246	7697.08	-3134.1
													4.43039	-16.3767	-321.202	48977.9	-10068.6		7.91191	-22.1147	-325.708	15827.3	-43521.5		19.8071	-19.5491	-329.106	24709.8	-6545.03		17.6202	-13.9454	-324.179	9170.49	-5201.18
													4.39514	-16.044	-321.023	52978.5	-11255.2		7.82152	-21.7527	-325.215	27659.2	-29750.5		19.7237	-19.1878	-328.838	27962.3	-5152.17		17.6028	-13.6177	-324.106	14290.7	-7633.71
													4.36185	-15.7121	-320.853	53034.3	699.988		7.73326	-21.3942	-324.733	22635.4	-20862.4		19.642	-18.8267	-328.579	23666.1	-5639.44		17.58	-13.2905	-324.015	18413.5	-10629.7
													4.32334	-15.3786	-320.667	46285.7	8804.15		7.66028	-21.0465	-324.335	4710.46	-19945.9		19.5612	-18.4655	-328.327	16140	-5559.55		17.5545	-12.9643	-323.917	18400.5	-11134
													4.28026	-15.044	-320.471	29248.6	6256.42		7.60003	-20.7066	-324.013	-6357.11	-29586.4		19.4804	-18.1041	-328.075	10260	-4934.73		17.5336	-12.6375	-323.831	14744.3	-9161.69
													4.236	-14.7102	-320.275	29078.4	-5534.62		7.54389	-20.3672	-323.725	-12100.9	-24721.9		19.3983	-17.7428	-327.814	7010.55	-5730.96		17.5163	-12.3104	-323.759	10771.8	-7129.87
													4.16764	-14.0571	-319.965	33823.4	-325.754		7.48335	-20.0232	-323.415	46889.9	-39140.8		19.3125	-17.3819	-327.535	6308.59	-7297.14		17.4971	-11.9841	-323.685	7909.61	-5989.99
													4.13822	-13.7346	-319.829	29511.7	-3258.33		7.29979	-19.3196	-322.477	138097	-97811.9		19.2212	-17.0215	-327.23	7620.5	-8087.44		17.4746	-11.6585	-323.603	7649.39	-7129.64
													4.09992	-13.4075	-319.661	19056.8	-2789.78		6.67762	-16.5691	-320.069	-24692.7	-47016.8		19.1271	-16.6612	-326.912	10178.1	-8091.83		17.4232	-11.0062	-323.406	15478.5	-20142.8
													4.05882	-13.0784	-319.481	5927.48	-2176.32		6.63758	-16.2385	-319.9	-8921.36	-53755.1		19.033	-16.3006	-326.594	12712	-7094.85		17.3882	-10.6794	-323.282	15357.9	-20100.6
													4.02197	-12.7506	-319.313	-994.122	-2719.43		6.60329	-15.9077	-319.764	-1710.11	-54771.2		18.9389	-15.9393	-326.273	13783.7	-6043.21		17.3518	-10.3535	-323.156	15029.4	-15623.3
													3.98552	-12.4225	-319.143	2250.57	-2901.51		6.56736	-15.5739	-319.618	-365.822	-45621.5		18.8447	-15.5774	-325.948	12951.6	-6861.05		17.3258	-10.0301	-323.062	17454.3	-14302.5
													3.94472	-12.0919	-318.957	7887.79	-4118.45		6.52506	-15.2389	-319.447	1560.36	-34572.3		18.7526	-15.2157	-325.625	9874.17	-7002.89		17.3066	-9.70921	-322.99	20304.9	-16266.2
													3.90199	-11.7603	-318.766	8295.12	-4884.3		6.47436	-14.9064	-319.254	11707	-45160.7		18.6652	-14.8557	-325.312	5336.88	-5966.19		17.2811	-9.38956	-322.903	21941.8	-16296.1
													3.86146	-11.4297	-318.583	5871.54	-4160.59		6.39059	-14.2555	-318.94	10923.5	-64828.3		18.5835	-14.4991	-325.018	4645.45	-10777.8		17.2513	-9.07071	-322.809	22306	-15221.3
													3.82661	-11.1013	-318.421	3172.97	-2761.52		6.36305	-13.9343	-318.83	4564.37	-47868.9		18.5078	-14.1473	-324.75	9017.04	-14781		17.2301	-8.75277	-322.741	21405	-15595.1
													3.79923	-10.7756	-318.285	1659.11	-3373.94		6.32533	-13.6104	-318.679	-6035.75	-29090.9		18.4374	-13.7989	-324.498	16435.8	-8020.52		17.2167	-8.43382	-322.695	20465.6	-12898.1
													3.77493	-10.4503	-318.16	1131.7	-4709.05		6.27942	-13.2856	-318.498	-15927.1	-18199.6		18.372	-13.4524	-324.256	25173.7	-1688.65		17.2009	-8.11063	-322.641	22386.1	-3268.31
													3.69956	-9.47732	-317.781	3467.84	1742.44		6.23648	-12.9645	-318.332	-9813.14	-24488.8		18.313	-13.1087	-324.039	29328.1	-3977.3		17.1825	-7.78441	-322.58	28984.7	3454.41
													3.67415	-9.1568	-317.651	6282.53	2234.25		6.19498	-12.645	-318.173	-5270.72	-18215.7		18.2615	-12.7684	-323.861	28763.7	-6737.9		17.1695	-7.45954	-322.536	35729.1	1408.88
													3.64696	-8.83401	-317.513	9924.84	1018.81		6.14723	-12.3219	-317.99	-1077.86	-5311.4		18.2151	-12.4293	-323.707	26740.2	-4845.56		17.1617	-7.13601	-322.504	37903.6	-2980.14
													3.63364	-8.51101	-317.425	13595.2	268.288		6.09543	-11.9959	-317.793	3307.83	-5451.1		18.1707	-12.0895	-323.558	23808.8	-3262.14		17.1525	-6.81046	-322.462	36599.2	-1142.7
													3.6495	-8.19032	-317.445	20499.5	-1221.33		6.04699	-11.6708	-317.613	3645.71	-10204.2		18.1261	-11.7503	-323.406	19596.6	-7971.27		17.1396	-6.48343	-322.403	34188.4	2155.61
													3.69234	-7.87121	-317.566	22724.4	-3888.25		6.00409	-11.3476	-317.457	2587.16	-8068.34		18.0471	-11.0813	-323.132	15405.1	-9376.17		17.1237	-6.15857	-322.333	30823.8	-1520.95
													3.75222	-7.55215	-317.751	21813.8	-4657.3		5.96563	-11.0253	-317.317	3491.79	-3752.68		18.0311	-10.7519	-323.058	15421.3	-3875.51		17.11	-5.83575	-322.271	26383.6	-4225.7
													3.83238	-6.90938	-317.956	22887.5	-5047.11		5.92895	-10.7032	-317.181	4846.82	-3829.37		18.0243	-10.4236	-323.008	15783.7	-2913.25		17.1066	-5.51169	-322.242	20434.3	394.215
													3.83947	-6.58564	-317.925	23579.5	-6282.68		5.81923	-9.74302	-316.771	-982.295	-4930.6		18.0155	-10.094	-322.95	15452.9	-3890.81		17.1143	-5.18527	-322.249	15380.2	4631.73
													3.83926	-6.2618	-317.865	22528.2	-6796.74		5.78689	-9.42834	-316.649	-2054.59	-6024.4		18.003	-9.76332	-322.881	13184.1	-5499.89		17.1278	-4.85743	-322.274	13818.7	4794.41
													3.83863	-5.93896	-317.806	17751.6	-6890.16		5.74997	-9.1124	-316.516	-3069.64	-9620.43		17.9884	-9.43208	-322.807	9598.14	-6989.42		17.1425	-4.52892	-322.304	13880.3	4061.39
													3.84159	-5.61773	-317.764	12149	-4872.31		5.71882	-8.79575	-316.414	-1594.03	-12175.7		17.9756	-9.10054	-322.74	7835.59	-6738.09		17.1549	-4.2003	-322.328	13855.9	4958.22
													3.84615	-5.29702	-317.74	8440.78	-684.192		5.71332	-8.48157	-316.419	897.76	-18295		17.9675	-8.76883	-322.69	6849.92	-5018.98		17.1639	-3.8716	-322.342	14159.8	6701.49
													3.84944	-4.97559	-317.731	10132.7	-155.285		5.73444	-8.16987	-316.534	2026.91	-21487.7		17.9596	-8.43701	-322.642	4843.35	-4126.07		17.1701	-3.54244	-322.348	14674.2	7627.79
													3.85116	-4.65356	-317.734	12340.7	462.48		5.76941	-7.85858	-316.706	698.673	-19032.2		17.9469	-8.1052	-322.581	9112.88	-7891.88		17.1746	-3.21362	-322.351	13691.5	7808.77
													3.8518	-4.3314	-317.745	13536.6	2561.16		5.79883	-7.23408	-316.904	9807.19	-23358.5		17.9035	-7.44322	-322.408	15522.3	-6333.56		17.1784	-2.88697	-322.353	10862.8	7515.94
													3.85249	-4.00962	-317.758	13392.7	3907.15		5.77342	-6.92088	-316.854	13476.3	-23174.7		17.8741	-7.11134	-322.301	17412.8	-3850.79		17.182	-2.56224	-322.357	6405.01	4855.27
													3.85422	-3.68873	-317.763	10995.7	2704.38		5.74313	-6.60745	-316.788	11467.3	-18807.7		17.8426	-6.77686	-322.188	19185.8	-1402.45		17.1853	-2.23712	-322.362	4692.34	-5781.98
													3.85662	-3.36923	-317.746	8891.46	-471.951		5.71683	-6.29348	-316.736	9435.71	-15289.7		17.8156	-6.44186	-322.091	17557	792.22		17.1909	-1.91082	-322.371	4955.49	-13994.6
													3.85902	-3.05143	-317.694	10442.2	-1177.7		5.69403	-5.97821	-316.693	8599.07	-12993.5		17.7976	-6.10864	-322.023	14560	2074		17.2039	-1.58418	-322.39	3089.93	-10184.1
													3.86099	-2.7348	-317.629	10033.2	339.628		5.67553	-5.66192	-316.659	9339.27	-13260.5		17.7824	-5.7768	-321.963	13328.8	1506.07		17.2371	-0.937425	-322.416	-7117.59	-29914.4
													3.86292	-2.41851	-317.573	8677.66	1499.59		5.66309	-5.34566	-316.634	11602.6	-17110.3		17.7636	-5.44551	-321.891	12875.3	878.095		17.25	-0.618105	-322.415	-18954.6	-41990.6
													3.86834	-2.10133	-317.536	9026.72	2983.26		5.65582	-5.03025	-316.615	13931.1	-22616.8		17.7482	-5.11494	-321.829	11353.1	1538.32		17.3411	0.357549	-322.58	17836.4	-38011.4
													3.88066	-1.78279	-317.522	7058.16	1683.69		5.65062	-4.7163	-316.598	14899.8	-28593.9		17.7422	-4.78534	-321.799	9720.65	2583.42		17.3611	0.683013	-322.581	37969.4	-40235
													3.8996	-1.46591	-317.544	4250.71	-6388.26		5.64364	-4.40434	-316.579	15177.4	-35620		17.7376	-4.45622	-321.777	9713.3	1386.16		17.3782	1.01522	-322.576	30255.5	-33182.6
													3.92422	-1.15327	-317.613	6866.51	-13435.7		5.63052	-4.0947	-316.558	16804.3	-41859.8		17.7266	-4.12715	-321.736	11593.5	-392.825		17.3952	1.3548	-322.58	26801.2	-23908.6
													3.95441	-0.842262	-317.72	9176.88	-11457.2		5.60757	-3.78534	-316.536	18285.5	-38964.3		17.7168	-3.79851	-321.699	13551.8	1757.81		17.4086	1.69438	-322.577	31038.1	-16588.2
													3.99047	-0.5299	-317.855	10647.3	-8269.19		5.5721	-3.47245	-316.515	16584.6	-30734		17.7159	-3.4705	-321.689	13571	4378.54		17.4136	2.03054	-322.551	35867.9	-11340.9
													4.03333	-0.216895	-318.023	12554.6	-6189.06		5.52875	-3.15646	-316.496	14232.2	-29420.2		17.7156	-3.14175	-321.678	12674.4	2453.78		17.4048	2.36516	-322.487	31456.1	-7490.25
													4.08085	0.0956779	-318.218	12299.1	-2989.83		5.48835	-2.84137	-316.481	14183.4	-31058.2		17.7075	-2.8113	-321.641	11607.4	-700.688		17.3893	2.69799	-322.411	19514.1	-3633.14
													4.11781	0.408976	-318.367	11812.5	-4173.46		5.45793	-2.52703	-316.47	20234.8	-27485.4		17.6962	-2.48149	-321.593	10082.5	-366.537		17.3901	3.02585	-322.399	5740.25	614.436
													4.13137	0.724764	-318.408	13415.5	1547.85		5.44075	-2.20952	-316.466	30397.4	-22263.1		17.689	-2.15461	-321.56	8411.24	2106.59		17.4129	3.35006	-322.468	4957.23	-2415.63
													4.13116	1.045	-318.374	20528.2	13496.1		5.43835	-1.88666	-316.479	35190.6	-15081.5		17.6899	-1.82959	-321.554	6659.68	4497.59		17.4408	3.67778	-322.554	9554.74	325.091
													4.13009	1.37043	-318.318	31323.6	12411.7		5.45065	-1.55809	-316.527	36872.8	-7826.18		17.7007	-1.50485	-321.584	6648.56	3011.33		17.467	4.01119	-322.631	13438.7	4853.58
													4.13173	1.69673	-318.266	23667.2	10443.5		5.47488	-1.22545	-316.613	32833.8	-6429.45		17.7172	-1.18031	-321.634	6614.88	280.071		17.5001	4.34546	-322.725	17210.7	-6099.06
													4.1379	2.01957	-318.238	12055.6	6926.09		5.50588	-0.892015	-316.731	23207.1	-8146.94		17.7344	-0.85606	-321.69	5665	-844.893		17.5431	4.67812	-322.849	20101.4	-17351.4
													4.15259	2.33954	-318.25	8358.11	2631.44		5.54152	-0.557621	-316.871	23014	-9345.29		17.7494	-0.531476	-321.739	4689.98	-256.114		17.5905	5.01061	-322.995	20994	-8972.62
													4.17834	2.65841	-318.309	6807.35	2624.25		5.58226	-0.218958	-317.025	31968.1	-7196.75		17.7609	-0.20616	-321.774	3435.61	14.4227		17.6386	5.34399	-323.152	21366.2	-3822.53
													4.20959	2.97766	-318.389	5779.1	4094.05		5.61592	0.119405	-317.157	35334.3	-3112.82		17.7699	0.118682	-321.799	2909.56	-4238.02		17.6865	5.67839	-323.307	13274.9	-10056.8
													4.24096	3.29813	-318.467	4965.92	4047.73		5.61836	0.445257	-317.205	12538.5	-11316		17.7779	0.441809	-321.815	1841.25	-8465.35		17.7311	6.01236	-323.451	7650.84	-13362.8
													4.27578	3.61844	-318.558	4515.54	1728.04		5.58917	0.75838	-317.17	5671.46	-33036.4		17.7852	0.763457	-321.827	822.166	-8469.44		17.7652	6.34224	-323.576	11967.6	-5964.19
													4.31893	3.93707	-318.683	4872.32	-2394.31		5.5529	1.07116	-317.119	9089.89	-24979.8		17.792	1.08477	-321.835	3666.51	-10509.2		17.8258	6.99404	-323.833	21230.5	6213.16
													4.3729	4.25413	-318.847	4754.29	-9391.17		5.52373	1.38841	-317.087	12586.9	-17297.5		17.7989	1.409	-321.84	9130.56	-16335.9		18.0671	8.30995	-324.554	27677.2	-17438.3
													4.43855	4.57008	-319.049	5000.06	-17093.7		5.50339	1.70628	-317.077	10160.2	-14149.4		17.8067	1.73853	-321.848	14513	-20893.3		18.155	8.6349	-324.808	27232.2	-12633.1
													4.51259	4.88511	-319.28	6290.41	-21418.2		5.49342	2.02355	-317.092	8370.19	-11541.5		17.8168	2.07007	-321.867	19418.5	-19963.9		18.2423	8.96343	-325.062	27103.2	-10960.4
													4.59165	5.19944	-319.533	7632.65	-20040.5		5.49568	2.3424	-317.14	8608.77	-8771.43		17.8447	2.72918	-321.954	32651.4	-13769.3		18.3208	9.29769	-325.286	26777.1	-10100.6
													4.67598	5.51369	-319.806	7115.14	-12606.9		5.50742	2.66335	-317.213	8339.89	-6630.42		17.8602	3.05903	-322.005	34259.3	-14047.4		18.3956	9.63386	-325.5	25091.5	-10013.5
													4.76508	5.82875	-320.097	5945.96	-6521.92		5.5209	2.98489	-317.288	7790.85	-5488.44		17.8794	3.38949	-322.067	26991.6	-12979.6		18.4697	9.96944	-325.713	23928.8	-11103.7
													4.85165	6.14627	-320.373	5652.81	-6153.55		5.53557	3.30627	-317.367	6114.63	-5793.18		17.9281	4.05002	-322.219	11681.9	-5140.14		18.5392	10.3052	-325.92	25105.8	-13631.1
													4.92983	6.46746	-320.61	5245.78	-5915.68		5.55947	3.62775	-317.482	4747.68	-8460.81		17.9456	4.37901	-322.266	9578.59	-2263.44		18.6037	10.6424	-326.118	29523.1	-15238.4
													5.0062	6.79099	-320.84	4622.07	-2823.38		5.59467	3.94977	-317.645	4978.68	-9264.85		17.9596	4.70784	-322.302	8084.93	-208.59		18.6694	10.9829	-326.317	35996.9	-13873.3
													5.08673	7.11521	-321.091	4694.18	223.795		5.63559	4.27285	-317.845	5459.11	-6053.85		17.9737	5.03736	-322.341	7188.7	170.569		18.7403	11.3273	-326.524	39190.1	-11191.6
													5.16242	7.43973	-321.325	4341.33	-282.55		5.68008	4.59689	-318.074	5167.61	-6617.13		17.9829	5.36714	-322.365	5503.21	92.946		18.8146	11.6737	-326.737	37400	-9367.82
													5.22395	7.76434	-321.505	3389.89	-2600.61		5.73073	4.921	-318.334	4382.69	-11813.7		17.9819	5.69647	-322.353	3320.44	119.105		18.8911	12.0214	-326.955	34431.6	-10963.7
													5.2758	8.08845	-321.649	2190.26	-5924.08		5.78553	5.24534	-318.618	2909.7	-4790.71		17.9723	6.02477	-322.312	3040.21	-1086.43		18.9704	12.3714	-327.172	31435.6	-16179.7
													5.32483	8.41169	-321.786	1132.01	-7551.67		5.83623	5.57149	-318.91	16636.4	49.3964		17.9599	6.3516	-322.264	4147.4	-2462.62		19.0529	12.7237	-327.39	26654.8	-19774.9
													5.37355	8.73499	-321.925	1147.62	-5378.54		5.87945	5.90015	-319.192	22904.3	-2255.02		17.9592	6.67706	-322.255	5032.11	-2199.28		19.138	13.0751	-327.614	20968.2	-19438.8
													5.42312	9.0593	-322.069	2673.39	-4657.15		5.91861	6.23073	-319.448	12227.8	-5345.49		17.9811	7.00163	-322.322	3583.55	-1689.85		19.2246	13.4236	-327.846	18069.5	-18885.1
													5.4736	9.38421	-322.216	2641.68	-4996.48		5.95624	6.5626	-319.683	12083.3	-7080.44		18.0134	7.32674	-322.425	572.31	-2172.22		19.3112	13.7713	-328.079	18379.8	-19494.2
													5.52542	9.70939	-322.366	1726.38	-4231.56		5.99287	6.89519	-319.93	28589.5	-6858.16		18.0432	7.65342	-322.521	426.107	-4790.54		19.3963	14.1196	-328.309	18946.3	-20126.3
													5.58147	10.0362	-322.529	1604.22	-2190.97		6.02716	7.22864	-320.183	34558.4	-5124.81		18.0773	7.98001	-322.63	1146.11	-4943.58		19.479	14.4677	-328.535	17738.2	-19935.3
													5.64546	10.3658	-322.72	685.959	-1744.6		6.05536	7.56409	-320.384	29097.1	-4919.86		18.1242	8.30486	-322.78	2102.63	-3039.38		19.5593	14.8156	-328.757	16520.4	-16586.1
													5.72172	10.6979	-322.956	1791.61	-8341.08		6.07783	7.90174	-320.516	30258.7	-5969.28		18.1776	8.62898	-322.953	4652.84	-480.399		19.6388	15.1649	-328.979	17478.6	-8650.19
													5.81346	11.0316	-323.252	2335.6	-13424.3		6.10104	8.24029	-320.634	27354.5	-5324.37		18.2297	8.95407	-323.127	13865.7	234.839		19.7176	15.517	-329.198	18787.8	-1500.99
													5.9187	11.3665	-323.6	-504.485	-8170.55		6.12772	8.57909	-320.766	26127.2	-4960.51		18.2792	9.28163	-323.297	26330.9	3231.18		19.7912	15.8717	-329.403	16584.7	1310.42
													6.03549	11.7025	-323.994	2401.79	-4420.78		6.15444	8.91862	-320.897	28164.4	-6029.52		18.3264	9.61227	-323.463	31993	6199.32		19.8564	16.2277	-329.583	11104	850.915
													6.16711	12.0406	-324.445	7083.04	-3594.62		6.17973	9.25794	-321.021	22862.2	-5090.59		18.3698	9.9431	-323.616	24696.5	7785.13		19.9681	16.9266	-329.899	2939.91	-10145
													6.31558	12.3816	-324.959	6811.54	-1370.29		6.20588	9.59378	-321.158	9893.66	-298.03		18.409	10.2715	-323.749	16896.7	7149.15		20.0214	17.2722	-330.054	1808.1	-6259.97
													6.62972	13.067	-326.043	-69.0548	-4236.49		6.23523	9.92439	-321.326	7028.59	-693.094		18.4499	10.5989	-323.888	16269.9	2762.22		20.0746	17.6207	-330.208	9021.29	-5232.58
													6.78997	13.412	-326.593	-3113.94	-5736.16		6.26961	10.2507	-321.533	12043.2	-3513.31		18.671	11.9141	-324.649	8121.57	-3440.88		20.1184	17.9701	-330.333	15883.1	-4885.96
													7.09992	14.109	-327.658	3976.5	-8522.13		6.31262	10.5739	-321.791	15721	-4491.22		18.7461	12.2387	-324.903	8948.56	-4332.48		20.1476	18.3186	-330.414	14009.5	-7571.17
													7.21149	14.4543	-328.03	4253.05	-6131.07		6.37069	10.8953	-322.117	20694.5	-8118.24		18.8241	12.5627	-325.166	10154.9	-301.905		20.1717	18.6653	-330.479	5864.5	-10198
													7.30407	14.7973	-328.329	1011.87	-4360.58		6.44574	11.2183	-322.511	19617.1	-6901.65		18.8961	12.8888	-325.41	10833.6	3867.79		20.2008	19.0105	-330.561	-5014.06	-9151.1
													7.3975	15.1395	-328.626	516.888	-8494.31		6.53173	11.549	-322.942	9371.35	-2107.69		18.9647	13.2166	-325.64	10460.2	5031.93		20.2409	19.3562	-330.682	-3027.15	-14215.7
													7.49458	15.4816	-328.931	-3986.15	-12940.2		6.62578	11.8889	-323.392	3083.46	-17365.8		19.034	13.5451	-325.871	9812.41	4479.95		20.385	20.4107	-331.145	1801.77	-6956.44
													7.59234	15.8231	-329.232	-8801.01	-19318.3		6.73171	12.2305	-323.861	10070.1	-53808.3		19.1033	13.8741	-326.099	9841.33	3172.39		20.4957	21.1199	-331.535	5213.99	-17921.4
													7.68175	16.1606	-329.499	-10279.9	-32882.4		6.99732	12.9106	-324.924	40057.4	-62041.3		19.1713	14.2033	-326.321	10424.2	1312.43		20.5868	21.4788	-331.868	8381.39	-23250.4
													7.75842	16.4871	-329.715	-11128.6	-64796.7		7.15508	13.254	-325.541	47202.9	-40773.6		19.2395	14.5331	-326.546	11486.1	-1108.85		20.7058	21.8464	-332.306	11409.9	-20259.5
													7.8426	16.7847	-329.947	-9787.43	-136551		7.41562	13.9369	-326.624	46207.9	7145.01		19.3097	14.8638	-326.779	12167.7	-3809.14		20.8391	22.219	-332.805	18585.2	-918.9
													8.05174	18.4251	-330.36	82039.2	-73471.9		7.49521	14.2779	-327.012	42936.5	5396.18		19.3813	15.1956	-327.018	11099.4	-5739.19		20.9769	22.5925	-333.327	30072.3	24291.5
													8.22383	18.8491	-331.015	71409.9	-56082.5		7.54513	14.6221	-327.313	52131.4	-6433.74		19.4534	15.5284	-327.259	9210.76	-5999.74		21.1298	22.9644	-333.88	55081.2	20144.9
													8.42103	19.2519	-331.75	40062.6	-41440.3		7.58404	14.9689	-327.599	58426.1	-4398.07		19.5272	15.8618	-327.505	8324.97	-4821.64		23.0377	-32.4628	-342.847	16451.2	-2635.98
													8.61652	19.6352	-332.454	8989.79	-27553.1		7.62446	15.3178	-327.912	64495.2	1195.96		19.6036	16.1954	-327.76	8079.11	-3341.5		22.7596	-32.0617	-341.963	23782.2	-3810.4
													8.79553	20.0054	-333.07	-7389.39	-24960.2		7.66335	15.6673	-328.23	74256.5	4452.47		19.6826	16.5297	-328.022	7228.42	-1540.11		22.5094	-31.6649	-341.168	23464.7	-5458.47
													8.96409	20.3572	-333.626	6117.09	-29652		7.69508	16.0154	-328.521	85121.5	-358.474		19.7634	16.8647	-328.288	6353.25	523.81		22.3081	-31.2793	-340.531	16004.8	-6537.08
													9.12982	20.6866	-334.157	24295.3	-35665.6		7.71265	16.3585	-328.755	100227	-11283.9		19.8448	17.2	-328.553	5928.26	2192.15		22.1394	-30.9036	-339.999	4635.01	-6463.44
													8.26747	-28.2658	-336.51	25515.6	-2182.66		8.48592	20.3602	-332.55	155874	33988.1		19.9254	17.5351	-328.814	5932.18	3474.86		21.9814	-30.5345	-339.502	-1284.55	-6271.71
													7.60502	-26.9935	-334.015	13300.9	-31352.7		8.55809	20.7598	-333.054	175589	56977.6		20.0047	17.8702	-329.072	7129.04	4079.01		21.8308	-30.1696	-339.024	-1959.17	-4509.13
													7.18355	-26.1062	-332.502	22222.9	-2319.6		9.74979	-28.1089	-335.969	-5198.67	-23858.8		20.0826	18.2061	-329.325	8345.94	3169.91		21.6885	-29.8074	-338.569	-1126.48	-2800.87
													6.84356	-25.2448	-331.351	33508.5	3157.77		9.55425	-27.7264	-335.111	-1187.27	-18394.7		20.1587	18.5439	-329.572	7968.65	376.957		21.5516	-29.4476	-338.128	548.214	-3210.63
													6.67698	-24.8323	-330.814	52112.2	-4472.28		9.35547	-27.3445	-334.235	3974.39	-16889.6		20.2319	18.8849	-329.808	7227	-4009.07		21.4169	-29.0899	-337.694	1853.2	-4039.56
													6.48441	-24.4313	-330.186	72676.8	-10329.8		8.96938	-26.5849	-332.521	13889.3	-19017.7		20.3001	19.2283	-330.023	6438.07	-8519.46		21.2842	-28.7339	-337.266	2461.56	-4680.34
													6.27308	-24.0365	-329.499	80903	-14408.5		8.79545	-26.2087	-331.746	11895.1	-9404.33		20.3616	19.5727	-330.214	5470.82	-8936		21.1543	-28.3786	-336.844	2335.67	-4430.36
													5.60426	-22.5149	-327.277	71159.1	-16843.5		8.64304	-25.8355	-331.06	11678.7	-7548.35		20.4758	20.2532	-330.569	5830.59	627.575		21.0254	-28.0222	-336.426	1775.91	-3090.49
													5.49595	-22.1486	-326.863	62587	-45288.6		8.51498	-25.4646	-330.467	8965.47	-19213		20.5358	20.59	-330.756	8606.45	-3836.41		20.8954	-27.6637	-336.005	1141.59	-2184.38
													5.38545	-21.7843	-326.432	43956.3	-35272.5		8.39594	-25.0913	-329.894	-155.181	-37254.8		20.5994	20.9281	-330.948	9675.01	-10173.8		20.764	-27.3036	-335.583	820.406	-2258.43
													5.26676	-21.4236	-325.969	25810.5	-10019.7		8.26874	-24.7107	-329.264	-4096.5	-51907.6		20.6545	21.2652	-331.103	9335.05	-16096.4		20.6316	-26.9434	-335.159	771.802	-1989.17
													5.14836	-21.0702	-325.496	20758.4	1046.02		8.1364	-24.3257	-328.604	-1475.43	-58559.9		20.6913	21.5988	-331.191	8192.2	-18807.8		20.4994	-26.5836	-334.736	968.758	-1777.59
													5.04101	-20.7263	-325.047	19519.1	3974.38		8.00876	-23.9413	-327.97	-2072.77	-58995.4		20.7231	21.9316	-331.257	8104.27	-16882.1		20.3687	-26.2245	-334.318	1016.95	-2292.13
													4.95016	-20.3871	-324.648	17615	-1899.15		7.80757	-23.1884	-326.912	1130.4	-62764.6		20.7655	22.2665	-331.357	8312.74	-13541.4		20.2402	-25.8664	-333.906	776.77	-2393.49
													4.87637	-20.0479	-324.316	13059.1	-11999.6		7.72991	-22.8221	-326.471	2556.69	-64772.8		20.8219	22.605	-331.501	6584.65	-11930.2		20.1143	-25.5098	-333.502	1405.6	-2005.94
													4.80596	-19.7109	-324.017	11189.6	-30102.2		7.64748	-22.4603	-326.024	5609.39	-57214.9		21.0167	23.6318	-332.021	2835.36	-16613.4		19.9944	-25.1554	-333.113	3159.04	-1596.92
													4.02083	-16.028	-320.901	56221.8	-3683.26		7.55813	-22.1	-325.556	20175.6	-46015.4		21.1688	24.3131	-332.446	900.046	-14510.1		19.8831	-24.8037	-332.743	6020.2	-1352.68
													3.98767	-15.6922	-320.723	59035.2	51.9455		7.46508	-21.7391	-325.064	33810	-36280.8		21.2855	24.6598	-332.797	2317.85	-7809.22		19.7772	-24.4541	-332.386	7908.13	-1338.03
													3.95048	-15.3579	-320.539	52806.3	2572.04		7.3733	-21.3811	-324.577	26287.7	-29426		21.4316	25.0155	-333.251	3705.54	-2361.63		19.6717	-24.1058	-332.031	6473.17	-1834.74
													3.90778	-15.0239	-320.343	43183.3	-438.577		7.28832	-21.0304	-324.13	7710.67	-27458.7		21.5928	25.3753	-333.757	4569.96	-2580.78		19.5672	-23.7584	-331.678	5980.61	-2376.43
													3.78753	-14.0308	-319.81	31810.6	1005.67		7.21496	-20.6857	-323.743	-3496.89	-26716.5		21.7545	25.7331	-334.267	7748.18	-8892.89		19.4667	-23.4116	-331.335	10816.6	-2190.38
													3.75906	-13.706	-319.677	20056.4	-857.163		7.15553	-20.343	-323.421	-1585.57	-13641		21.9175	26.0876	-334.778	12754	-18015.5		19.3732	-23.0653	-331.01	17855	-3246.74
													3.72385	-13.3788	-319.519	9131.21	-2508.18		7.09773	-19.9958	-323.095	62695.8	-30035.7		22.8304	-29.8538	-340.879	13737.3	-10147		19.2893	-22.7196	-330.709	21393.2	-4820.79
													3.68654	-13.0506	-319.35	3029.44	-3950.33		6.33459	-16.5679	-319.961	-17734.9	-65449.2		22.3561	-29.0231	-339.194	12141.2	-12211.4		19.2112	-22.3742	-330.424	21630.8	-6530.83
													3.65276	-12.7236	-319.188	1766.15	-4390.01		6.29594	-16.2367	-319.801	-10537.8	-64593.6		22.179	-28.6213	-338.559	12968.1	-8467.55		19.1334	-22.0291	-330.14	20084.5	-10070.6
													3.61841	-12.3962	-319.022	4018.97	-3751.46		6.25998	-15.9058	-319.661	-4499.67	-57666.7		22.0321	-28.2293	-338.03	14476.4	-2923.7		19.0547	-21.6847	-329.859	18216.1	-16053.2
													3.57892	-12.0671	-318.838	7108.77	-5305.55		6.2205	-15.572	-319.508	-2591.93	-45745.7		21.8985	-27.8431	-337.547	14729.3	1665.15		18.975	-21.3415	-329.586	14474.6	-19823.5
													3.53774	-11.7372	-318.65	8179.31	-7140.16		6.17533	-15.2378	-319.33	-2860.91	-37058.6		21.7638	-27.4587	-337.06	13689.9	4774.7		18.89	-20.9986	-329.305	13094.4	-17274.6
													3.49969	-11.4081	-318.475	6539.46	-7132.17		6.04164	-14.2594	-318.787	16119.9	-34780.9		21.6326	-27.0765	-336.585	13706.5	5616.85		18.7947	-20.6546	-328.992	20557	-10776.9
													3.44072	-10.7547	-318.188	1447.75	-7915.87		6.01113	-13.9359	-318.657	15393.6	-21475.7		21.5116	-26.6971	-336.147	13112.1	5378.82		18.6916	-20.3093	-328.657	27501.8	-5354.55
													3.41605	-10.4287	-318.061	1880.92	-8698.26		5.97223	-13.6107	-318.5	4867.42	-11002.7		21.3955	-26.3179	-335.728	12013.6	4534.76		18.5862	-19.9632	-328.317	26371	-3470.09
													3.27895	-8.8134	-317.383	6078.72	187.998		5.92631	-13.2857	-318.326	-3925.68	-11049.8		21.2781	-25.9363	-335.31	10727.1	3880.17		18.4799	-19.6167	-327.977	22720.1	-2829.75
													3.26219	-8.49038	-317.28	11112.6	-1416.01		5.88192	-12.9642	-318.169	1264.32	-23486.1		21.1608	-25.5536	-334.897	9197.37	3766.16		18.3725	-19.2704	-327.637	17876.7	-248.734
													3.26862	-8.16891	-317.261	19145.8	-2683.96		5.83801	-12.6443	-318.017	4375.46	-18299.8		21.0458	-25.1713	-334.493	7387.7	3356.51		18.2645	-18.9246	-327.296	12383.6	695.246
													3.30512	-7.84979	-317.355	22368.7	-3798.97		5.78896	-12.3213	-317.838	8711.96	-5271.58		20.9305	-24.7885	-334.091	5211.48	1874.21		18.1574	-18.5796	-326.952	7219.58	121.927
													3.36964	-7.53272	-317.558	22360.5	-5215.62		5.73747	-11.9959	-317.643	9585.04	-3996.62		20.8123	-24.4042	-333.683	3580.04	429.203		18.054	-18.2371	-326.619	2868.38	1259
													3.42966	-7.21455	-317.74	22636.7	-7035.84		5.69053	-11.6713	-317.472	8088.39	-10755.3		20.6931	-24.0186	-333.274	3391.69	789.694		17.9578	-17.899	-326.311	6646.49	-3604.87
													3.45558	-6.89255	-317.785	23430.7	-9478.81		5.61153	-11.0248	-317.192	4835.59	-3762.17		20.5753	-23.6325	-332.871	4896.89	899.659		17.8688	-17.5648	-326.028	11343.5	-6068.38
													3.45983	-6.56847	-317.745	24056.5	-9941.32		5.57416	-10.7014	-317.054	4796.35	-2643.55		20.4582	-23.2472	-332.471	5747.81	402.317		17.7857	-17.2325	-325.758	16533.3	-1901.23
													3.46148	-6.24479	-317.695	22219.8	-8496.03		5.39263	-9.11184	-316.364	-587.481	-8391.9		20.3411	-22.8639	-332.072	7025.93	-287.981		17.7069	-16.9017	-325.5	20975.5	1840.96
													3.46395	-5.92245	-317.651	17094	-6323.5		5.35862	-8.79446	-316.249	-1104.16	-9189.15		20.2263	-22.4834	-331.682	9198.68	-250.35		17.6313	-16.5723	-325.258	21582	-1922.98
													3.46666	-5.60174	-317.612	11664.7	-4326.98		5.34492	-8.47961	-316.222	2487.72	-16645.9		20.1166	-22.1061	-331.309	10726.1	-563.878		17.562	-16.2436	-325.044	19809.9	-5159.83
													3.46883	-5.28186	-317.581	6637.37	-1580.28		5.35777	-8.168	-316.306	2142.12	-21611.9		20.0123	-21.7323	-330.954	9752.65	-1317.88		17.5038	-15.9144	-324.873	16675.2	-753.157
													3.46983	-4.96187	-317.562	5168.5	-385.824		5.39394	-7.85789	-316.485	752.611	-19571.3		19.9126	-21.3619	-330.614	8071.74	-2043.92		17.449	-15.5832	-324.716	12938.2	4702.94
													3.47013	-4.64153	-317.555	8109.47	-783.347		5.4301	-7.54765	-316.667	4500.83	-20164.8		19.8141	-20.9932	-330.278	7934.85	-2935.69		17.3858	-15.2483	-324.53	9446.94	4457.63
													3.47039	-4.32082	-317.56	10393.3	670.124		5.43149	-7.23589	-316.719	11940.2	-25420.5		19.714	-20.6251	-329.938	9189.02	-4638.21		17.3244	-14.9142	-324.345	5872.13	1722.81
													3.47098	-4.00011	-317.569	11515.5	1492.18		5.40188	-6.92276	-316.654	12863.5	-25701		19.616	-20.2584	-329.609	11321.6	-7171.64		17.285	-14.5877	-324.225	2626.51	-420.597
													3.4722	-3.67989	-317.573	11381.7	-447.786		5.372	-6.60941	-316.589	9910	-20304.3		19.5243	-19.894	-329.309	14648.3	-8217.24		17.2654	-14.266	-324.161	3457.08	-4435.61
													3.47416	-3.36075	-317.557	9185.1	-1752.4		5.35055	-6.29566	-316.557	8195.82	-16309.4		19.4376	-19.5315	-329.031	19079.1	-6815.96		17.2509	-13.9417	-324.105	4670.97	-4372.71
													3.47675	-3.04309	-317.51	9522	-338.832		5.32962	-5.98034	-316.521	8724.89	-14447.2		19.354	-19.17	-328.762	20927	-6209.18		17.2347	-13.6144	-324.036	5875.6	-2996.58
													3.47917	-2.72633	-317.45	9800.42	101.817		5.30877	-5.66356	-316.476	11279.3	-13918.9		19.2721	-18.8089	-328.501	15792.8	-7030.08		17.2149	-13.2872	-323.953	7040.4	-2551.7
													3.48129	-2.40964	-317.398	8952.96	-656.114		5.29343	-5.34637	-316.44	14530	-16232		19.1907	-18.4478	-328.246	9022.51	-7203.37		17.1933	-12.9609	-323.864	6761.88	-1902.2
													3.48638	-2.09206	-317.362	10178.7	-1181.48		5.28411	-5.02985	-316.417	15949.2	-20662.5		19.1095	-18.0866	-327.991	7141.53	-6644.54		17.1739	-12.6347	-323.782	4709.46	-2525.07
													3.49786	-1.77341	-317.35	8288.62	-1523.25		5.27729	-4.71502	-316.397	15843.5	-26298.5		19.0275	-17.7253	-327.727	8377.83	-6485.56		17.1553	-12.3087	-323.706	3941.3	-4397.1
													3.5163	-1.45662	-317.374	3851.1	-6238.09		5.26927	-4.40241	-316.376	16822.7	-33990.4		18.9413	-17.364	-327.442	10241.6	-6834.09		17.1331	-11.9837	-323.626	5342.42	-4270.13
													3.54141	-1.14416	-317.445	7045.07	-14052.4		5.25637	-4.09206	-316.353	19114.2	-41832.5		18.8484	-17.0026	-327.128	13321.7	-8029.87		17.1076	-11.6589	-323.538	9314.82	-5210.21
													3.57234	-0.833524	-317.554	9742.93	-11448.1		5.23529	-3.782	-316.329	19206.8	-39829.7		18.7527	-16.6406	-326.805	16483.9	-9558.1		17.0526	-11.0055	-323.33	18934.4	-22068
													3.60846	-0.521793	-317.688	11554.5	-7210.61		5.20342	-3.46882	-316.308	16776.1	-30098.7		18.6586	-16.2781	-326.489	17879.8	-9347.37		17.0147	-10.68	-323.195	17253.5	-20445.9
													3.65087	-0.209383	-317.851	12749.3	-8106.83		5.1643	-3.15289	-316.29	16057.8	-27377.7		18.5654	-15.9157	-326.172	16122.7	-6845.79		16.9739	-10.3566	-323.056	13252.8	-11728.9
													3.69759	0.10295	-318.034	12716	-9112.14		5.12674	-2.83782	-316.273	17874.9	-30518.5		18.472	-15.5543	-325.843	12176.8	-5573.32		16.9429	-10.0347	-322.948	12745.5	-9332.76
													3.73271	0.416429	-318.169	11271.8	-6895.62		5.09721	-2.52342	-316.259	22951.5	-27623.2		18.3801	-15.1943	-325.512	7238.1	-5496.1		16.9207	-9.71366	-322.868	20403.5	-14913.2
													3.74306	0.732732	-318.198	8713.91	469.616		5.07986	-2.20614	-316.256	30605.9	-21355.3		18.2924	-14.836	-325.195	4239.96	-5597.94		16.8969	-9.39275	-322.79	26067.8	-16315.2
													3.74039	1.05336	-318.16	18968.2	4290.2		5.07686	-1.88401	-316.273	33852.1	-13403.4		18.2111	-14.481	-324.903	6739.39	-9634.39		16.8725	-9.07238	-322.715	25091	-15523.8
													3.73951	1.37866	-318.109	29497.8	3171.24		5.08855	-1.55681	-316.325	34267.2	-5779.97		18.1372	-14.1306	-324.641	12267	-12212.8		16.8555	-8.7535	-322.659	21398.4	-15912
													3.74254	1.70456	-318.066	22665.5	2719.5		5.11252	-1.22592	-316.413	30168.7	-3870.95		18.0676	-13.7824	-324.394	19599.9	-7617.39		16.8457	-8.4345	-322.623	19643.5	-13748.9
													3.74942	2.02704	-318.044	11484.8	1872.25		5.14393	-0.894107	-316.532	21953.1	-4294.43		17.9997	-13.4344	-324.148	25411	-2750.23		16.8361	-8.11206	-322.593	21764.9	-4491.25
													3.76413	2.34673	-318.057	6758.71	850.177		5.17958	-0.561298	-316.672	22427.8	-4025.62		17.9374	-13.0887	-323.924	24648	-4415.12		16.826	-7.78677	-322.565	28427.5	3590.91
													3.78967	2.66536	-318.113	5283.3	1750.53		5.21764	-0.224829	-316.818	31667.2	-2172.02		17.8844	-12.7475	-323.745	20247	-6950.36		16.8195	-7.46205	-322.547	35550.3	2668.34
													3.82125	2.9844	-318.194	5015.8	3294.4		5.24654	0.111306	-316.937	35299.3	-785.032		17.8364	-12.4081	-323.587	15350.9	-6260.34		16.8146	-7.13809	-322.528	38422.7	-1534.46
													3.85392	3.3047	-318.277	5016.15	3461.18		5.24562	0.436658	-316.976	12189.1	-7652.71		17.7887	-12.0677	-323.428	10484.6	-5402.5		16.8049	-6.8126	-322.483	37226.8	-703.804
													3.88998	3.62483	-318.374	4281.51	2356.18		5.21583	0.750961	-316.938	5564.42	-26638.5		17.7417	-11.7278	-323.27	5531.67	-7268.37		16.7888	-6.48618	-322.409	34372.8	1490.45
													3.93312	3.94328	-318.499	4112.93	-915.799		5.18074	1.06465	-316.89	10067.5	-21771.5		17.6984	-11.3903	-323.123	4597.04	-9197.74		16.7693	-6.16168	-322.322	31146.9	-2328.96
													3.98554	4.2603	-318.658	4050.33	-7588.52		5.15313	1.38179	-316.864	12990.4	-16706.5		17.6677	-11.0566	-323.01	6209.52	-4945.78		16.7526	-5.83878	-322.245	27956.2	-4389.71
													4.04823	4.57648	-318.851	4172.06	-15087.6		5.1331	1.69912	-316.858	10107.3	-13655.3		17.6557	-10.7271	-322.948	7406.93	-894.883		16.7471	-5.51455	-322.205	23454	772.477
													4.11892	4.89181	-319.073	4927.69	-19995.3		5.12196	2.0158	-316.873	9280.11	-10717		17.6527	-10.3991	-322.909	8132.47	-808.069		16.753	-5.18819	-322.202	18047.9	4883.27
													4.19523	5.20628	-319.318	5362.05	-19601.7		5.12294	2.33399	-316.92	10115.2	-8977.56		17.6477	-10.0697	-322.863	8253.06	-1925.9		16.7637	-4.86088	-322.215	14733	4874.32
													4.27764	5.52052	-319.586	3753.12	-13049.7		5.13423	2.65425	-316.994	9312.55	-8260.64		17.6389	-9.73932	-322.806	8026.67	-2671.73		16.775	-4.53305	-322.229	13432.9	4121.55
													4.36576	5.83543	-319.873	2297.75	-7215.43		5.14839	2.9752	-317.073	7702.69	-7205.23		17.6276	-9.40865	-322.74	8042.14	-2612.46		16.7853	-4.20449	-322.243	12700.8	5526.49
													4.45273	6.1524	-320.15	3148.66	-6713.26		5.16416	3.29611	-317.157	5940.69	-6931.08		17.6165	-9.07806	-322.678	8516.67	-1402.14		16.794	-3.87534	-322.256	13054.9	7475.82
													4.53301	6.47251	-320.396	3722.65	-6521.86		5.18783	3.61721	-317.271	5024.62	-8200.42		17.6075	-8.74762	-322.626	9287.59	-1383.9		16.8013	-3.54611	-322.266	14871.6	7598.13
													4.61277	6.79495	-320.638	3324.24	-3358.99		5.22115	3.93884	-317.428	5234.76	-8795.66		17.5968	-8.41708	-322.571	10329.9	-4381.1		16.8073	-3.21762	-322.273	15408	6107.1
													4.69724	7.11855	-320.903	3674.87	-128.866		5.25997	4.26133	-317.618	5412.88	-7253.89		17.5804	-8.08622	-322.498	14020.9	-8475.02		16.8118	-2.89088	-322.277	12844.9	3829.22
													4.77627	7.44261	-321.149	4004.37	-818.027		5.3029	4.58458	-317.838	4590.41	-7655.7		17.5329	-7.42414	-322.309	22336.3	-8401.08		16.8156	-2.56568	-322.28	8402.99	-837.493
													4.83962	7.76656	-321.335	3550.06	-3296.27		5.35226	4.90792	-318.089	3798.21	-10477		17.502	-7.09236	-322.194	23841.8	-6070.1		16.8281	-1.91452	-322.299	1417.67	-15635.5
													4.89206	8.09011	-321.48	2915.31	-6151.84		5.40612	5.23169	-318.366	3379.22	-2106.6		17.4671	-6.75935	-322.069	22797.9	-3126.18		16.8389	-1.5871	-322.309	1660.88	-13787.4
													4.941	8.41318	-321.616	1561.45	-6963.42		5.4569	5.55751	-318.656	18394.6	2212.48		17.437	-6.42595	-321.961	20214	-614.561		16.8712	-0.936763	-322.327	-14600.4	-31701.1
													4.98942	8.73638	-321.753	915.932	-5018.34		5.50152	5.88597	-318.941	24193.2	61.0454		17.4192	-6.09312	-321.894	18347.6	801.366		16.9816	0.357055	-322.488	24305.8	-29950.1
													5.03897	9.06034	-321.895	1684.25	-4462.3		5.54329	6.21622	-319.205	13786.6	-4317.26		17.4068	-5.76098	-321.844	17615	443.408		17.004	0.68713	-322.499	38816	-35583.8
													5.09018	9.38513	-322.042	1322.61	-4248.96		5.58425	6.54776	-319.452	14980.8	-8331.88		17.3926	-5.42955	-321.787	16294.6	-182.139		17.0223	1.0215	-322.503	29582.3	-34846.5
													5.14314	9.71077	-322.195	416.541	-2914.39		5.6241	6.8808	-319.713	32037.5	-9050.97		17.3814	-5.09923	-321.74	13933.5	269.194		17.0381	1.35934	-322.508	24551.7	-27297.1
													5.197	10.0375	-322.348	1182.95	-1796.1		5.66057	7.21558	-319.978	38179.5	-7420.81		17.3784	-4.77035	-321.72	12586.9	1027.15		17.0518	1.69671	-322.512	26838.5	-18581.3
													5.25257	10.3656	-322.506	1341.49	-2257.97		5.68896	7.55239	-320.186	34134.8	-6554.44		17.3789	-4.44263	-321.715	13707.4	311.613		17.0607	2.03187	-322.502	29942.3	-12077.3
													5.31806	10.6957	-322.701	1229.57	-7692.15		5.7098	7.89082	-320.319	34688.1	-6474.7		17.3775	-4.11561	-321.709	16021.3	-1248.55		17.0582	2.36586	-322.461	25760.7	-7463.28
													5.40152	11.028	-322.966	958.655	-12744.3		5.73129	8.22952	-320.435	29223.1	-5180.39		17.3762	-3.78873	-321.703	16613.2	-386.084		17.0501	2.69776	-322.412	14555.8	-3096.21
													5.50306	11.3621	-323.303	1001.25	-10265.5		5.75718	8.56783	-320.565	25306.3	-4616.69		17.3772	-3.46136	-321.699	15070.9	1666.2		17.0572	3.02418	-322.426	2176.29	864.379
													5.62096	11.6979	-323.707	4900.25	-8180.41		5.78374	8.90613	-320.695	25112.5	-5712.77		17.3745	-3.13271	-321.68	13565.8	328.772		17.0834	3.34706	-322.512	7675.81	-5140.7
													5.7541	12.0358	-324.169	5392.93	-4635.18		5.8091	9.24373	-320.821	19128.5	-5718.17		17.3631	-2.80249	-321.631	12307.1	-2602.32		17.1103	3.6752	-322.6	12428.2	972.686
													5.90013	12.376	-324.676	2898.64	-63.1253		5.83522	9.57806	-320.958	7534.25	-3319.13		17.3482	-2.47254	-321.569	10858.9	-2173.06		17.1321	4.01087	-322.666	17814.2	7888.77
													6.05134	12.7174	-325.199	2837.09	-220.445		5.86268	9.90773	-321.116	4017.44	-1823.75		17.3373	-2.14472	-321.52	9507.8	493.621		17.1618	4.34711	-322.749	22504.9	-9202.23
													6.36364	13.404	-326.273	1662.79	-5615.18		5.88948	10.2334	-321.293	9762.57	-1269.62		17.335	-1.81872	-321.501	8181.22	3758.07		17.2048	4.68028	-322.869	23454.3	-25997.6
													6.54063	13.7539	-326.89	3589.34	-8041.38		5.92008	10.5563	-321.505	17283.3	-3207.64		17.3437	-1.49381	-321.522	7340.55	4425.65		17.254	5.01206	-323.017	23387.6	-15065.5
													6.83706	14.4524	-327.909	1276.57	-6815.33		5.96969	10.8782	-321.798	22808.3	-8045.16		17.3582	-1.16957	-321.564	6209.66	1530.24		17.304	5.34432	-323.177	25123.4	-1662.64
													6.94063	14.7965	-328.247	-824.299	-7010.97		6.04445	11.2019	-322.186	21476.8	-8105.74		17.3725	-0.845609	-321.607	4308.77	-1033.14		17.3526	5.67852	-323.331	21370.3	-4343.76
													7.03437	15.1378	-328.542	1328.98	-13175.8		6.13367	11.5325	-322.625	12486.4	-3689.22		17.3853	-0.521282	-321.647	4201.99	-1789.67		17.3968	6.01327	-323.472	16479.7	-9659.15
													7.12715	15.4785	-328.827	-1177.77	-19641.2		6.22997	11.8711	-323.083	60.1471	-13948		17.3967	-0.196298	-321.682	4386.49	-1917.43		17.4326	6.3431	-323.607	15048.1	-3816.35
													7.22197	15.8191	-329.115	-4977.3	-29537.7		6.33455	12.2116	-323.551	-616.571	-48359.3		17.4068	0.128029	-321.711	3046.51	-4868.39		17.4628	6.6672	-323.747	20543.4	1968.81
													7.30635	16.1531	-329.361	-6136.71	-52085		6.4507	12.5509	-324.038	4157.4	-61930.8		17.4159	0.450467	-321.731	1277.54	-8292.77		17.5007	6.99214	-323.907	19994.8	9386.93
													7.37189	16.4719	-329.533	-5458.63	-95562.8		6.88229	13.5808	-325.802	39942.5	5575.74		17.4243	0.771724	-321.744	1201.38	-8426.17		17.5519	7.32118	-324.088	22177.5	5417.19
													7.44321	17.9435	-329.34	73681.3	-60397.5		7.11486	14.2662	-326.862	41920.9	4312.38		17.432	1.0933	-321.753	5663.17	-10620.1		17.7477	8.30725	-324.657	31256.2	-22282.6
													7.5081	18.3507	-329.574	93668.8	-49535.8		7.17267	14.609	-327.195	51748.2	-16544.1		17.4511	1.74735	-321.778	17209.1	-22452.4		17.9195	8.96008	-325.151	34262.4	-14461.2
													7.68312	18.783	-330.244	55151	-41574.8		7.21088	14.9555	-327.478	63258	-9585.47		17.4623	2.07867	-321.798	20630.8	-24859.7		17.9995	9.29363	-325.381	32955.8	-9871.27
													8.17523	19.6042	-332.072	2563.58	-27138.8		7.24601	15.3066	-327.774	80846.3	1283.51		17.4843	2.73691	-321.857	32112.5	-16911.1		18.076	9.62873	-325.6	30106.2	-10181.9
													8.39414	19.988	-332.843	-1480.94	-37588.9		7.27862	15.6593	-328.07	95103.4	8636.27		17.4987	3.0648	-321.905	34473	-15619.1		18.1499	9.96323	-325.815	29154.7	-14448.9
													7.87227	-28.2417	-336.362	23289.5	-4165.4		7.3042	16.0096	-328.339	106763	4259.61		17.5671	4.05437	-322.13	6502.86	-3304.78		18.2178	10.299	-326.02	29548.2	-15406.1
													7.1894	-26.9517	-333.772	7067.67	-28415.9		7.31169	16.3538	-328.533	124853	-15793.9		17.5823	4.38384	-322.171	9475.72	-527.041		18.2798	10.6376	-326.216	32027.5	-12124.8
													6.73291	-26.0402	-332.152	23096.4	3514.97		7.30451	16.703	-328.631	165146	-224.948		17.5947	4.71274	-322.203	9083.43	591.355		18.3434	10.9798	-326.412	36106.8	-7212.12
													6.55557	-25.604	-331.548	33916.2	3082.98		9.38018	-28.1199	-335.789	-6094.47	-25339.8		17.61	5.04188	-322.248	7424.2	475.919		18.4133	11.3255	-326.618	39275.6	-4695.08
													6.4075	-25.1897	-331.071	45767	-1937.61		9.18323	-27.7376	-334.931	2250.43	-14341.2		17.6228	5.37107	-322.286	5653.39	-28.0237		18.4885	11.6731	-326.832	39926.8	-6337.75
													6.25402	-24.7901	-330.587	57768.4	-7908.42		8.98549	-27.3549	-334.055	10829.1	-13661.3		17.627	5.69985	-322.293	4142.36	-476.14		18.5677	12.022	-327.054	37947.6	-10268.7
													6.06459	-24.3964	-329.975	61099.8	-1639.35		8.78862	-26.9714	-333.172	15678.3	-21237.6		17.6242	6.02781	-322.276	3890.77	-1720.51		18.6507	12.3734	-327.278	35099.4	-15492.6
													5.85335	-24.0069	-329.294	54347.4	-2908.44		8.40303	-26.2008	-331.464	672.501	-17511		17.6198	6.35456	-322.256	4895.99	-2726.14		18.7369	12.7269	-327.504	30153.9	-19289.9
													5.64527	-23.6221	-328.64	48648.3	-953.117		8.02494	-25.0778	-329.68	21726.4	-54892.9		17.6262	6.67995	-322.273	5665.33	-1837.64		18.8252	13.0788	-327.735	22800	-21105.5
													5.46402	-23.2438	-328.066	67042.2	3126.39		7.90566	-24.6968	-329.073	5719.22	-61769.2		17.652	7.00424	-322.354	3454.85	-855.733		18.9139	13.4272	-327.972	17930.6	-22336.3
													5.32501	-22.8731	-327.597	89046.3	-2767.86		7.77383	-24.3095	-328.409	6345.53	-64104.6		17.6848	7.32908	-322.46	1475.4	-3351.75		19.0012	13.7743	-328.208	17575	-21776.8
													5.10402	-22.133	-326.748	77394.4	-31850		7.64932	-23.9234	-327.777	8158.87	-65076.2		17.7124	7.65567	-322.55	745.749	-6933.37		19.0856	14.122	-328.438	19157.6	-19069.1
													4.9933	-21.7634	-326.293	60904.5	-15903.6		7.54295	-23.5431	-327.221	2422.05	-64741.4		17.7446	7.98213	-322.657	649.108	-4752.59		19.1674	14.4699	-328.663	20053.6	-15075.4
													4.87651	-21.401	-325.814	44400.4	1995.23		7.45914	-23.1711	-326.756	-1721.38	-62144.5		17.7924	8.30647	-322.814	4117.43	-1203		19.2469	14.8179	-328.885	20714.5	-9538.01
													4.75529	-21.0467	-325.317	35340.8	-1768.86		7.38349	-22.8059	-326.332	-2694.93	-56452		17.8484	8.62956	-323	12637.5	-49.0965		19.3248	15.1677	-329.104	21629	-2635.99
													4.63437	-20.6999	-324.82	29275.8	-7090.4		7.29818	-22.4445	-325.882	1432.08	-49550.1		17.9026	8.95311	-323.186	22254.9	703.597		19.4002	15.5202	-329.314	21989.3	702.91
													4.5258	-20.3571	-324.364	26347.9	-4390.61		7.20362	-22.0846	-325.4	18207.7	-44033.5		17.953	9.27938	-323.363	29480.1	2861.07		19.4702	15.8749	-329.506	20513.2	-1356.55
													4.43932	-20.0162	-323.987	20797.2	-5047.95		7.10611	-21.7247	-324.897	33529	-38286.3		17.9998	9.60972	-323.528	30407.3	4843.25		19.5322	16.23	-329.672	15211.4	-5384.35
													4.36803	-19.6811	-323.688	22817.8	-29339.7		7.00805	-21.3665	-324.389	24814.9	-32245.2		18.0435	9.94117	-323.681	23615.1	5795.01		19.5861	16.5811	-329.816	5739.78	-9428
													4.29816	-19.3526	-323.429	36526.6	-40995.5		6.91094	-21.0125	-323.891	6360.24	-27761.9		18.0853	10.2707	-323.822	16143.2	5306.41		19.6331	16.9262	-329.944	-254.481	-11922.6
													3.64509	-16.0154	-320.778	52662.1	4823.82		6.81982	-20.6616	-323.423	-466.363	-20984		18.1291	10.5996	-323.968	12107.8	1095.6		19.6763	17.2693	-330.062	941.088	-9681.93
													3.61015	-15.6728	-320.587	58210.9	3981.37		6.74079	-20.3116	-323.002	8036.36	-10461.7		18.1783	10.9296	-324.137	7193.6	-1723.92		19.7177	17.6144	-330.173	6409.72	-1669.6
													3.57229	-15.3369	-320.397	57591.6	1509.93		6.67784	-19.9632	-322.638	50072	-24701.5		18.3541	11.9194	-324.74	4353.03	-2685.41		19.8227	18.6611	-330.447	7054.25	-5619.44
													3.52995	-15.0036	-320.203	52766.8	-3406.75		5.95666	-16.2356	-319.713	-7188.59	-69599.7		18.4275	12.2449	-324.991	6948.96	-2378.89		19.8955	19.3512	-330.683	-2038.26	-13888.9
													3.48334	-14.6675	-320.001	47066.4	-8103.94		5.91667	-15.9046	-319.553	-7618.62	-56567.8		18.5034	12.5697	-325.25	9872.18	523.226		19.9461	19.7012	-330.848	1105.25	-15428.4
													3.4396	-14.3326	-319.811	38897.8	-7753.57		5.87377	-15.5731	-319.384	-5250.98	-44098.5		18.5748	12.8961	-325.493	10543.8	3792.34		20.1609	21.113	-331.588	4560.74	-20205.4
													3.40496	-14.0034	-319.652	25870.8	-4759.97		5.82742	-15.2424	-319.2	-4586.48	-33777		18.6441	13.2239	-325.726	9639.71	6409.2		20.2519	21.4715	-331.927	9075.49	-23316.6
													3.34412	-13.3497	-319.36	1666.31	-1781.17		5.77753	-14.9147	-318.993	-3860.88	-22508.7		18.7143	13.5522	-325.96	8610.01	7877.11		20.3609	21.8366	-332.335	12184.5	-19169.7
													3.3127	-13.0222	-319.207	1677.24	-5221.99		5.72872	-14.5895	-318.787	2794.14	-12017.2		18.7843	13.881	-326.19	8594.79	6509.39		20.4826	22.207	-332.802	22229.6	634.581
													3.28182	-12.6959	-319.052	3014.56	-5147.21		5.68697	-14.2649	-318.61	10926.5	-1972.53		18.8527	14.2104	-326.412	8789.67	4310.36		20.6135	22.5796	-333.317	43660.5	10688.8
													3.24947	-12.3695	-318.891	4008.41	-4266.26		5.60937	-13.614	-318.302	9598.54	1650.4		18.9213	14.5405	-326.637	10308.1	1585.96		20.7585	22.9494	-333.853	28545.6	25042.6
													3.21378	-12.0415	-318.72	5102.07	-6106.23		5.56608	-13.2885	-318.145	7954.17	-6322.01		18.9924	14.8714	-326.872	11808.4	-2285.53		20.9187	23.3107	-334.364	54170.7	-51260.6
													3.17652	-11.7131	-318.545	6456.4	-8369.53		5.52203	-12.9651	-317.997	9115.75	-16092.5		19.0652	15.2032	-327.115	10764.7	-6192.31		22.685	-32.4482	-342.889	7075.94	-6254.11
													3.14045	-11.3859	-318.377	6060.62	-9212.7		5.47661	-12.6428	-317.847	10041.2	-13344.1		19.139	15.5359	-327.361	8730.34	-7924.49		22.4153	-32.0532	-342.034	12013.7	-5030.05
[truncated: 36,558 more rows]

## Sheet: #2
S1 Dataset	Flexion at 7.5 Nm						Extension at 7.5 Nm						Right lateral bending at 7.5 Nm						Left lateral bending at 7.5 Nm						Clockwise torsion at 7.5 Nm						Counterclockwise torsion at 7.5 Nm
	Coord X (mm)	Coord Y (mm)	Coord Z (mm)	Max Princ Strain (me)	Min Princ Strain (me)		Coord X (mm)	Coord Y (mm)	Coord Z (mm)	Max Princ Strain (me)	Min Princ Strain (me)		Coord X (mm)	Coord Y (mm)	Coord Z (mm)	Max Princ Strain (me)	Min Princ Strain (me)		Coord X (mm)	Coord Y (mm)	Coord Z (mm)	Max Princ Strain (me)	Min Princ Strain (me)		Coord X (mm)	Coord Y (mm)	Coord Z (mm)	Max Princ Strain (me)	Min Princ Strain (me)		Coord X (mm)	Coord Y (mm)	Coord Z (mm)	Max Princ Strain (me)	Min Princ Strain (me)
X - antero posterior direction	32.1883	31.1507	-341.91	-6221.45	-29531.6		29.8475	31.2005	-343.066	37994.5	-1457.61		37.0011	-24.0001	-344.018	21693.7	-10578.1		38.1707	-25.2262	-342.65	17242	-13300.6		34.0208	34.5662	-345.003	2773.47	-19537		33.6589	33.023	-344.509	6185.87	-28852.7
Y - medio lateral direction	32.2389	31.5375	-342.147	-23728.4	-33536.3		29.9619	31.5582	-343.326	49339	-28913.8		36.7929	-23.6053	-343.4	8851.95	-18607.1		38.0083	-24.8437	-342.151	17156.8	-7326.48		34.1767	34.9374	-345.418	2029.54	-20719.7		33.806	33.4013	-344.927	5965.11	-30189.1
Z - cranio caudal direction	32.2806	31.9237	-342.395	-33408	-47761.4		30.0894	31.9178	-343.611	54691.6	-30047.8		36.6324	-23.2286	-342.926	5694.25	-25803.1		37.8189	-24.4624	-341.581	16048.9	-10386.1		34.3558	35.3106	-345.904	2013.03	-21279.8		33.9751	33.7856	-345.415	7652.55	-29822.6
	32.3079	32.3036	-342.659	-41960.5	-46754.8		30.2303	32.2777	-343.903	46157.3	12156.6		36.4515	-22.8536	-342.37	2525.1	-27495.5		37.6101	-24.0811	-340.946	17879.2	-13777.9		34.5683	35.6871	-346.49	2571.71	-21459.8		34.1773	34.1801	-346.009	9736.68	-26378.2
	32.3176	32.6788	-342.914	-4735.7	-52571.2		30.3827	32.6354	-344.178	49195.4	17195.2		36.2514	-22.4846	-341.733	2736.57	-22396.4		37.2279	-22.9073	-339.743	30864.1	-31570.6		34.8037	36.0672	-347.142	1952.22	-21765.1		34.3989	34.5813	-346.667	12277.1	-21704.8
	32.3135	33.0538	-343.151	45645.1	-41851.7		30.5418	32.9887	-344.419	48550.4	-52286.4		36.1049	-22.132	-341.239	1773.5	-10808.9		37.0508	-22.5035	-339.188	61546.2	-34609		35.0546	36.4542	-347.836	776.149	-17325.4		34.6284	34.9906	-347.354	14551.9	-18839.3
	32.3175	33.4358	-343.421	64251.3	-31181.3		30.7067	33.3372	-344.631	44200.1	-101542		36.0072	-21.7908	-340.903	6746.88	-17410.3		36.9358	-21.7342	-338.809	79134.1	-33927.4		35.6555	37.3028	-349.547	16060.5	-18677.4		35.5203	36.4562	-349.992	18877.3	-12795.4
	32.3494	33.831	-343.771	40337.7	-46145.4		30.8937	33.6878	-344.921	45656.3	-57458.5		35.8862	-21.4347	-340.501	19551.3	-23750.6		36.8708	-21.3491	-338.626	69983	-26955.8		35.9833	37.754	-350.501	12905.6	-25307.4		35.81	36.9667	-350.849	30584.8	-11248.1
	32.417	34.2404	-344.203	27856	-67034.2		31.1153	34.0462	-345.381	53517.9	-1316.99		35.7048	-21.0906	-339.919	25559.9	-47679.1		36.802	-20.9631	-338.461	60899.4	-24327.5		36.2811	38.1946	-351.372	5846.98	-35356.2		36.0385	37.4525	-351.524	61115.6	-9562.08
	32.5216	34.6629	-344.703	27085.6	-46693.8		31.352	34.4076	-345.953	51755	8302		35.6545	-20.7717	-339.729	30115.9	-68749.9		36.7117	-20.5742	-338.21	41427.1	-23891.9		36.5101	38.6106	-352.044	-3601.22	-51937.7		36.1897	37.9102	-351.963	81996.3	-22734.6
	32.6519	35.0936	-345.248	23836	-17636.5		31.5828	34.7663	-346.557	35943.1	4986.55		35.6059	-20.4456	-339.55	26022.2	-53139		36.6462	-20.1933	-338.044	37772.2	-22632		36.6496	38.9973	-352.458	-8973.61	-70730.1		36.2833	38.3476	-352.23	60550.8	-91705
	32.7963	35.5274	-345.815	11578.9	-11572.8		31.8137	35.1245	-347.175	15609.5	1899		35.5546	-20.1097	-339.371	23992.4	-45679.4		36.5647	-19.8075	-337.822	34707.5	-14238.7		36.7424	39.3769	-352.74	-10011.9	-58350.1		36.437	39.2014	-352.681	127048	-36563.6
	32.948	35.9601	-346.405	4759.3	-14985.1		32.0534	35.4862	-347.805	10046.8	-10036.9		35.5028	-19.7723	-339.179	21896.3	-44178.9		36.4621	-19.4182	-337.558	47746.7	-6993.42		36.8345	39.7702	-353.023	-8215.68	-38009.2		36.7466	40.0746	-353.632	400280	-42319.2
	33.1024	36.3886	-347.02	14353.9	-16244.5		32.2954	35.8523	-348.427	10934.1	-16098.4		35.4254	-19.4307	-338.915	17520.7	-32302.2		36.3645	-19.0323	-337.267	52753.2	-10296.9		36.9312	40.1728	-353.324	-2877.24	-30250		31.0934	22.7527	-337.994	24458.5	-6425.43
	33.2596	36.8136	-347.66	22826.7	-20670.9		32.5387	36.2276	-349.043	12667.8	-12384.5		35.377	-19.0897	-338.733	14456.2	-28694.8		36.2791	-18.6527	-337.026	51394.3	-16211.4		37.0298	40.5765	-353.633	5660.57	-30733.7		31.1545	23.1097	-338.176	23362.6	-6263
	33.4276	37.239	-348.345	9356.87	-23878.1		34.0492	38.5099	-352.9	-10295.8	-16246.3		35.3185	-18.7475	-338.514	8676.9	-29571.4		36.1919	-18.2747	-336.768	43358.1	-20026		37.1315	40.9805	-353.955	16517.3	-34069.2		31.2148	23.4678	-338.357	21905.2	-10615.1
	33.6369	37.6757	-349.163	-5640.11	-22540.2		34.239	38.9612	-353.348	-4031.16	-15353.8		35.242	-18.4071	-338.241	2966.5	-29765.9		36.1078	-17.895	-336.517	39187.8	-25068.9		37.2381	41.3857	-354.295	25686.3	-36976.2		31.272	23.8245	-338.531	22106.3	-16295.6
	33.898	38.1271	-350.142	-11092.6	-16305.4		27.6378	21.5385	-338.545	23144.8	-14316.8		35.1656	-18.0638	-337.953	1070.58	-26253.5		36.016	-17.5201	-336.238	15636.3	-34274.2		37.3515	41.7931	-354.66	27904.5	-35303.2		31.3261	24.1807	-338.698	22843.5	-22692.8
	34.1426	38.5679	-351.067	-4256.8	-9781.71		27.7042	21.8977	-338.695	26277.9	-29132.4		35.0965	-17.72	-337.691	2869.3	-22498.4		35.9554	-17.1558	-336.059	11442.8	-47202.7		31.3376	24.539	-338.255	14993.8	-16375.5		31.3773	24.5375	-338.863	23406.3	-23904.7
	34.3114	38.977	-351.755	12410.8	83.7687		27.7732	22.2529	-338.843	22365.6	-33670.8		35.026	-17.3743	-337.433	6655.16	-18056.5		35.8957	-16.7953	-335.883	7016.63	-54335.1		31.3996	24.889	-338.444	15017.7	-13787.1		31.4255	24.8955	-339.024	25135.6	-17510.1
	34.4261	39.3655	-352.273	30943.1	-306.206		27.9392	22.9499	-339.217	-6486.43	-36195		34.9585	-17.032	-337.181	7560.92	-13356		35.8405	-16.4325	-335.733	6567.01	-64530		31.4619	25.241	-338.632	15143.5	-9492.16		31.4715	25.2548	-339.18	27941.5	-9186.87
	30.8053	21.4691	-337.24	3195.95	-30024.7		28.0298	23.298	-339.427	-14719.9	-42426.4		34.8799	-16.6845	-336.898	15735.1	-7167.87		35.7913	-16.0757	-335.6	11214.3	-71971		31.5226	25.5933	-338.816	16374.9	-7954.53		31.5181	25.615	-339.337	28901.9	146.337
	30.8468	21.8281	-337.412	5663.37	-30677.2		28.1068	23.6434	-339.6	-9557	-51609.4		34.8279	-16.3471	-336.701	38799.9	-16583.1		35.7271	-15.7104	-335.417	17117	-70403.2		31.5824	25.946	-338.998	18034	-11014.3		31.5677	25.9755	-339.499	29736.3	5641.55
	30.8819	22.183	-337.568	-3191.31	-29573.2		28.1576	23.9831	-339.7	4307.83	-50527.4		34.7746	-16.0077	-336.514	63106.1	-25652.1		35.6688	-15.348	-335.274	11178.4	-68220.4		31.6413	26.2989	-339.181	19890.3	-12528.4		31.6173	26.3356	-339.658	31203.8	4002.84
	30.9851	22.8838	-338.006	-1278.02	-13516.5		28.1985	24.3229	-339.784	10125.5	-22532.6		34.7215	-15.6694	-336.321	55017.8	-20506.5		35.615	-14.9915	-335.146	17193.6	-61617.7		31.6971	26.6513	-339.36	22789.7	-10701.3		31.6646	26.6948	-339.809	29709.1	1507.57
	31.042	23.2343	-338.243	6897.95	1522.87		28.2477	24.6689	-339.911	14932.5	4171.28		34.6769	-15.3304	-336.153	74999	-10275.4		35.5645	-14.6327	-335.023	17304	-55854.2		31.749	27.0029	-339.535	25866	-9416.56		31.7159	27.0545	-339.97	25408.3	895.318
	31.0845	23.5864	-338.43	15965.4	4453.59		28.3043	25.0208	-340.067	22881.8	4362.75		34.6205	-14.9868	-335.938	78657.6	-14445		35.5213	-14.2733	-334.92	27717.6	-40391.8		31.8003	27.3547	-339.707	26810	-8505.91		31.7779	27.4158	-340.157	22980.5	-721.507
	31.1115	23.9368	-338.568	19629.5	-6054.2		28.3635	25.3764	-340.228	24550.1	2418.3		34.5719	-14.6515	-335.761	70367.9	-6411.37		35.4784	-13.9172	-334.818	32793	-33747.8		31.8529	27.7072	-339.878	27593.5	-8661.04		31.8491	27.7799	-340.368	21056.1	-3074.2
	31.1279	24.2838	-338.674	8996.05	-15743.3		28.4231	25.7341	-340.388	28427.7	676.516		34.5341	-14.31	-335.611	61678.3	-7748.03		35.4371	-13.5618	-334.718	28394.8	-29289.6		31.9038	28.0601	-340.042	29411.7	-10658.4		31.9261	28.1471	-340.598	19550.9	-5646.78
	31.1477	24.6299	-338.787	-3255.79	-20886.9		28.4821	26.0929	-340.549	33118.7	1185.94		34.4976	-13.9719	-335.467	53405.7	-2480		35.3992	-13.2078	-334.629	19868.3	-25838.8		31.9527	28.4135	-340.199	29610.6	-10623.7		32.0062	28.5168	-340.837	18329	-7724.3
	31.179	24.9777	-338.93	-6174.71	-20432.5		28.5414	26.4536	-340.712	36152.3	5395.61		34.4646	-13.6329	-335.335	43304.1	-12915		35.3672	-12.8576	-334.554	18640.5	-19832		32.0062	28.769	-340.365	27454	-6509.05		32.0881	28.8882	-341.078	17134.3	-8089.89
	31.2166	25.3279	-339.09	-4069.54	-19074.2		28.6028	26.8177	-340.877	37139.8	4346.46		34.4353	-13.2943	-335.216	32840.9	-14483.5		35.3313	-12.5067	-334.462	14343.3	-17737.8		32.0696	29.1275	-340.556	26264.2	-3082.45		32.1738	29.2617	-341.33	16044.9	-6281.91
	31.2545	25.6802	-339.256	-571.478	-21545.8		28.6701	27.186	-341.055	34940.3	-1115.71		34.4073	-12.9567	-335.096	22190	-11918.2		35.298	-12.1585	-334.401	14461.4	-17503.3		32.142	29.4881	-340.774	26766	-3258.66		32.2655	29.6377	-341.599	15175.4	-4982
	31.2883	26.033	-339.416	3666.68	-21903		28.7446	27.5582	-341.251	34453	-385.415		34.3824	-12.6158	-334.994	12382.4	-7936.77		35.2665	-11.8123	-334.347	13334.9	-17383.1		32.2214	29.8497	-341.016	26897.8	-5934.46		32.3616	30.0149	-341.879	15141.7	-5988.53
	31.3179	26.3853	-339.573	11139.8	-15531.1		28.8184	27.9297	-341.444	38906.5	4772.9		34.3612	-12.2768	-334.903	3449.25	-3711.45		35.2383	-11.466	-334.298	12461.3	-17611.2		32.3042	30.2113	-341.268	26025.8	-10546.3		32.4601	30.3921	-342.161	16519.5	-7573.59
	31.3505	26.7394	-339.747	18044.7	-5571.12		28.8841	28.2965	-341.615	44154.9	7472.84		34.3415	-11.9349	-334.818	5567.91	-523.216		35.2116	-11.1195	-334.256	9859.5	-18127.8		32.3887	30.572	-341.523	25407.5	-14677.8		32.5614	30.7689	-342.449	18899	-8258.72
	31.3903	27.0967	-339.949	15401	-588.667		28.9471	28.662	-341.78	52115	8624.91		34.3309	-11.593	-334.747	8255.44	900.195		35.1847	-10.7745	-334.212	9486.64	-17673.3		32.4773	30.9325	-341.789	25660.9	-16414.8		32.6667	31.145	-342.749	22101.4	-6853.26
	31.4327	27.4579	-340.159	6292.15	-6263.3		29.0139	29.0307	-341.953	61317.4	7133.07		34.3246	-11.2507	-334.682	9402.9	1934.38		35.1577	-10.4285	-334.169	7129.82	-17042.3		32.5719	31.2932	-342.073	25665.1	-16288.4		32.7781	31.5208	-343.065	26879.7	-4783.62
	31.473	27.8222	-340.359	7827.5	-20996.1		29.0811	29.4014	-342.126	64264.4	281.591		34.3198	-10.9086	-334.626	10313.8	1373.6		35.1333	-10.0843	-334.129	6377.8	-16807.6		32.6713	31.6545	-342.366	24852.2	-15194		32.8975	31.8969	-343.399	29632.4	-8115.86
	31.5101	28.1876	-340.541	10467.6	-28792.9		29.1462	29.7721	-342.291	61480.9	-5994.96		34.3162	-10.5659	-334.573	11399.2	1005.88		35.1083	-9.74014	-334.086	7269.23	-17131.2		32.7742	32.0168	-342.661	24392.9	-13512		33.025	32.2741	-343.754	24054.4	-14559.1
	31.545	28.5525	-340.703	5301.39	-30702.7		29.2209	30.1414	-342.481	55996.8	10.1868		34.3112	-10.2232	-334.516	12990.1	1507.75		35.0823	-9.39587	-334.039	7415.56	-17613.1		32.8814	32.38	-342.962	24289.3	-11077.1		33.1599	32.6531	-344.131	14971.2	-19153.7
	31.5827	28.9182	-340.863	2349.21	-33635.1		29.3156	30.508	-342.724	50881.7	11703.9		34.307	-9.88159	-334.462	13295.4	2067.74		35.057	-9.05277	-333.995	4389.37	-18957.1		32.9936	32.7441	-343.27	23107	-8174.3		33.3009	33.0322	-344.526	7767.58	-21974.2
	31.6264	29.2856	-341.034	6887.16	-34757.9		29.4214	30.8723	-342.99	40421.1	14769.1		34.3043	-9.53973	-334.412	12330.2	1465.5		35.0267	-8.70998	-333.941	3383.51	-21620.8		33.112	33.1089	-343.588	20157.6	-5879.34		33.4491	33.4109	-344.946	4207.78	-23958.4
	31.6747	29.6545	-341.213	9703.07	-30693.1		29.5294	31.235	-343.249	23926.4	20455.6		34.3003	-9.19743	-334.361	11670.2	1607.65		34.9964	-8.36655	-333.881	2807.9	-23945.4		33.2374	33.4742	-343.919	16531.5	-6758.19		33.6172	33.794	-345.432	4679.71	-23972.5
	31.7259	30.0246	-341.402	5253.46	-25941.4		29.6508	31.6	-343.53	33113.8	3947.7		34.295	-8.85539	-334.305	11562.3	1589.39		34.9686	-8.02401	-333.827	2587.94	-26253.4		33.3711	33.8413	-344.269	12833.8	-10642		33.8149	34.186	-346.016	8035.39	-22471
	31.7798	30.3954	-341.615	307.104	-25687.4		29.7949	31.9695	-343.857	53866.5	-8565.87		34.2901	-8.51331	-334.252	10977.4	2366.4		34.9392	-7.68308	-333.766	-315.475	-29154		33.5132	34.2106	-344.643	9322.09	-14781.4		34.0312	34.5843	-346.664	12126.4	-19796.8
	31.8354	30.7679	-341.854	-2288.11	-26380.9		29.9462	32.3368	-344.169	61885	12900.6		34.2821	-8.17086	-334.188	10742.3	2676.4		34.9094	-7.3416	-333.701	413.098	-29771.6		33.6619	34.5813	-345.037	6150.13	-18356.7		34.2569	34.9901	-347.345	14499.5	-16674.1
	31.8891	31.1468	-342.094	-14296.5	-27270		30.0881	32.6949	-344.403	51475.6	7013.59		34.2734	-7.82823	-334.126	10905.4	2580.49		34.8821	-6.99996	-333.64	619.674	-29560.9		33.8187	34.9527	-345.454	3334.09	-21118.6		35.418	36.9297	-350.815	19281.9	-5575.2
	31.9378	31.5338	-342.321	-25502.4	-53166.2		30.2256	33.0446	-344.569	42723.4	-79987.9		34.2648	-7.48626	-334.065	11638.9	2293.36		34.8523	-6.65773	-333.574	674.904	-28818.6		33.9965	35.3263	-345.935	1863.15	-22182.1		35.6607	37.4168	-351.538	44199.2	-3517.16
	31.9792	31.9209	-342.569	-27370.4	-74685.4		30.3717	33.3895	-344.714	28345.9	-131985		34.2534	-7.14444	-333.996	12423.9	2169.46		34.8233	-6.31708	-333.506	-30.6554	-25461.6		34.2047	35.7034	-346.509	2452.24	-21840.4		35.8245	37.873	-352.02	58754.9	-18983.4
	32.0081	32.301	-342.848	-32713	-50900.2		30.5479	33.7379	-344.967	47935.5	-94996.7		34.2407	-6.80149	-333.926	13334.1	1973.08		34.7946	-5.97671	-333.438	1806.89	-23602.9		34.4353	36.0835	-347.149	3276.44	-20216.3		35.9266	38.3059	-352.316	39931.3	-90352.4
	32.0101	32.6719	-343.09	22446.9	-51447.8		30.7687	34.096	-345.431	77096.8	-37807.8		34.2274	-6.45887	-333.857	13981.1	815.194		34.762	-5.63596	-333.36	4099.55	-22762.5		34.6817	36.469	-347.834	2683.03	-13641.2		35.9982	38.7276	-352.522	37336.5	-123335
	31.9848	33.0364	-343.266	64771.4	-33747.5		31.0102	34.4586	-346.026	66665.9	-8890.42		34.2146	-6.11753	-333.789	14751.5	1267.32		34.731	-5.29564	-333.285	4782.58	-19747.8		35.5838	37.7485	-350.423	7290.16	-19129.4		36.0845	39.1515	-352.779	80018.9	-24925.5
	31.9712	33.4084	-343.487	64319	-6962		31.246	34.8193	-346.647	39456	-953.101		34.2	-5.77577	-333.715	12176.9	2424.74		34.6999	-4.95474	-333.208	4641.27	-19640.4		35.8956	38.1914	-351.334	-92.1069	-28300.4		29.2409	12.5126	-333.697	18046.7	-6204.2
	32.0027	33.7992	-343.843	35842.1	-11038.8		31.4784	35.1788	-347.271	17907.5	-2850.28		34.1881	-5.43422	-333.646	11648.1	906.379		34.6705	-4.6143	-333.14	5441.73	-21642.4		36.1465	38.6137	-352.071	-5774.31	-49189.6		29.2671	12.8545	-333.758	16925.8	-9092.77
	32.0776	34.2087	-344.301	23838.5	-38078.6		31.7144	35.5399	-347.893	10794	-10787.7		34.1736	-5.09247	-333.57	11917.7	234.586		34.6386	-4.27389	-333.064	6270.96	-20592.6		36.303	39.0053	-352.534	-8231.06	-76155.8		29.3006	13.1968	-333.837	17721.5	-15954.8
	32.1875	34.6334	-344.815	18037	-32428.9		31.9529	35.9064	-348.507	11623.7	-14568		34.1601	-4.75195	-333.497	10946.3	-215.77		34.61	-3.93338	-332.998	5414.23	-20104.9		36.405	39.3875	-352.843	-4621.8	-73310.7		29.343	13.5392	-333.94	19520	-26427.5
	32.3202	35.0672	-345.362	12267.1	-15424.3		32.1953	36.2833	-349.121	13070.3	-11541		34.1474	-4.4109	-333.426	11213.7	-465.001		34.5853	-3.5926	-332.942	5894.53	-20856		36.4988	39.7817	-353.137	2509.26	-57694.8		29.3938	13.8811	-334.069	20432.6	-29813.8
	32.4649	35.5039	-345.929	1616.41	-11094.2		32.4616	36.6806	-349.797	19611.2	-7952.98		34.1366	-4.07026	-333.359	11888.6	368.281		34.5621	-3.2519	-332.894	6977.04	-21797.8		36.5948	40.1851	-353.443	7840.44	-46067.9		29.4528	14.2251	-334.228	19384	-22879.6
	32.6157	35.9391	-346.515	-2606.62	-13122.1		33.6117	38.4813	-352.73	-5364.14	-10019.2		34.1236	-3.72971	-333.284	11432.5	52.481		34.5423	-2.91148	-332.85	6835.1	-20301		36.6946	40.5908	-353.763	11575.6	-38013.8		29.5178	14.5733	-334.414	17999.4	-13072.7
	32.7689	36.3701	-347.123	7622.16	-14486		33.8104	38.9341	-353.205	-5780.9	-11874.9		34.1132	-3.38909	-333.22	11284.1	111.741		34.5204	-2.56989	-332.809	6724.12	-19554.1		36.7985	40.9973	-354.098	14425.7	-32924.2		29.5795	14.9235	-334.595	18550	-4128.3
	32.9241	36.7976	-347.752	16238	-19213.1		25.4759	12.0691	-334.056	49213	30568.4		34.1052	-3.04998	-333.165	11134	-845.856		34.4996	-2.22798	-332.769	6728.96	-18324.3		36.9065	41.4046	-354.448	16442	-30927.4		29.6299	15.2732	-334.743	20891.6	-274.716
	33.0869	37.2248	-348.416	5977.8	-22348.2		25.5218	12.4215	-334.17	51458.1	27548.5		34.1	-2.71039	-333.118	11932.2	-1712.17		34.4818	-1.88658	-332.734	6994.72	-18825.5		37.0185	41.8125	-354.811	17981.1	-31813.8		29.6734	15.6233	-334.87	21659.6	-330.896
	33.2802	37.6599	-349.18	-6758.9	-20054.4		25.5667	12.7739	-334.272	50036.1	19894.4		34.0955	-2.3714	-333.076	10823.5	-2216.6		34.4664	-1.54577	-332.709	6260.61	-17315.1		29.4221	14.5013	-333.662	5293.93	584.756		29.7165	15.9752	-334.995	21651.7	-1348.84
	33.5117	38.1054	-350.06	-8398.99	-17826.6		25.6164	13.124	-334.379	47873.7	11156.6		34.0916	-2.03171	-333.033	10238.3	-2135.95		34.4506	-1.20566	-332.681	4975.04	-14793.7		29.4501	14.8395	-333.744	4609.3	-2214.26		29.7619	16.3288	-335.126	22261	-2868.43
	33.7305	38.5416	-350.901	-429.317	-14618		25.6782	13.4703	-334.518	45370.6	4829.38		34.0868	-1.69222	-332.988	10105.1	-2845.43		34.4342	-0.865346	-332.654	4043.14	-13273.6		29.4834	15.1779	-333.842	5641.04	-5189.54		29.8105	16.6838	-335.269	22141.5	-3683.5
	33.8921	38.9516	-351.567	16876.9	-7438.56		25.7515	13.8138	-334.688	42595.7	-767.438		34.084	-1.35333	-332.95	10254.2	-1693.5		34.4186	-0.525588	-332.629	3258.9	-11531.3		29.525	15.5162	-333.961	7911.88	-8418.04		29.8609	17.0392	-335.418	20216.6	-3832.55
	34.0124	39.344	-352.106	38545.1	-7527.83		25.8321	14.1563	-334.88	40713.8	-9676.33		34.0835	-1.01548	-332.919	8455.64	-1123.68		34.4017	-0.186978	-332.598	2085.08	-11177.5		29.5767	15.8556	-334.108	10118.1	-8553.31		29.9115	17.3945	-335.574	18945	-3065.78
	29.2533	11.9474	-332.381	6565.84	-63951.7		25.9102	14.499	-335.063	38448.6	-20799.4		34.0822	-0.676635	-332.886	7114.8	-1553.74		34.3851	0.151486	-332.57	2506.07	-10006.8		29.6385	16.1989	-334.286	10994.6	-5062.49		29.9634	17.7504	-335.737	19975.1	-1685.06
	29.2847	12.2936	-332.485	9437.43	-64441.9		25.9779	14.8428	-335.211	34684	-26784.4		34.0803	-0.33788	-332.851	6001.95	-2579.63		34.3687	0.490045	-332.544	3530.78	-8260.77		29.706	16.5463	-334.484	10784.4	-949.073		30.0177	18.1074	-335.911	20119.5	-1821.62
	29.3119	12.6413	-332.588	16612.3	-64847.7		26.0403	15.1879	-335.34	30899.8	-30011.2		34.0794	0.000605398	-332.818	5077.05	-2810.11		34.3477	0.829082	-332.503	5535.82	-6582.89		29.7688	16.8934	-334.669	10049.4	3038.13		30.073	18.4646	-336.085	18275	-3851.91
	29.335	12.9908	-332.692	18692.2	-64097.9		26.1034	15.5345	-335.467	28863	-28003.7		34.0772	0.338159	-332.78	5315.11	-1856.37		34.3279	1.16863	-332.467	7588.23	-6756.03		29.8219	17.2382	-334.825	8881.58	5677.09		30.128	18.8212	-336.253	16825.1	-4721.66
	29.3668	13.342	-332.828	17266.2	-62205.9		26.1636	15.8832	-335.584	29563.4	-15249.1		34.0754	0.676107	-332.743	5145.74	-1437.38		34.3087	1.50785	-332.436	7344.46	-6001.99		29.8694	17.5827	-334.963	7779.31	6732.15		30.184	19.1781	-336.42	15382.7	-2318.47
	29.4123	13.6946	-333.005	16520.1	-60056.5		26.2169	16.2341	-335.682	33324.4	-1232.76		34.0745	1.01399	-332.709	4467.14	-1371.39		34.2919	1.84761	-332.414	6326.28	-5945.11		29.9156	17.9282	-335.096	8638.6	4614.26		30.2421	19.5362	-336.594	13428	-516.341
	29.4649	14.0484	-333.2	18035.6	-57986.7		26.2674	16.5845	-335.774	37775.2	1559.56		34.0675	1.35137	-332.658	3262.51	-2082.99		34.2767	2.18669	-332.397	5606.73	-6455.38		29.9644	18.2751	-335.237	9073.92	2330.36		30.3006	19.895	-336.764	13868.5	-3675.39
	29.5192	14.4025	-333.392	20789.5	-54466.2		26.3203	16.9318	-335.877	40373.7	-1482.54		34.0631	1.68876	-332.614	2981.09	-1297.2		34.2608	2.52708	-332.376	3479.01	-5742.26		30.0171	18.6232	-335.39	9890.98	889.712		30.3575	20.2534	-336.922	15905.8	-5747.81
	29.5718	14.756	-333.569	18636.7	-49457.4		26.3778	17.2762	-336	40221	-5585.53		34.0605	2.02636	-332.574	2066.68	-1956.36		34.2594	2.86781	-332.396	3937.27	-6708.65		30.0717	18.972	-335.549	10860.5	380.77		30.4142	20.612	-337.079	17004.7	-2635.02
	29.6215	15.1089	-333.724	6196.35	-45039.7		26.441	17.6189	-336.146	38299.8	-6303.76		34.0605	2.36478	-332.543	1296.87	-2304.79		34.2613	3.20715	-332.43	6463.21	-7159.03		30.127	19.3208	-335.71	9889.02	678.166		30.472	20.9716	-337.244	19059.5	3377.61
	29.6693	15.4627	-333.862	-6480.66	-41691.8		26.5093	17.9613	-336.318	36677.7	726.499		34.0627	2.70264	-332.518	520.396	-1611.04		34.2651	3.54623	-332.466	8490.68	-8594.93		30.1843	19.6691	-335.882	6712.37	1566.12		30.5296	21.3324	-337.414	25819.9	7599.12
	29.7141	15.8165	-333.987	-9645.83	-38705.6		26.5822	18.3049	-336.517	38329.1	7231.49		34.063	3.04154	-332.488	-224.594	-756.498		34.2669	3.88441	-332.498	11294.8	-8821.7		30.2438	20.0164	-336.063	5179.81	1100.49		30.5854	21.6937	-337.582	27169.1	7188.85
	29.7521	16.1659	-334.098	-5439.76	-36186.8		26.6625	18.6509	-336.75	44238.3	3506.38		34.0774	3.38161	-332.5	683.928	-1912.08		34.2704	4.22453	-332.53	11321.9	-8389.94		30.3038	20.3631	-336.243	6384.68	-864.335		30.6406	22.053	-337.747	20221.2	1634
	29.7834	16.5103	-334.202	4299.01	-34309.9		26.7511	19.0007	-337.021	47225.1	-2251.8		34.0958	3.72058	-332.523	-607.339	-1640.89		34.2769	4.56413	-332.57	10593.9	-8482.86		30.3635	20.7098	-336.419	7516.83	-951.858		30.6965	22.4082	-337.912	19018.6	-6965.95
	29.8144	16.855	-334.323	14307.9	-33365.4		26.8396	19.3547	-337.299	45485.9	-2235.39		34.1154	4.05939	-332.548	-900.641	-1514.6		34.2846	4.90355	-332.613	10468.5	-7715.02		30.424	21.0574	-336.598	8273.57	703.132		30.7542	22.7624	-338.081	20260	-10774.7
	29.8484	17.2021	-334.47	16551.4	-32664.1		26.9202	19.713	-337.558	40810.4	-1084.89		34.1333	4.39809	-332.57	452.288	-3278.74		34.2873	5.24267	-332.642	9915.11	-7026.13		30.4856	21.4063	-336.782	9781.9	405.014		30.8142	23.1187	-338.258	20503.1	-13472.8
	29.8844	17.5485	-334.636	16494.8	-31408.2		26.9972	20.0741	-337.802	34368.8	-5466.46		34.1515	4.73834	-332.591	-135.388	-2380.52		34.2916	5.58225	-332.677	9055.41	-5804.21		30.5468	21.756	-336.963	11669.9	-1841.97		30.8735	23.4757	-338.436	19251.3	-15958.1
	29.9229	17.8938	-334.822	20170.9	-29405.6		27.0761	20.4365	-338.04	29098.2	-9279.38		34.1725	5.07789	-332.62	362.259	-1808.15		34.2975	5.92312	-332.719	9333.08	-4551.12		30.6069	22.1058	-337.136	13596.3	-3158.29		30.9295	23.8313	-338.605	17415.9	-18571.3
	29.9677	18.2426	-335.035	23412	-26787		27.1554	20.7989	-338.268	25081.7	-2977.34		34.1945	5.41692	-332.653	1637.21	-1537.97		34.306	6.26325	-332.77	10035.1	-4525.61		30.6667	22.4556	-337.309	15038.5	-2150.59		30.9816	24.1866	-338.767	16272.7	-22097.7
	30.0208	18.5968	-335.279	21772.9	-24080.1		27.2323	21.1607	-338.477	20378	1735.1		34.2111	5.75687	-332.671	2054.17	-1701.14		34.3144	6.60301	-332.822	11179.9	-3994.95		30.726	22.8053	-337.486	16324	167.401		31.0302	24.5432	-338.923	16877.4	-20899.1
	30.0813	18.9538	-335.551	17285.4	-21675.3		27.3055	21.5219	-338.662	20332	-11333.3		34.2304	6.09699	-332.696	940.953	-1593.5		34.3244	6.94314	-332.876	11030.8	-4274.47		30.7834	23.1559	-337.661	16750.5	2723.42		31.0757	24.9017	-339.076	19807.1	-13166.1
	30.1457	19.3119	-335.839	13076.4	-19364		27.3749	21.882	-338.82	24045.4	-27061.2		34.2523	6.43805	-332.73	2016.65	-1203.41		34.3339	7.28374	-332.926	12954.4	-5825.9		30.8383	23.5071	-337.833	15873.9	1606.51		31.1192	25.2624	-339.226	23799.2	-6083
	30.2075	19.671	-336.113	8981.86	-17735.6		27.445	22.2378	-338.969	25249.2	-32961.6		34.2777	6.77929	-332.77	2436.61	-2158.25		34.3404	7.62351	-332.97	13300.5	-6532.63		30.8918	23.8567	-338.003	15146.1	-4088.29		31.1635	25.624	-339.377	24293.4	518.975
	30.2638	20.0303	-336.365	4656.9	-18222.2		27.6	22.9334	-339.303	13497.6	-37038.1		34.3031	7.12009	-332.812	2334.21	-2284.44		34.349	7.9635	-333.022	14698	-5831.6		30.9457	24.2039	-338.174	15359.8	-10716.2		31.2107	25.9852	-339.53	23761.6	4681.41
	30.3182	20.3876	-336.611	-373.767	-21036		27.6815	23.2806	-339.487	6314.5	-38791.6		34.3284	7.46076	-332.854	1876.31	-2373.83		34.3599	8.30507	-333.078	13553.4	-8696.3		31.0025	24.5514	-338.35	14910.8	-16356		31.2585	26.3458	-339.683	24654.8	3989.78
	30.3724	20.7427	-336.856	-6078.54	-23884.9		27.7553	23.6266	-339.652	6350.12	-39793.6		34.354	7.80219	-332.898	2345.5	-2890.52		34.3719	8.64393	-333.137	13937.1	-5817.6		31.0629	24.901	-338.534	14101.6	-17218.8		31.3055	26.7058	-339.833	23861.6	2253.5
	30.4234	21.0997	-337.081	-7533.83	-25445.4		27.8143	23.9694	-339.778	15694.9	-33371.3		34.3767	8.14384	-332.933	1764.99	-3607.61		34.3803	8.98494	-333.183	13407.3	-5197.08		31.1237	25.252	-338.717	13808.6	-11395		31.3575	27.0658	-339.994	20594	1387.94
	30.4693	21.4599	-337.275	-2303.57	-26850.1		27.8675	24.3133	-339.899	23478.7	-9259.06		34.4013	8.48543	-332.972	2235.18	-4595.1		34.392	9.32707	-333.239	11576	-3199.97		31.1827	25.6038	-338.897	14295.8	-7845.16		31.4199	27.4267	-340.182	19416.8	-534.005
	30.5101	21.8195	-337.448	1502.02	-27167.2		27.9251	24.6626	-340.051	32422.8	7090.67		34.4282	8.82823	-333.021	199.599	-5427.22		34.4038	9.66876	-333.299	10115	-4536.32		31.2401	25.9559	-339.073	15718.8	-10582.4		31.4899	27.7893	-340.39	18691.5	-2090.46
	30.5483	22.1757	-337.617	-4012.21	-23209.1		27.9867	25.0168	-340.222	35756.6	6329.41		34.4547	9.16694	-333.068	1484.7	-6333.77		34.4095	10.0094	-333.337	13278.7	-5304.51		31.2959	26.3082	-339.247	18115.4	-11747.3		31.5634	28.1545	-340.609	18300	-3798.81
	30.6373	22.8785	-338.018	-4717.63	-12579		28.0496	25.374	-340.393	35170.9	2819.9		34.4778	9.51033	-333.107	1854.24	-6016.91		34.4196	10.352	-333.385	11784.1	-5701.79		31.3488	26.6607	-339.419	21854	-8924.1		31.6395	28.5219	-340.836	18146.8	-6260.11
	30.6843	23.2298	-338.228	2060.94	-4801.97		28.1118	25.7334	-340.562	38621.6	1382.9		34.504	9.8527	-333.156	1344.1	-6115.34		34.4339	10.6937	-333.449	10126.6	-3919.71		31.3985	27.0134	-339.587	25197.1	-7097.04		31.7185	28.891	-341.07	17631.1	-7300.12
	30.7258	23.5832	-338.415	4237.81	1696.66		28.1715	26.0939	-340.727	43725.9	2904.83		34.5294	10.1936	-333.204	531.18	-6088.72		34.4482	11.0351	-333.514	10270.5	-6731.37		31.4481	27.3665	-339.754	25361.2	-6356.64		31.8024	29.2625	-341.317	16363.9	-5760.74
	30.7589	23.9353	-338.575	3961.72	-3131.66		28.2285	26.4552	-340.883	44011	9268.87		34.5487	10.5346	-333.231	962.312	-6412.5		34.452	11.3764	-333.555	9336.61	-7433.74		31.4989	27.7199	-339.92	25021.1	-6777.78		31.893	29.6367	-341.583	14654.9	-4748.2
	30.7849	24.2842	-338.713	-4875.62	-9272.97		28.285	26.8177	-341.031	40751.2	9719.72		34.5706	10.8768	-333.272	342.909	-5643.67		34.4653	11.7195	-333.624	13205.4	-8013.53		31.5486	28.0737	-340.08	26233.3	-8774.19		31.9884	30.013	-341.862	14312.3	-6006.27
	30.8125	24.6324	-338.854	-9896.7	-13818.6		28.3517	27.1855	-341.204	39908.9	-1135.16		34.599	11.2195	-333.33	621.561	-6628.81		34.4827	12.0618	-333.702	15758.2	-9152.52		31.597	28.4281	-340.235	26667.2	-9094.22		32.0865	30.3905	-342.146	16325.2	-7598.35
	30.8473	24.9822	-339.013	-8064.67	-13605.7		28.4358	27.5611	-341.428	40946.9	-5728.18		34.6279	11.5619	-333.39	1979.5	-6184.49		34.5013	12.4027	-333.788	18577	-6616.81		31.6507	28.7843	-340.402	24793.9	-5884.19		32.1875	30.7681	-342.436	19084.9	-8324.96
	30.8871	25.3345	-339.187	-3062.33	-14347.8		28.5221	27.9374	-341.659	43207.2	2628.29		34.6465	11.9046	-333.418	2892.27	-8311.05		34.524	12.7461	-333.893	20533.3	-7209.97		31.7139	29.1428	-340.595	23400.5	-3006.28		32.2931	31.1453	-342.738	21571.9	-6914.51
	30.9268	25.6887	-339.364	1364.25	-19986.1		28.5953	28.3075	-341.853	45302.4	10976.8		34.6779	12.2482	-333.481	3876.99	-8449.03		34.5457	13.0888	-333.99	19647.6	-7483.25		31.7845	29.5028	-340.808	23782.3	-2916.88		32.406	31.5225	-343.058	26174.3	-4674.92
	30.9585	26.0422	-339.522	6054.47	-24363.9		28.6626	28.6757	-342.031	51645.6	14250.2		34.7105	12.5928	-333.549	8210.26	-11590.9		34.5678	13.4331	-334.087	18068.8	-7409.44		31.8596	29.8635	-341.038	24467.7	-4483.45		32.5285	31.9002	-343.399	31239.5	-6654.5
	30.9809	26.394	-339.658	14823.7	-21996.2		28.7335	29.0476	-342.219	58069.3	14206.8		34.7465	12.9383	-333.628	7579.85	-14523.4		34.5914	13.7762	-334.189	18895.8	-7117.11		31.9381	30.2242	-341.277	24767.1	-7495.71		32.6596	32.2793	-343.762	29232	-10623.3
[truncated: 47,044 more rows]

## Sheet: #3
S1 Dataset	Flexion at 7.5 Nm						Extension at 7.5 Nm						Right lateral bending at 7.5 Nm						Left lateral bending at 7.5 Nm						Clockwise torsion at 7.5 Nm						Counterclockwise torsion at 7.5 Nm
[truncated: 33,230 more rows]

[truncated: 2 more sheets: #4, #5]
