# Supplementary material for: The strain distribution in the lumbar anterior longitudinal ligament is affected by the loading condition and bony features: An in vitro full-field analysis
Source: PLoS One. 2020 Jan 14;15(1):e0227210. doi: 10.1371/journal.pone.0227210 (PMC6959510; doi:10.1371/journal.pone.0227210)
Supplement: S2 Dataset — The spatial coordinates of the regions of interest in front of the vertebra and the in front of the intervertebral disc were reported for each specimen for each loading condition in both the directions. (XLSX) [file pone.0227210.s003.xlsx]

## Sheet: #1_lateral bending
S2 Dataset	Right lateral bending at 7.5 Nm						Left lateral bending at 7.5 Nm
	sub-ROI vertebra		sub-ROI disc				sub-ROI vertebra		sub-ROI disc
	Coord X (mm)	Coord Y (mm)	Coord X (mm)	Coord Y (mm)			Coord X (mm)	Coord Y (mm)	Coord X (mm)	Coord Y (mm)
	-25.1785	-22.0241	3.24363	-24.5803			-20.6111	-24.9517	5.29929	-24.9188
	-25.2411	-21.9933	3.15626	-24.5877			-20.6776	-24.936	5.21617	-24.9293
	-25.4617	-21.8856	2.97066	-24.5997			-20.9118	-24.8812	5.03848	-24.9484
	-25.7213	-21.7727	2.94388	-24.6025			-21.1865	-24.8322	5.01257	-24.9523
	-25.7792	-21.7462	2.63573	-24.6192			-21.248	-24.8202	4.72192	-24.9773
	-25.8798	-21.6945	2.56808	-24.6255			-21.3551	-24.7944	4.65777	-24.9856
	-26.1019	-21.5724	2.31449	-24.6521			-21.5903	-24.729	4.41626	-25.0166
	-26.2435	-21.5067	2.18546	-24.6711			-21.7379	-24.6978	4.29257	-25.0384
	-26.4228	-21.4233	-4.35405	-26.5251			-21.9246	-24.6579	-1.2307	-27.1525
	-26.731	-21.2634	-4.41964	-26.5127			-22.2443	-24.5747	-1.29456	-27.1436
	-26.7477	-21.2553	-4.43447	-26.5106			-22.2612	-24.5705	-1.30752	-27.1432
	-26.757	-21.2509	-4.68176	-26.5045			-22.2706	-24.5685	-1.52564	-27.1636
	-27.0747	-21.1185	-5.1575	-26.4751			-22.5857	-24.5147	-1.6136	-27.172
	-27.2198	-21.0614	-5.38639	-26.44			-22.7223	-24.4935	-1.91864	-27.1913
	-27.4051	-20.9811	-5.51525	-26.4188			-22.8957	-24.4594	-1.9361	-27.1919
	-27.684	-20.8774	-5.53112	-26.4147			-23.1375	-24.4227	-2.14114	-27.1838
	-27.7366	-20.8562	-5.87095	-26.3668			-23.1828	-24.4142	-2.25684	-27.1781
	-27.8446	-20.8068	-5.96188	-26.3081			-24.0987	-24.2032	-2.27137	-27.1756
	-28.4097	-20.5627	-6.19181	-26.1881			-24.2012	-24.1841	-2.58192	-27.1629
	-28.6588	-20.4624	-6.28768	-26.0627			-24.2429	-24.18	-2.67196	-27.1187
	-28.7431	-20.4293	-6.42376	-25.7793			-24.4533	-24.151	-2.90429	-27.0329
	-28.9409	-20.3433	-6.44429	-25.7364			-24.6105	-24.1163	-3.01611	-26.9245
	-29.0773	-20.2845	-6.45106	-25.7314			-24.7243	-24.091	-3.12717	-26.6646
	-29.1325	-20.2651	-6.45497	-25.7313			-24.9888	-24.0345	-3.14074	-26.6254
	-29.4088	-20.1587	-6.79291	-25.6387			-25.0175	-24.027	-3.14737	-26.6217
	-29.6035	-20.0742	-8.16206	-25.389			-25.0351	-24.0217	-3.15105	-26.6221
	-29.7419	-20.0133	-9.16233	-25.0368			-25.3396	-23.931	-3.46363	-26.5901
	-30.0376	-19.8885	-9.26443	-25.007			-25.5744	-23.8619	-4.85438	-26.6407
	-30.0686	-19.874	-9.50195	-24.946			-25.677	-23.8326	-5.79806	-26.5266
	-30.0862	-19.8649	-9.6562	-24.916			-25.8988	-23.7914	-5.89236	-26.5191
	-30.3881	-19.7086	-9.84375	-24.8746			-26.0141	-23.7759	-6.11151	-26.5095
	-30.6106	-19.5913	-10.091	-24.7817			-26.0501	-23.7703	-6.25519	-26.5146
	-30.7075	-19.541	-10.1836	-24.7554			-26.348	-23.7354	-6.42905	-26.5156
	-30.918	-19.4544	-10.4779	-24.7055			-26.4907	-23.7075	-6.64237	-26.4726
	-31.0279	-19.4158	-10.5374	-24.6932			-26.6827	-23.6703	-6.72242	-26.4643
	-31.0621	-19.4029	-10.8325	-24.6638			-26.9173	-23.6524	-6.98297	-26.4726
	-31.3481	-19.3078	-10.8929	-24.65			-27.0083	-23.6426	-7.03546	-26.4721
	-31.4845	-19.2512	-11.1836	-24.6301			-27.2139	-23.5906	-7.2959	-26.5051
	-31.6685	-19.175	-11.2567	-24.6506			-27.3545	-23.5476	-7.3485	-26.504
	-31.8967	-19.1093	-11.5189	-24.5992			-27.4361	-23.5334	-7.60876	-26.5482
	-31.9848	-19.0807	-11.6046	-24.5833			-27.6924	-23.4931	-7.68463	-26.5864
	-32.1773	-18.9846	-11.876	-24.5513			-27.8758	-23.4741	-7.91835	-26.5896
	-32.3078	-18.9116	-11.9621	-24.5445			-28.023	-23.46	-7.99486	-26.5916
	-32.3849	-18.8799	-12.2249	-24.5121			-28.3347	-23.3977	-8.24231	-26.6138
	-32.6283	-18.7848	-12.319	-24.5099			-28.3568	-23.3934	-8.32099	-26.6244
	-32.8058	-18.7264	-12.5874	-24.448			-28.4047	-23.3836	-8.55655	-26.6442
	-32.9484	-18.6806	-12.6643	-24.4234			-28.6875	-23.3282	-8.63766	-26.6632
	-33.2478	-18.5497	-12.9389	-24.3652			-28.8078	-23.3077	-8.87826	-26.6406
	-33.2691	-18.5405	-12.9389	-24.3652			-29.018	-23.2624	-8.94686	-26.6268
	-33.3148	-18.5202	-12.9268	-24.333			-29.3079	-23.1993	-9.20052	-26.6163
	-33.5855	-18.4036	-12.8687	-24.1793			-29.3513	-23.1907	-9.20052	-26.6163
	-33.7007	-18.3574	-12.8069	-24.008			-29.4657	-23.1747	-9.18892	-26.5789
	-33.9007	-18.2666	-12.7919	-23.9688			-29.68	-23.1447	-9.13683	-26.4045
	-34.1757	-18.1409	-12.7652	-23.8918			-29.756	-23.1328	-9.08114	-26.2112
	-34.2171	-18.1229	-12.7174	-23.7535			-30.0122	-23.0897	-9.06734	-26.1664
	-34.327	-18.082	-12.6917	-23.6826			-30.209	-23.0632	-9.0427	-26.0792
	-34.533	-18.0055	-12.6382	-23.542			-30.3424	-23.0475	-8.99761	-25.9234
	-34.6062	-17.9766	-12.5678	-23.3493			-30.6368	-23.0125	-8.97301	-25.8436
	-34.8529	-17.876	-12.5601	-23.3281			-30.8328	-22.9966	-8.92579	-25.6908
	-35.0441	-17.805	-12.5459	-23.2893			-31.0038	-22.9834	-8.86188	-25.4845
	-35.1741	-17.7592	-12.4833	-23.1162			-31.0423	-22.9799	-8.85495	-25.4616
	-35.4618	-17.6583	-12.4472	-23.0211			-31.3393	-22.9565	-8.84225	-25.4198
	-35.6539	-17.5996	-12.4052	-22.9067			-31.4476	-22.9481	-8.78557	-25.2304
	-35.8214	-17.5492	-12.3274	-22.695			-31.6725	-22.9316	-8.75226	-25.1262
	-35.859	-17.5375	-12.2509	-22.4841			-31.8461	-22.9192	-8.71451	-24.9999
	-36.1498	-17.4502	-12.2081	-22.3674			-31.9986	-22.91	-8.64439	-24.7679
	-36.257	-17.4181	-12.1725	-22.274			-32.2338	-22.8958	-8.57735	-24.5378
	-36.4796	-17.352	-12.1135	-22.1163			-32.3083	-22.9322	-8.53966	-24.4113
	-36.6543	-17.2998	-12.094	-22.0656			-32.9727	-22.834	-8.50708	-24.3099
	-36.8076	-17.2557	-12.0832	-22.0353			-33.0399	-22.8294	-8.45271	-24.1395
	-37.0455	-17.1862	-12.0195	-21.8488			-33.3043	-22.8148	-8.43478	-24.084
	-37.1285	-17.2067	-11.9717	-21.7109			-33.4403	-22.801	-8.42487	-24.0511
	-37.772	-16.9576	-11.9447	-21.6307			-33.6369	-22.7815	-8.37107	-23.8491
	-37.8372	-16.9384	-11.8877	-21.4666			-33.844	-22.7686	-8.33058	-23.7004
	-38.095	-16.8662	-11.8694	-21.4127			-33.9605	-22.763	-8.30836	-23.6139
	-38.2266	-16.8226	-11.8601	-21.3866			-34.2438	-22.7372	-8.26116	-23.4374
	-38.4178	-16.7594	-11.7948	-21.1945			-34.2851	-22.733	-8.24603	-23.3794
	-38.6211	-16.7015	-11.7493	-21.0635			-34.4356	-22.717	-8.23833	-23.3514
	-38.736	-16.6706	-11.7205	-20.9758			-34.6122	-22.6975	-8.18535	-23.1442
	-39.0135	-16.5848	-11.6553	-20.7738			-34.6611	-22.6927	-8.14851	-23.003
	-39.054	-16.5719	-11.6491	-20.7549			-34.9394	-22.6636	-8.12617	-22.9072
	-39.2017	-16.5245	-11.6465	-20.7466			-35.0768	-22.6498	-8.07598	-22.6868
	-39.3749	-16.4687	-11.5789	-20.5298			-35.2658	-22.6286	-8.07147	-22.666
	-39.423	-16.4535	-11.546	-20.4283			-35.4857	-22.6112	-8.06969	-22.6569
	-39.6969	-16.3642	-11.507	-20.3069			-35.5902	-22.6017	-8.02417	-22.4224
	-39.8325	-16.3194	-11.4419	-20.1091			-35.9041	-22.5652	-8.00106	-22.3128
	-40.0187	-16.2552	-11.4342	-20.0853			-35.9169	-22.5635	-7.97549	-22.1812
	-40.2359	-16.1881	-11.4162	-20.0309			-35.9666	-22.5592	-7.933	-21.9671
	-40.3389	-16.155	-11.3611	-19.8642			-36.2416	-22.5326	-7.92777	-21.9412
	-40.6456	-16.0496	-11.3379	-19.7922			-36.3061	-22.5289	-7.91543	-21.8821
	-40.6581	-16.045	-11.2908	-19.6411			-36.5631	-22.5044	-7.88332	-21.7007
	-40.7063	-16.0304	-11.2363	-19.4758			-36.7141	-22.4842	-7.87085	-21.6226
	-40.9749	-15.9485	-11.2189	-19.4195			-36.8869	-22.4592	-7.84129	-21.4581
	-41.0377	-15.9326	-11.177	-19.2901			-40.9922	-22.0423	-7.80341	-21.2784
	-41.2891	-15.8582	-11.1476	-19.1972			-41.1457	-22.0341	-7.79079	-21.217
	-41.4369	-15.8103	-11.1341	-19.1569			-41.3048	-22.0246	-7.7589	-21.0753
	-41.6074	-15.7528	-11.0738	-18.9763			-41.3334	-22.023	-7.73658	-20.9732
	-45.8876	-14.5249	-11.0303	-18.8378			-41.6185	-22.0113	-7.72625	-20.9289
	-46.0461	-14.4812	-11.001	-18.7528			-41.6987	-22.0056	-7.69049	-20.7293
	-46.2103	-14.435	-10.9357	-18.5346			-41.7292	-22.0035	-7.66563	-20.5765
	-46.2397	-14.4269	-10.932	-18.5221			-41.7292	-22.0035	-7.64772	-20.4824
	-46.5341	-14.3496	-10.9303	-18.5172			-41.7234	-21.9859	-7.60943	-20.243
	-46.6162	-14.3256	-10.8585	-18.295			-41.6564	-21.7865	-7.60727	-20.2292
	-46.6475	-14.3165	-10.8289	-18.1983			-41.6507	-21.7689	-7.60619	-20.2238
	-46.6475	-14.3165	-10.7864	-18.0681			-41.6475	-21.7595	-7.56427	-19.9796
	-46.638	-14.3005	-10.7271	-17.8788			-41.5777	-21.5532	-7.54686	-19.874
	-46.5307	-14.1196	-10.7151	-17.8412			-41.5331	-21.428	-7.51954	-19.7316
	-46.5214	-14.1035	-10.6843	-17.7402			-41.5018	-21.3401	-7.48105	-19.5258
	-46.5163	-14.0951	-10.6439	-17.6106			-41.4445	-21.1848	-7.47369	-19.4852
	-46.4057	-13.9087	-10.6294	-17.5616			-41.4238	-21.1289	-7.45497	-19.3765
	-46.3371	-13.7958	-10.5745	-17.3781			-41.4115	-21.0969	-7.42997	-19.2369
	-46.2911	-13.7144	-10.5342	-17.2424			-41.3405	-20.9235	-7.42104	-19.1843
	-46.2083	-13.5709	-10.5044	-17.1459			-41.282	-20.7662	-7.38586	-18.9872
	-46.1779	-13.5191	-10.4399	-16.9262			-41.2599	-20.7163	-7.35981	-18.8418
	-46.1602	-13.4896	-10.4356	-16.9118			-41.2266	-20.6382	-7.34057	-18.7379
	-46.06	-13.3269	-10.4234	-16.8685			-41.1744	-20.5149	-7.29872	-18.5034
	-45.9752	-13.1783	-10.3677	-16.6761			-41.1456	-20.4368	-7.29577	-18.4881
	-45.9441	-13.1312	-10.3487	-16.6097			-41.1063	-20.3009	-7.28759	-18.4427
	-45.8967	-13.0571	-10.2995	-16.4394			-41.0305	-20.1095	-7.24987	-18.2397
	-45.8223	-12.9395	-10.2575	-16.2923			-41.0255	-20.0972	-7.23704	-18.1698
	-45.7796	-12.864	-10.232	-16.2025			-41.0178	-20.0771	-7.20462	-17.9907
	-45.7156	-12.7283	-10.1679	-15.9784			-40.9472	-19.8904	-7.177	-17.8362
	-45.6047	-12.5414	-10.1646	-15.9671			-40.9064	-19.7775	-7.16006	-17.7415
	-45.5974	-12.5295	-10.155	-15.9324			-40.8785	-19.6746	-7.11757	-17.5055
	-45.5861	-12.5098	-10.0982	-15.7286			-40.8183	-19.4794	-7.11533	-17.4936
	-45.4819	-12.3274	-10.0797	-15.663			-40.8114	-19.4563	-7.10885	-17.457
	-45.4207	-12.2169	-10.031	-15.4922			-40.808	-19.4443	-7.07087	-17.2423
	-45.375	-12.1147	-9.99094	-15.3489			-40.7203	-19.2546	-7.05833	-17.1733
	-45.2804	-11.9229	-9.96494	-15.2544			-40.6624	-19.1055	-7.02533	-16.9939
	-45.2694	-11.9002	-9.90355	-15.0333			-40.6459	-19.0395	-6.9983	-16.8436
	-45.2639	-11.8884	-9.89879	-15.0156			-40.6068	-18.894	-6.98081	-16.7441
	-45.1412	-11.7072	-9.88338	-14.9607			-40.5845	-18.8141	-6.93929	-16.5115
	-45.0554	-11.5626	-9.83253	-14.7773			-40.5745	-18.7777	-6.93603	-16.4929
	-45.0266	-11.496	-9.81577	-14.7185			-40.5226	-18.5901	-6.92531	-16.4351
	-44.9597	-11.3496	-9.7664	-14.5404			-40.4855	-18.4558	-6.89007	-16.2426
	-44.9225	-11.2691	-9.72755	-14.4043			-40.4607	-18.3673	-6.87834	-16.1808
	-44.9058	-11.2324	-9.6997	-14.3064			-40.4038	-18.1675	-6.84337	-15.9945
	-44.8171	-11.0458	-9.64251	-14.0977			-40.3976	-18.1458	-6.81551	-15.8519
	-44.7533	-10.9121	-9.6361	-14.0731			-40.3948	-18.1361	-6.79555	-15.7491
	-44.7109	-10.8255	-9.61591	-14.0041			-40.3256	-17.9291	-6.75479	-15.5304
	-44.6143	-10.6303	-9.56776	-13.8375			-40.2878	-17.8128	-6.75022	-15.5044
	-44.6038	-10.6091	-9.55205	-13.7785			-40.2682	-17.6993	-6.73529	-15.4314
	-44.5991	-10.5996	-7.66408	-6.07109			-40.2054	-17.4895	-6.69985	-15.2554
	-44.4918	-10.4015	-7.64637	-6.0517			-40.2003	-17.4766	-6.68852	-15.1934
	-44.4328	-10.2898	-7.63512	-6.01777			-40.1921	-17.4473	-5.36228	-7.02979
	-44.3943	-10.1783	-7.57382	-5.86172			-40.1342	-17.2518	-5.34239	-7.00736
	-44.2959	-9.97763	-7.5408	-5.778			-40.1154	-17.1644	-5.33147	-6.97026
	-44.2885	-9.96578	-7.49145	-5.66873			-40.0857	-17.0134	-5.2869	-6.80122
	-44.2754	-9.93802	-7.44314	-5.47196			-40.0524	-16.8431	-5.26274	-6.71049
	-44.1844	-9.75347	-7.43342	-5.44138			-39.5342	-15.3013	-5.22534	-6.58848
	-44.1509	-9.66956	-7.41017	-5.37643			-39.4794	-15.134	-5.19618	-6.37187
	-44.0941	-9.52654	-7.35709	-5.23609			-39.4284	-14.985	-5.19013	-6.33994
	-44.0301	-9.36542	-7.34503	-5.17088			-39.4052	-14.9318	-5.17475	-6.27168
	-43.2066	-7.93508	-7.29163	-5.00967			-39.3729	-14.8318	-5.13882	-6.12442
	-43.1201	-7.78165	-7.25744	-4.86053			-39.3353	-14.7242	-5.13412	-6.05695
	-43.0407	-7.64598	-7.22172	-4.78064			-39.3182	-14.6648	-5.09478	-5.88919
	-43.0071	-7.5984	-7.17935	-4.54878			-39.2689	-14.5107	-5.0731	-5.73475
	-42.9553	-7.50661	-7.1972	-4.45952			-39.221	-14.3434	-5.04446	-5.6519
	-42.8967	-7.40852	-7.22447	-3.93704			-39.2075	-14.2909	-5.02005	-5.41443
	-42.8681	-7.35362	-7.21656	-3.32562			-39.1742	-14.1846	-5.0538	-5.33211
	-42.789	-7.21126	-7.20693	-3.25799			-39.1387	-14.075	-5.1671	-4.82852
	-42.709	-7.05583	-7.17856	-3.014			-39.0283	-13.694	-5.2405	-4.23259
	-42.6855	-7.00688	-7.172	-2.96145			-39.0125	-13.633	-5.2401	-4.16512
	-42.632	-6.90915	-7.12723	-2.69652			-38.9775	-13.4968	-5.24519	-3.9223
	-42.5756	-6.80848	-7.12535	-2.68371			-38.2702	-10.7609	-5.24562	-3.8693
	-42.3959	-6.45736	-7.10611	-2.53456			-38.2476	-10.5119	-5.23624	-3.60106
	-42.3687	-6.401	-7.08926	-2.40119			-38.2467	-10.4972	-5.23576	-3.58813
	-42.3088	-6.27474	-7.08756	-2.39036			-38.2404	-10.4155	-5.23271	-3.43788
	-41.088	-3.73824	-7.0523	-2.11905			-38.2275	-10.2313	-5.23034	-3.30355
	-41.0157	-3.50539	-7.04737	-2.08187			-38.2258	-10.1994	-5.22982	-3.29262
	-41.0118	-3.49141	-7.01586	-1.8357			-38.2166	-9.95922	-5.21873	-3.01904
	-40.9889	-3.41409	-7.00706	-1.77204			-38.2148	-9.88671	-5.21711	-2.98155
	-40.9385	-3.2395	-6.97834	-1.55398			-38.1934	-9.69752	-5.20701	-2.73302
	-40.9302	-3.20907	-6.96595	-1.46154			-38.178	-9.56909	-5.20377	-2.66868
	-40.8713	-2.97997	-6.94045	-1.27078			-38.1598	-9.44539	-5.19417	-2.44908
	-40.8545	-2.91058	-6.9248	-1.15038			-38.1314	-9.25055	-5.1899	-2.35595
	-40.7961	-2.73402	-6.90279	-0.985671			-38.1229	-9.19784	-5.18136	-2.1642
	-40.7556	-2.61436	-6.88453	-0.838083			-38.0952	-9.02411	-5.17643	-2.0432
	-40.7141	-2.49992	-6.86611	-0.698643			-38.084	-8.95408	-5.16861	-1.87848
	-40.6487	-2.31972	-6.84342	-0.524647			-38.0805	-8.93266	-5.16301	-1.73102
	-40.63	-2.27103	-6.82796	-0.41265			-38.0486	-8.70791	-5.15592	-1.59193
	-40.5683	-2.11053	-6.80258	-0.211181			-38.0351	-8.61636	-5.14739	-1.41837
	-40.5433	-2.04581	-6.79438	-0.121141			-38.0104	-8.46293	-5.14074	-1.3072
	-40.5356	-2.02604	-6.76506	0.101878			-37.9827	-8.29877	-5.13117	-1.10741
	-40.4599	-1.81679	-6.75581	0.168374			-37.9703	-8.21856	-5.12965	-1.01894
	-40.4285	-1.7317	-6.72589	0.417052			-37.9328	-7.98141	-5.11694	-0.799003
	-40.3751	-1.58982	-6.71986	0.465409			-37.9313	-7.97332	-5.1131	-0.733537
	-40.3166	-1.43838	-6.6882	0.731675			-37.9275	-7.94149	-5.10338	-0.489125
	-40.2894	-1.36434	-6.68517	0.759321			-37.8989	-7.72371	-5.1012	-0.440881
	-40.2081	-1.14535	-6.64883	1.04902			-37.8923	-7.66686	-5.09069	-0.175224
	-40.2051	-1.13787	-6.64838	1.05262			-37.7975	-6.98155	-5.08962	-0.147906
	-40.1953	-1.10804	-6.64029	1.1217			-37.7752	-6.72863	-5.0739	0.138897
	-40.1259	-0.904228	-6.61362	1.35057			-37.7746	-6.72414	-5.07372	0.142446
	-40.1086	-0.850807	-6.6122	1.36221			-37.7725	-6.70255	-5.07085	0.210453
	-39.8799	-0.20846	-6.57894	1.65042			-37.7459	-6.47076	-5.0614	0.435544
	-39.8079	0.031687	-6.57564	1.67803			-37.7399	-6.41788	-5.06085	0.447001
	-39.8063	0.035929	-6.54042	1.95177			-37.7143	-6.21879	-5.04996	0.730305
	-39.8001	0.0566088	-6.53432	1.99698			-37.7008	-6.10623	-5.04878	0.757457
	-39.7289	0.277493	-6.50127	2.24871			-37.6876	-5.96325	-5.03996	1.02634
	-39.7127	0.327875	-6.49335	2.30928			-37.6663	-5.79588	-5.03822	1.07079
	-39.6485	0.517711	-6.45977	2.54461			-37.6563	-5.71212	-5.03047	1.31936
	-39.6132	0.625305	-6.44809	2.62487			-37.6165	-5.48599	-5.02863	1.37919
	-39.5715	0.763116	-6.41774	2.8419			-37.6147	-5.46986	-5.02121	1.61104
	-39.5171	0.923346	-6.40407	2.94109			-37.607	-5.38702	-5.01845	1.69014
	-39.4903	1.00398	-6.37585	3.14032			-37.5943	-5.2126	-5.01162	1.90378
	-39.4056	1.21901	-6.3602	3.25702			-37.5914	-5.18208	-5.00871	2.00143
	-39.4005	1.2346	-6.33313	3.43844			-37.5806	-4.95257	-5.00251	2.19724
	-39.3762	1.31507	-6.31355	3.57273			-37.3139	-3.02542	-4.99976	2.31188
	-39.3284	1.48523	-6.29003	3.74235			-37.3104	-2.99668	-4.99392	2.49108
	-39.3193	1.51486	-6.27149	3.8887			-37.2969	-2.88521	-4.99006	2.62367
	-39.262	1.74162	-6.24878	4.05288			-37.277	-2.74877	-4.98927	2.79123
	-38.6219	3.62245	-6.22797	4.20511			-37.2733	-2.71083	-4.99036	2.93564
	-38.6127	3.64974	-6.20655	4.36175			-37.2383	-2.50385	-4.98952	3.09816
	-38.5772	3.75562	-6.18354	4.52007			-37.2246	-2.3947	-4.98897	3.24882
	-38.5308	3.88425	-6.16357	4.67065			-37.2109	-2.24993	-4.98937	3.40323
	-38.5196	3.92044	-6.14149	4.83633			-37.1788	-2.07964	-4.98837	3.55949
	-38.443	4.11665	-6.12348	4.9853			-37.1708	-2.00539	-4.98889	3.70783
	-38.4074	4.22127	-6.10156	5.15299			-37.1602	-1.77149	-4.98936	3.87108
	-38.3633	4.3611	-6.08241	5.30293			-37.1577	-1.73981	-4.99116	4.0176
	-38.2957	4.52219	-6.06068	5.4714			-37.1474	-1.51474	-4.99152	4.18275
	-38.2721	4.59397	-6.04128	5.62349			-37.1455	-1.47375	-4.99276	4.32898
	-38.2116	4.82333	-6.02122	5.79051			-37.1451	-1.46803	-4.99392	4.49331
	-38.2022	4.85443	-6.0016	5.946			-37.1395	-1.20448	-4.99415	4.64092
	-38.1431	5.07706	-5.98142	6.11091			-37.1391	-1.16811	-4.99568	4.80285
	-38.1323	5.11761	-5.96159	6.26575			-37.144	-0.928249	-4.99615	4.95324
	-38.1307	5.12325	-5.94094	6.42879			-37.145	-0.871005	-4.99731	5.11268
	-38.0644	5.38566	-5.91896	6.58135			-37.1412	-0.656848	-4.99668	5.26168
	-38.0556	5.42195	-5.89858	6.74956			-37.1393	-0.574767	-4.99623	5.41854
	-38.003	5.66212	-5.87899	6.8994			-37.0758	0.723178	-4.99436	5.56536
	-37.9903	5.71941	-5.85791	7.06877			-37.0725	0.906516	-4.99628	5.72679
	-37.9365	5.93337	-5.83893	7.21221			-37.0717	0.932374	-4.99447	5.8725
	-37.9154	6.01528	-5.81853	7.38549			-37.0038	1.85869	-4.99349	6.03709
	-37.549	7.29147	-5.80003	7.52555			-37.0007	1.93708	-4.99092	6.17721
	-37.5076	7.46906	-5.77837	7.70412			-37.0112	2.16358	-4.9905	6.34617
	-37.5015	7.49404	-5.75929	7.83955			-37.0142	2.2287	-4.9879	6.48179
	-37.2251	8.37088	-5.73809	8.02453			-37.0144	2.47298	-4.98659	6.65446
	-37.2049	8.4459	-5.7192	8.15393			-37.0169	2.51772	-4.98434	6.78531
	-37.1652	8.66718	-5.69785	8.34055			-37.0321	2.78312	-4.9863	6.96351
	-37.1533	8.73105	-5.68338	8.47347			-37.0331	2.81919	-4.98227	7.09053
	-37.0973	8.9683	-5.66343	8.66047			-37.0601	3.08612	-4.98272	7.27304
	-37.0895	9.01193	-5.64972	8.79823			-37.0591	3.12132	-4.98183	7.40134
	-37.0442	9.2708	-5.6331	8.97913			-37.0524	3.38634	-4.98098	7.58183
	-37.0372	9.3062	-5.61666	9.12553			-37.0525	3.39085	-4.98039	7.71798
	-37.0046	9.57226	-5.60164	9.30264			-37.0219	4.30555	-4.98109	7.89665
	-36.9959	9.60733	-5.58522	9.45422			-37.0099	4.47383	-4.97973	8.0388
	-36.9309	9.87168	-5.56675	9.62635			-37.0028	4.60906	-4.98321	8.21033
	-36.93	9.87616	-5.55076	9.77011			-37.5016	7.4394	-4.97929	8.3554
	-36.7148	10.7709	-5.53394	9.94793			-37.5273	8.06913	-4.97502	8.52015
	-36.6693	10.9347	-5.51963	10.0882			-37.5095	8.21227	-4.96917	8.6494
	-36.6351	11.0668	-5.50373	10.2764			-37.51	8.38963	-4.96499	8.80913
	-36.4566	13.8715	-5.48764	10.4165			-37.5024	8.48111	-4.95996	8.93411
	-36.3136	14.4761	-5.4808	10.6002			-37.4795	8.70841	-4.95673	9.10136
	-36.257	14.6091	-5.46573	10.7635			-37.4795	8.73889	-4.95338	9.22443
	-36.2095	14.7791	-5.44796	10.9426			-37.4883	9.01969	-4.89621	10.2689
	-36.1785	14.8654	-5.41996	11.0725			-37.4882	9.02303	-4.96317	10.4509
	-36.0981	15.0793	-5.40711	11.2579			-37.4868	9.03962	-4.96721	10.5527
	-36.0908	15.1089	-5.39555	11.389			-37.4614	9.28149	-4.9827	10.7717
	-36.0324	15.3828	-5.38493	11.5818			-37.4577	9.33547	-4.98473	10.8519
	-36.0315	15.386	-5.40782	11.8005			-37.4495	9.55176	-4.99912	11.0972
	-36.0261	15.4019	-5.38234	11.9203			-37.4446	9.64991	-5.00224	11.1649
	-35.9429	15.6321	-5.36372	12.1556			-37.4392	9.82669	-5.01326	11.4159
	-35.9264	15.6838	-5.35365	12.2413			-37.4392	9.9643	-5.01641	11.4731
	-35.865	15.8924	-5.3282	12.4976			-37.4443	10.12	-5.02697	11.7458
	-35.8361	15.9868	-5.32047	12.5682			-37.4576	10.2771	-5.0301	11.7992
	-35.7883	16.1578	-5.28972	12.8257			-37.461	10.4298	-5.04136	12.0746
	-35.7552	16.2917	-5.2833	12.8845			-37.4686	10.5931	-5.04329	12.1138
	-35.7245	16.4445	-5.2489	13.1633			-37.4838	10.7499	-5.0903	12.7247
	-35.7014	16.6005	-5.24314	13.2181			-37.5065	10.9077	-5.10631	12.7582
	-35.6703	16.7498	-5.21188	13.5002			-37.5177	11.0813	-5.13167	13.0336
	-35.641	16.9103	-5.20774	13.5404			-37.5281	11.2268	-5.1458	13.1496
	-35.6212	17.0655	-5.15201	14.1776			-37.5419	11.4079	-5.1661	13.34
	-35.6085	17.2234	-5.16215	14.215			-37.5455	11.5494	-5.18418	13.5108
	-35.5814	17.3935	-5.14622	14.5054			-37.5923	11.7667	-5.19926	13.6462
	-35.5598	17.5362	-5.14078	14.6297			-37.6159	11.87	-5.22567	13.8648
	-35.5327	17.7128	-5.12916	14.8334			-37.677	12.1818	-5.23564	13.9588
	-35.5046	17.8493	-5.11458	15.0152			-37.6812	12.2004	-5.25131	14.1897
	-35.5026	18.0647	-5.10378	15.1595			-37.694	12.2269	-5.25909	14.2676
	-35.503	18.1676	-5.08239	15.3905			-37.8028	12.5295	-5.46349	15.5437
	-35.4939	18.4727	-5.07191	15.4897			-37.904	12.7722	-5.4705	15.8378
	-35.4939	18.4911	-5.03587	15.7297			-37.9332	12.8608	-5.47515	15.8762
	-35.5001	18.5186	-5.026	15.8111			-37.9785	13.0216	-5.4889	16.0655
	-35.535	18.8247	-4.94663	16.4079			-38.0272	13.1995	-5.49769	16.1891
	-35.5774	19.0717	-4.93732	16.4498			-38.0462	13.2815	-5.83459	19.4677
	-35.5854	19.1602	-4.96517	17.1418			-38.119	13.538	-5.90561	19.7599
	-35.5928	19.318	-4.92591	17.4437			-38.2529	13.8386	-5.91114	19.7855
	-35.599	19.4921	-4.92417	17.4841			-38.2638	13.8672	-5.91961	19.8145
	-35.5978	19.5717	-4.90714	17.6842			-38.2795	13.9174	-6.00828	20.1065
	-35.6075	19.8235	-4.89552	17.8151			-38.3588	14.2082	-6.0825	20.4136
	-35.6661	20.1308	-4.82095	21.3114			-38.3883	14.3307	-6.08973	20.4401
	-35.67	20.1596	-4.84218	21.643			-38.4368	14.5533	-6.10285	20.4883
	-35.6734	20.2094	-4.8433	21.6719			-38.4981	14.7906	-6.1045	20.4944
	-35.6822	20.4954	-4.84695	21.7047			-38.5352	14.894	-6.1045	20.4944
	-35.6814	20.6144	-4.89433	22.0427			-38.6046	15.1779	-5.84056	20.6308
	-35.6751	20.8295	-4.9134	22.3851			-38.6245	15.2371	-5.69937	20.7036
	-35.6725	21.0603	-4.91574	22.4154			-38.6335	15.2662	-5.53127	20.7957
	-35.6817	21.1629	-4.91671	22.4669			-38.7371	15.5583	-5.29847	20.9202
	-35.6697	21.4374	-4.91672	22.4732			-38.7371	15.5583	-5.22307	20.965
	-35.6724	21.4957	-4.91672	22.4732			-38.6052	15.5474	-4.98177	21.0981
	-35.673	21.5242	-4.65691	22.5155			-38.3819	15.4189	-4.91316	21.1374
	-35.6909	21.8137	-4.51847	22.5377			-38.2541	15.3398	-4.88995	21.1505
	-35.6909	21.8137	-4.35379	22.5688			-38.1699	15.328	-4.63162	21.3041
	-35.5645	21.7759	-4.1269	22.6077			-37.902	15.2919	-4.50753	21.3775
	-35.3821	21.6113	-4.05368	22.6236			-37.7357	15.2385	-4.35004	21.4692
	-35.2789	21.5121	-3.82412	22.663			-37.5622	15.1706	-4.14279	21.6108
	-35.1994	21.4834	-3.75575	22.6755			-37.2375	15.1582	-4.08533	21.6403
	-34.9458	21.3933	-3.73259	22.6796			-37.2258	15.1577	-3.72384	21.7852
	-34.7972	21.3076	-3.46638	22.7314			-37.1961	15.1529	-3.70812	21.7934
	-34.6456	21.2064	-3.34364	22.754			-36.8927	15.1126	-3.58742	21.8476
	-34.33	21.122	-3.18268	22.7813			-36.7616	15.0915	-3.36316	21.9509
	-34.3186	21.1188	-2.9639	22.8352			-36.5582	15.0685	-3.33315	21.9637
	-34.2905	21.108	-2.9082	22.8403			-36.3505	14.948	-3.00016	22.1086
	-33.9988	21.005	-2.56787	22.8356			-36.2219	14.8708	-2.93015	22.1341
	-33.8745	20.9571	-2.55212	22.8363			-36.0931	14.8623	-2.64985	22.158
	-33.5013	20.737	-2.43298	22.833			-35.5385	14.7543	-2.43987	22.1986
	-33.3936	20.6383	-2.20956	22.8277			-35.4951	14.7522	-0.718954	22.5376
	-33.2674	20.6022	-2.17987	22.8261			-35.1999	14.7229	-0.630362	22.5549
	-32.7431	20.3789	-1.84755	22.8094			-35.0726	14.6935	-0.31751	22.6206
	-32.7005	20.3671	-1.77893	22.8018			-34.8671	14.6278	-0.259625	22.6306
	-32.414	20.2735	-0.932123	22.6795			-34.5727	14.5949	0.0798237	22.7002
	-32.2949	20.2185	-0.871914	22.6809			-34.5388	14.5921	0.0977018	22.7037
	-32.1074	20.1126	-0.515557	22.6953			-34.377	14.5881	0.232448	22.7343
	-31.8231	20.0183	-0.470561	22.6958			-34.2143	14.586	0.445585	22.7818
	-31.7902	20.0083	-0.0769941	22.7181			-34.1863	14.5861	0.474112	22.7889
	-31.6307	19.9698	-0.0305059	22.7166			-33.8919	14.5998	0.764197	22.8497
	-31.47	19.9328	0.367429	22.6967			-33.8235	14.5956	0.852377	22.8702
	-31.4422	19.927	0.462764	22.7078			-33.5707	14.5767	1.10449	22.9125
	-31.1473	19.8772	0.800207	22.7524			-33.4308	14.5782	1.27423	22.9484
	-31.0809	19.8589	0.862991	22.759			-33.2484	14.582	1.44185	22.9781
	-30.8363	19.7886	1.23357	22.8102			-33.0308	14.554	1.67605	23.0277
	-30.6981	19.7603	1.25316	22.8127			-32.9255	14.5537	1.7794	23.0481
	-30.5172	19.7251	1.40154	22.8358			-32.6677	14.5647	2.10192	23.1021
	-30.3104	19.652	1.6348	22.8721			-32.6008	14.5651	2.14186	23.1117
	-30.2068	19.629	1.66614	22.8777			-32.3877	14.5322	2.30362	23.1541
	-29.9492	19.5845	1.99259	22.9472			-32.2747	14.5196	2.48637	23.2005
	-29.883	19.5708	2.09092	22.9709			-32.237	14.5123	2.52985	23.2113
	-29.6798	19.4982	2.34268	23.0271			-31.9497	14.5363	9.82878	24.6434
	-29.5712	19.4641	2.51518	23.0721			-31.577	14.5813	9.89539	24.669
	-29.536	19.4499	2.69308	23.108			-31.3122	14.6025	9.93132	24.6846
	-29.2462	19.4152	2.94253	23.1652			-31.2527	14.6143	10.1215	24.7772
	-29.1852	19.3959	3.04805	23.188			-30.9966	14.6557	10.3114	24.8671
	-28.9294	19.362	3.37487	23.2492			-30.9327	14.6508	10.3519	24.887
	-28.8696	19.379	3.41499	23.2583			-30.6812	14.6808	10.4108	24.9158
	-28.6077	19.3428	3.57773	23.2981			-29.9362	14.7342	10.5877	25.0038
	-28.5469	19.3415	3.75965	23.3411			-29.7288	14.7908	10.7052	25.0629
	-28.2881	19.3272	3.80302	23.3511			-29.6673	14.817	10.8236	25.1215
	-28.2275	19.3099	4.47281	23.4933			-29.1021	14.8971	11.0057	25.2117
	-27.9763	19.2877	4.67817	23.5193			-29.058	14.9048	11.0609	25.2391
	-27.2398	19.1926	4.87457	23.5519			-28.7877	14.9447	11.0969	25.2571
	-27.0225	19.2037	5.13105	23.5582			-28.7539	14.9504	11.1027	25.26
	-26.9551	19.2156	5.28654	23.5753			-28.4737	14.998	11.1027	25.26
	-26.3847	19.1784	5.56366	23.6738			-28.4559	15.0013	11.1014	25.2074
	-26.3399	19.1771	6.88293	23.7986			-28.2521	15.0433	11.101	25.1887
	-26.0676	19.162	10.102	24.1315			-28.1684	15.0603	11.0927	24.8852
	-26.0334	19.1609	10.1924	24.2121			-28.1614	15.062	11.0941	24.7835
	-25.7493	19.1518	11.1062	24.5913			-27.889	15.1237	11.0836	24.5717
	-25.7312	19.1514	11.2798	24.7127			-27.8523	15.1324	11.5283	21.1213
	-25.5232	19.1516	11.3497	24.7499			-27.6171	15.192	11.5268	20.9391
	-25.4378	19.1515	11.3876	24.7722			-27.5468	15.2105	11.524	20.7862
	-25.4306	19.1516	11.5892	24.9077			-27.3941	15.3114	11.5249	20.7568
	-25.1524	19.1566	11.7871	25.037			-27.2436	15.3657	11.5315	20.4811
	-25.1148	19.1575	11.8282	25.0653			-26.2527	15.5436	11.4988	16.1705
	-24.8735	19.1673	11.8879	25.1059			-25.9902	15.6049	11.5056	16.1197
	-24.8012	19.1708	12.0646	25.2246			-25.9618	15.6073	11.5465	15.8201
	-24.6281	19.2349	12.1828	25.3043			-24.0719	16.3889	11.547	15.6182
	-24.4693	19.2561	12.304	25.3836			-23.8664	16.514	11.5717	15.223
	-23.4704	19.227	12.4894	25.5053			-23.5964	16.5771	11.5731	15.1753
	-23.2113	19.2391	12.5453	25.5419			-23.2487	16.6651	11.5568	14.8284
	-23.184	19.2371	12.5817	25.5659			-23.046	16.7171	11.5565	14.8228
	-21.326	19.5755	12.5875	25.5697			-22.9338	16.745	11.5539	14.7716
	-21.2184	19.6209	12.5875	25.5697			-22.7616	16.7836	11.5384	14.4704
	-20.9922	19.7063	12.5824	25.5067			-22.618	16.8153	11.5372	14.4346
	-20.7206	19.7185	12.5806	25.484			-22.4777	16.8513	11.5183	14.1143
	-20.3677	19.7366	12.5487	25.1161			-22.3027	16.895	11.5163	14.0354
	-20.1619	19.7468	12.5419	24.9883			-22.1917	16.9162	11.5022	13.7654
	-20.0482	19.7515	12.5151	24.7217			-21.9882	16.9622	11.4969	13.6409
	-19.8747	19.7544	12.0313	21.066			-21.9092	16.9843	11.4815	13.4231
	-19.7302	19.7564	11.959	20.3812			-21.6738	17.0451	11.5032	13.1166
	-19.5872	19.7628	11.9144	20.3095			-21.63	17.056	11.5	13.0893
	-19.4092	19.7698	11.8677	20.0611			-21.3595	17.1202	11.4978	12.5984
	-19.2979	19.7679	11.8628	20.0494			-21.3463	17.1235	11.4968	12.4299
	-19.0919	19.7711	11.8641	20.0446			-21.2372	17.1511	11.4887	12.13
	-19.0107	19.7762	11.4984	16.5096			-21.0641	17.1932	11.4871	12.0872
	-18.7702	19.7865	11.4937	16.4715			-21.0445	17.1984	11.4851	11.9487
	-18.7257	19.7881	11.4589	16.1845			-20.7914	17.2721	11.4819	11.742
	-18.452	19.7945	11.4579	16.1318			-20.7286	17.2904	11.4808	11.6795
	-18.4387	19.795	11.4551	15.826			-20.6443	17.3108	11.4752	11.4006
	-18.3287	19.7993	11.4355	15.6193			-20.6443	17.3108	11.4725	11.2634
	-18.1548	19.8046	11.4207	15.4848			-20.6688	17.2154	11.4698	11.0683
	-18.135	19.8055	11.3984	15.1919			-20.6823	17.1565	11.4627	10.8684
	-17.878	19.8253	11.3932	15.1412			-20.7403	16.9008	11.4591	10.7331
	-17.8141	19.8302	11.3521	14.8049			-20.7488	16.8632	11.4518	10.4661
	-17.7295	19.8331	11.3513	14.7995			-20.7508	16.8546	11.4496	10.3978
	-17.7295	19.8331	11.3453	14.7499			-20.8131	16.571	11.4402	10.0739
	-17.7778	19.7486	11.3099	14.4582			-20.8294	16.4958	11.44	10.0653
	-17.8061	19.6964	11.3065	14.4239			-20.8774	16.2804	11.4383	10.0123
	-17.9285	19.4702	11.2684	14.116			-20.9103	16.1396	11.4292	9.7401
	-17.9464	19.437	11.2614	14.0394			-20.9456	15.9941	11.428	9.69796
	-17.9505	19.4294	11.2288	13.7772			-20.9956	15.7852	11.418	9.41153
	-18.0847	19.1779	11.2176	13.6521			-21.0133	15.7075	11.4158	9.32159
	-18.1202	19.1111	11.1914	13.4344			-21.0735	15.4331	11.4054	9.07446
	-18.2239	18.9189	11.2079	13.11			-21.0766	15.4185	11.4026	8.94266
	-18.2932	18.7934	11.2083	13.0811			-21.0903	15.3532	11.3989	8.74118
	-18.365	18.6635	11.2069	13.0624			-21.1364	15.1331	11.38	8.19794
	-18.4673	18.477	11.1866	12.7445			-21.1462	15.0835	11.3723	8.07651
	-18.5039	18.4075	11.1816	12.5807			-21.1914	14.8494	11.3625	7.83004
	-18.6308	18.1616	11.178	12.3959			-21.2525	14.5648	11.3616	7.73493
	-18.6376	18.1485	11.1564	12.1009			-21.2904	14.3967	11.3528	7.468
	-18.6679	18.0901	11.1531	12.0585			-21.3171	14.2853	11.3459	7.40182
	-18.77	17.8926	11.1436	11.923			-21.4396	13.7227	11.3339	7.12325
	-18.7925	17.848	11.1299	11.7211			-21.4416	13.7123	11.3323	7.07823
	-18.9	17.6355	11.1241	11.6597			-21.4807	13.4331	11.3135	6.78946
	-18.9491	17.5362	11.0973	11.385			-21.489	13.3701	11.3121	6.75279
	-19.029	17.3789	11.0832	11.2468			-21.5197	13.1486	11.2959	6.45157
	-19.1064	17.2262	11.0646	11.0504			-21.5349	13.0314	11.2954	6.42797
	-19.159	17.1256	11.0405	10.8493			-21.5523	12.8638	11.2872	6.18857
	-19.5313	16.3528	11.0254	10.7134			-21.5686	12.6978	11.2837	6.0916
	-19.5552	16.2952	10.9986	10.4477			-21.6604	11.887	11.2837	6.08274
	-19.6425	16.0881	10.9915	10.3796			-21.6833	11.7096	11.2671	5.77088
	-19.6876	15.9784	10.9559	10.0538			-21.686	11.4507	11.2659	5.75515
	-19.747	15.8178	10.955	10.0451			-21.6878	11.3918	11.2508	5.44549
	-19.8048	15.6586	10.9487	9.99058			-21.6884	10.8951	11.25	5.41478
	-20.0567	14.9987	10.9163	9.71023			-21.6935	10.7647	11.2373	5.12226
	-20.1041	14.8781	10.9114	9.66744			-21.7788	9.78554	11.2359	5.07279
	-20.1707	14.7083	10.8765	9.3767			-21.7939	9.66741	11.2269	4.80065
	-20.2322	14.4535	10.8671	9.28774			-21.8169	9.50533	11.2236	4.72621
	-20.2472	14.3959	10.8369	9.04317			-21.8213	9.47737	11.2182	4.47753
	-20.354	13.9139	10.8202	8.91225			-21.861	9.23084	11.2112	4.36771
	-20.3842	13.7897	10.7954	8.71216			-21.8731	9.14772	11.2034	4.13683
	-20.6936	12.8574	10.7294	8.16962			-21.9041	8.95635	11.1923	4.02604
	-20.7365	12.7465	10.7114	8.04948			-21.9233	8.81803	11.1687	3.81312
	-20.7975	12.5948	10.6781	7.80799			-21.9394	8.67577	11.1706	3.73117
	-20.8084	12.5688	10.6682	7.71466			-21.9665	8.49071	11.1305	3.50151
	-20.908	12.3412	10.6346	7.45145			-21.9797	8.39978	11.126	3.46844
	-20.9403	12.2641	10.6214	7.38638			-22.0143	8.16345	10.5643	-2.43605
	-21.0184	12.0869	10.5846	7.11042			-22.0206	8.12367	10.5574	-2.47894
	-21.0717	11.9582	10.5788	7.06581			-22.0532	7.90879	10.5486	-2.73674
	-21.1229	11.8245	10.5362	6.77775			-22.0627	7.84613	10.547	-2.75705
	-21.1954	11.6518	10.5318	6.74114			-22.0645	7.83454	10.4913	-3.37082
	-21.2306	11.5673	10.489	6.43867			-22.1045	7.56627	10.4853	-3.57972
	-21.3225	11.3476	10.4864	6.41494			-22.1141	7.50438	10.4731	-3.70627
	-21.338	11.311	10.4577	6.17493			-22.1459	7.28798	10.0007	-6.90141
	-21.4205	11.1129	10.446	6.07774			-22.1628	7.174	9.97353	-7.08419
	-21.4446	11.0551	10.4451	6.06893			-22.1813	7.00962	9.94953	-7.21669
	-21.4491	11.0444	10.3992	5.75925			-22.1944	6.84542	9.92983	-7.35136
	-21.5484	10.7978	10.3965	5.74369			-22.2028	6.72635	9.89591	-7.54218
	-21.5717	10.7409	10.3535	5.43672			-22.2131	6.518	9.88055	-7.61791
	-21.6513	10.5418	10.3499	5.40602			-22.2169	6.44141	9.84325	-7.86427
	-21.6935	10.437	10.3101	5.11374			-22.2298	6.19255	9.83877	-7.89212
	-21.751	10.2845	10.304	5.06461			-22.2365	6.15754	9.81398	-8.0348
	-21.8036	10.1311	10.2692	4.79436			-22.2689	5.963	9.79208	-8.16171
	-21.8446	10.0205	10.2588	4.72058			-22.2926	5.86664	9.78809	-8.18584
	-21.9126	9.82611	10.2298	4.4738			-22.5079	5.39967	9.7461	-8.42009
	-22.8369	8.05676	10.2134	4.36532			-22.6905	4.30778	9.72346	-8.51024
	-22.8464	8.02919	10.1864	4.1369			-22.6904	4.24712	9.70377	-8.68025
	-22.8976	7.78769	10.1662	4.0276			-22.6887	4.03029	9.66232	-8.83005
	-22.9101	7.72887	10.1251	3.81758			-22.6889	3.94019	9.63998	-8.92744
	-22.9479	7.51568	10.121	3.73634			-22.6852	3.7521	9.61395	-9.14879
	-22.9645	7.4273	10.062	3.51101			-22.6801	3.63469	9.59966	-9.21364
	-22.9906	7.24031	10.0551	3.47858			-22.676	3.46846	9.56505	-9.469
	-23.0043	7.12306	9.26477	-1.48466			-22.6732	3.32735	9.55989	-9.49816
	-23.0259	6.9575	9.23649	-1.64464			-22.6696	3.1854	9.53241	-9.66258
	-23.045	6.81708	9.19955	-1.75611			-22.6646	3.01869	9.51581	-9.76444
	-23.0647	6.67617	9.10696	-2.29522			-22.6639	2.90175	9.5126	-9.78196
	-23.0869	6.51049	9.09173	-2.33695			-22.6597	2.70971	9.47095	-10.0293
	-23.1073	6.39518	9.03146	-2.5914			-22.6612	2.10007	9.45723	-10.0985
	-23.2405	5.60418	9.02657	-2.61211			-22.662	2.0672	9.42197	-10.2913
	-23.2474	5.5716	8.31046	-5.84321			-22.6701	1.79863	9.40101	-10.4171
	-23.3057	5.30585	8.29985	-5.89059			-22.6703	1.79536	9.37877	-10.5605
	-23.3066	5.30267	8.1108	-6.78964			-22.7324	1.25721	9.34717	-10.7334
	-23.4687	4.78342	8.07343	-6.97138			-22.7422	1.17325	9.33329	-10.8252
	-23.4947	4.70259	8.04187	-7.10292			-22.7593	0.980377	9.28127	-11.0536
	-23.5501	4.51424	8.01503	-7.23668			-22.77	0.85797	9.27903	-11.0735
	-23.5851	4.39472	7.97085	-7.42593			-22.7887	0.707689	9.26473	-11.1249
	-23.6338	4.25113	7.95178	-7.50096			-22.8052	0.542191	9.22219	-11.3179
	-23.6832	4.09228	7.90281	-7.74571			-22.8074	0.429723	9.20777	-11.3789
	-23.7086	3.98441	7.89717	-7.77337			-22.8168	0.228612	9.1664	-11.5653
	-23.7595	3.79278	7.8665	-7.91503			-22.8287	-0.130934	9.13601	-11.7022
	-23.8495	3.44951	7.83988	-8.04118			-22.839	-0.406064	9.11318	-11.8142
	-23.9186	3.18729	7.83498	-8.06517			-22.8393	-0.414221	9.06641	-12.0229
	-23.9206	3.1796	7.78511	-8.2979			-22.8424	-0.479109	9.06406	-12.0619
	-23.9369	3.11846	7.76052	-8.38735			-22.8524	-0.700243	9.05593	-12.1972
	-23.9926	2.91015	7.73261	-8.55662			-22.8539	-0.727831	9.04614	-12.3188
	-23.9997	2.88421	7.68361	-8.70461			-22.8654	-0.983885	9.04273	-12.3529
	-24.0649	2.643	7.65712	-8.80231			-22.8683	-1.04658	8.94715	-12.5586
	-24.081	2.58397	7.62106	-9.02549			-22.8752	-1.26668	8.90896	-12.6722
	-24.134	2.3744	7.60355	-9.09121			-22.8783	-1.36135	8.78613	-13.3103
	-24.1568	2.28422	7.55591	-9.35114			-22.8799	-5.98848	8.78227	-13.3281
	-24.9682	-2.27348	7.54931	-9.38058			-22.8795	-6.03716	8.73113	-13.5607
	-24.9757	-2.32225	7.51363	-9.5466			-22.8771	-6.29591	8.7114	-13.6533
	-25.0154	-2.58158	7.49173	-9.64941			-22.8769	-6.31799	8.67583	-13.8104
	-25.0188	-2.60397	7.48759	-9.66707			-22.875	-6.54595	8.64731	-13.9809
	-25.0555	-2.83298	7.43327	-9.91885			-22.8747	-6.59559	8.63121	-14.0715
	-25.0636	-2.88284	7.41594	-9.98923			-22.8747	-6.60045	8.57832	-14.3083
	-25.0644	-2.88773	7.37049	-10.1856			-22.8729	-6.87132	8.57448	-14.3278
	-25.108	-3.15972	7.34282	-10.3138			-22.8724	-6.90329	8.55863	-14.3982
	-25.1128	-3.19188	7.3142	-10.4602			-22.8686	-7.1496	8.51108	-14.577
	-25.1497	-3.43808	7.27494	-10.6368			-22.8677	-7.20694	8.5051	-14.6355
	-25.1582	-3.49538	7.25785	-10.73			-22.8625	-7.43054	8.4582	-14.8321
	-25.1904	-3.71839	7.1972	-10.9612			-22.8615	-7.51257	8.43088	-14.9517
	-25.203	-3.80008	7.19461	-10.9814			-22.8592	-7.71047	8.40163	-15.0837
	-25.2347	-3.99655	7.1792	-11.0331			-22.8577	-7.82077	8.35725	-15.2801
	-25.2521	-4.10617	7.13264	-11.227			-22.8543	-7.99259	8.34384	-15.336
	-25.2774	-4.27699	7.11689	-11.2882			-22.852	-8.12981	8.30036	-15.5214
	-25.7993	-10.3452	7.07137	-11.476			-22.4408	-14.0084	8.28588	-15.5831
	-25.8133	-10.6013	7.03785	-11.6142			-22.4203	-14.2581	8.28195	-15.6011
	-25.8158	-10.6513	7.01133	-11.7271			-22.4171	-14.307	8.22608	-15.8281
	-25.8368	-10.9203	6.9582	-11.9376			-22.4071	-14.5715	8.20236	-15.9226
	-25.8385	-10.9487	6.94968	-11.9766			-22.4055	-14.5992	8.16198	-16.067
	-25.8546	-11.2415	6.91776	-12.1117			-22.3893	-14.8855	8.1174	-16.2416
	-25.8549	-11.2525	6.89028	-12.2319			-22.3883	-14.8961	8.10077	-16.3099
	-25.8628	-11.5113	6.8824	-12.2655			-22.3669	-15.1462	8.05186	-16.4533
	-25.8645	-11.5662	6.8279	-12.4675			-22.3623	-15.1992	8.02447	-16.5374
	-25.868	-11.8817	6.80448	-12.5795			-22.3283	-15.4991	8.01317	-16.5773
	-25.8683	-11.8946	6.77455	-12.7217			-22.327	-15.5114	7.95331	-16.767
	-25.8643	-12.207	6.65309	-13.2065			-22.2853	-15.8015	7.91509	-16.9051
	-25.8638	-12.227	6.6488	-13.2241			-22.2824	-15.8201	7.88348	-16.9963
	-25.8582	-12.5349	6.59211	-13.4532			-22.2395	-16.1009	7.82696	-17.2048
	-25.8574	-12.5625	6.56985	-13.5442			-22.2353	-16.1261	7.81993	-17.228
	-25.8483	-12.8673	6.52811	-13.6975			-22.1911	-16.4021	7.81716	-17.2391
	-25.847	-12.9001	6.4923	-13.8638			-22.186	-16.4318	7.75481	-17.4568
	-25.8374	-13.2007	6.47341	-13.9531			-22.1444	-16.7052	7.64726	-17.9171
	-25.8361	-13.2382	6.41382	-14.1865			-22.139	-16.7393	7.62651	-17.9542
	-25.8251	-13.5358	6.40958	-14.2055			-22.0975	-17.0102	7.59561	-18.2431
	-25.8236	-13.5762	6.39227	-14.2741			-22.0918	-17.047	7.12908	-19.9887
	-25.8147	-13.8694	6.34357	-14.4473			-22.0529	-17.3146	7.1233	-20.0048
	-25.8131	-13.9145	6.33698	-14.5041			-22.0468	-17.3556	7.11003	-20.0564
	-25.8037	-14.2044	6.28882	-14.702			-22.0082	-17.623	7.05514	-20.2672
	-25.8021	-14.2533	6.26034	-14.8236			-22.0016	-17.6681	7.03556	-20.336
	-25.7941	-14.5373	6.2285	-14.9532			-21.9636	-17.9358	6.98462	-20.5042
	-25.7925	-14.591	6.17924	-15.1454			-21.9564	-17.9864	6.92579	-20.672
	-25.7834	-14.8693	6.16541	-15.2009			-21.9117	-18.2534	6.90823	-20.7274
	-25.7814	-14.9266	6.1205	-15.3845			-21.9025	-18.3083	6.86973	-20.8348
	-25.7721	-15.1992	6.10668	-15.4459			-21.851	-18.5726	6.80994	-21.005
	-25.77	-15.26	6.10299	-15.4638			-21.8394	-18.6316	6.75098	-21.1611
	-25.7601	-15.5268	6.05058	-15.6919			-21.7859	-18.8911	6.67696	-21.3553
	-25.7577	-15.5912	6.02717	-15.7868			-21.7729	-18.9537	6.67025	-21.3746
	-25.7476	-15.8528	5.98945	-15.9312			-21.7208	-19.2078	6.65866	-21.4058
	-25.745	-15.9206	5.94693	-16.1053			-21.7073	-19.2736	6.59287	-21.5882
	-25.7357	-16.1764	5.93397	-16.1757			-21.6577	-19.5234	6.54807	-21.7043
	-25.733	-16.2483	5.89158	-16.3226			-21.6437	-19.5935	6.51343	-21.8004
	-25.7238	-16.498	5.86647	-16.4082			-21.5956	-19.84	6.46039	-21.9409
	-25.7208	-16.574	5.85623	-16.4489			-21.5809	-19.915	6.43311	-22.0111
	-25.7113	-16.818	5.8031	-16.6413			-21.5336	-20.1576	6.41509	-22.0603
	-25.7082	-16.8984	5.76974	-16.781			-21.518	-20.2375	6.35139	-22.2203
	-25.6985	-17.1384	5.49397	-17.7741			-21.4725	-20.4745	6.28033	-22.4099
	-25.6949	-17.2239	4.84179	-19.6985			-21.4562	-20.5588	6.27148	-22.4343
	-25.6849	-17.4616	4.83639	-19.7144			-21.4173	-20.7876	6.25696	-22.478
	-25.6808	-17.5529	4.82464	-19.7652			-21.4023	-20.8754	6.19463	-22.6533
	-25.6682	-17.7903	4.77274	-19.9721			-21.3716	-21.0957	6.15497	-22.7609
	-25.663	-17.887	4.75456	-20.0389			-21.359	-21.1854	6.11074	-22.8694
	-25.6481	-18.1242	4.69861	-20.2021			-21.3338	-21.401	6.0508	-23.0474
	-25.6417	-18.2266	4.63513	-20.3629			-21.323	-21.494	6.03391	-23.0934
	-25.6249	-18.4638	4.61832	-20.4183			-21.2978	-21.7091	6.02458	-23.1222
	-25.6164	-18.5695	4.58093	-20.5257			-21.2857	-21.8049	5.95697	-23.3179
	-25.5993	-18.8077	4.52279	-20.6969			-21.2594	-22.0218	5.90775	-23.4727
	-25.5919	-18.9138	4.46583	-20.8424			-21.248	-22.1185	5.87216	-23.5407
	-25.5728	-19.1509	4.39818	-21.0299			-21.2198	-22.3357	5.8256	-23.6686
	-25.5649	-19.2589	4.39112	-21.0485			-21.2078	-22.4349	5.78684	-23.7689
	-25.5376	-19.4982	4.37877	-21.0785			-21.1712	-22.6554	5.75222	-23.8313
	-25.524	-19.606	4.30699	-21.2526			-21.1535	-22.7546	5.66967	-23.9689
	-25.4898	-19.8562	4.26197	-21.3651			-21.1068	-22.985	5.58975	-24.1921
	-25.4751	-19.9578	4.22608	-21.4671			-21.0869	-23.0784	5.58607	-24.202
	-25.4366	-20.2218	4.16723	-21.6159			-21.0325	-23.3197	5.58354	-24.2076
	-25.4224	-20.3151	4.13506	-21.688			-21.0126	-23.4048	5.49664	-24.4271
	-25.3822	-20.5904	4.11449	-21.7388			-20.9536	-23.6554	5.43981	-24.5687
	-25.3698	-20.6743	4.04757	-21.9014			-20.9354	-23.7318	5.40486	-24.6519
	-25.3263	-20.9606	3.97541	-22.0917			-20.869	-23.9919	5.34946	-24.792
	-25.3152	-21.0326	3.96585	-22.1172			-20.8522	-24.0573	5.31398	-24.8804
	-25.2706	-21.3318	3.95025	-22.163			-20.78	-24.3275	5.29929	-24.9188
	-25.2619	-21.3907	3.88253	-22.3465			-20.7659	-24.3808
	-25.2203	-21.7003	3.8384	-22.4559			-20.6916	-24.6597
	-25.2137	-21.7496	3.79342	-22.5714			-20.6798	-24.7041
	-25.1785	-22.024	3.73451	-22.7632			-20.6111	-24.9517
			3.71884	-22.8137
			3.71048	-22.8454
			3.64186	-23.0463
			3.5931	-23.2055
			3.57167	-23.2684
			3.55	-23.3907
			3.52706	-23.485
			3.49963	-23.5426
			3.44611	-23.6717
			3.42583	-23.8878
			3.42494	-23.8975
			3.42392	-23.9029
			3.36581	-24.1134
			3.32904	-24.249
			3.30734	-24.3278
			3.27421	-24.4609
			3.25235	-24.5441
			3.24363	-24.5803

## Sheet: #1_torsion
S2 Dataset	clockwise torsion at 7.5 Nm						counterclockwise torsion at 7.5 Nm
	sub-ROI vertebra		sub-ROI disc				sub-ROI vertebra		sub-ROI disc
	Coord X (mm)	Coord Y (mm)	Coord X (mm)	Coord Y (mm)			Coord X (mm)	Coord Y (mm)	Coord X (mm)	Coord Y (mm)
	-24.234	-17.9497	8.1679	-23.115			-23.8389	-24.3743	8.05245	-26.4573
	-24.3135	-17.9109	8.08521	-23.0925			-23.9224	-24.3463	7.96858	-26.4403
	-24.5144	-17.81	7.78284	-23.0083			-24.1334	-24.273	7.66377	-26.3783
	-24.6619	-17.7425	7.68666	-22.9793			-24.2866	-24.2245	7.56696	-26.3568
	-24.8375	-17.6593	7.28647	-22.8723			-24.4692	-24.1643	7.17009	-26.2836
	-25.0914	-17.5407	7.27624	-22.87			-24.7322	-24.0781	7.15996	-26.2822
	-25.1623	-17.5084	7.04246	-22.828			-24.8056	-24.0546	6.9374	-26.2528
	-25.2061	-17.49	6.8488	-22.7954			-24.8508	-24.0415	6.75333	-26.2301
	-25.486	-17.3742	6.83933	-22.792			-25.1396	-23.9589	6.74394	-26.227
	-25.7254	-17.2656	6.44059	-22.7086			-25.3891	-23.8806	6.34892	-26.1562
	-25.8131	-17.2251	6.39357	-22.7172			-25.4809	-23.8514	6.30374	-26.1676
	-25.9638	-17.1656	6.00714	-22.6477			-25.6376	-23.8103	5.93305	-26.1315
	-26.138	-17.0993	5.94487	-22.6382			-25.8181	-23.7647	5.8725	-26.1242
	-26.2212	-17.0702	5.59147	-22.5661			-25.9041	-23.7453	5.52816	-26.0655
	-26.4618	-16.9826	5.47013	-22.5478			-26.1533	-23.6863	5.40858	-26.047
	-26.7131	-16.8799	5.17291	-22.5206			-26.4151	-23.6151	5.11603	-26.0178
	-26.7871	-16.8503	5.03254	-22.4956			-26.4921	-23.5948	4.97703	-25.9969
	-26.9278	-16.7953	4.76236	-22.4528			-26.6381	-23.5572	4.70935	-25.9617
	-27.1105	-16.7225	4.58552	-22.4255			-26.8265	-23.5065	4.53261	-25.9392
	-27.2094	-16.6823	3.93033	-22.3704			-26.9285	-23.4784	3.88224	-25.9018
	-27.4344	-16.5928	3.72749	-22.3358			-27.1603	-23.4161	3.68035	-25.8744
	-27.6953	-16.4931	3.52267	-22.3036			-27.4282	-23.3471	3.47655	-25.8494
	-27.7576	-16.4698	3.27844	-22.2639			-27.492	-23.3312	3.23508	-25.819
	-27.867	-16.4197	3.11683	-22.2379			-27.6054	-23.2952	3.07534	-25.7992
	-28.0821	-16.3181	2.83215	-22.1917			-27.829	-23.2215	2.79441	-25.7652
	-28.2138	-16.2632	2.71231	-22.1711			-27.9652	-23.1832	2.67624	-25.7499
	-28.4039	-16.1839	2.38295	-22.1201			-28.1621	-23.128	2.35235	-25.7168
	-28.6853	-16.0796	2.30535	-22.1081			-28.4524	-23.0587	2.27605	-25.7091
	-28.724	-16.064	-1.73238	-22.3775			-28.4926	-23.0481	-2.26351	-26.3467
	-28.798	-16.0326	-1.75112	-22.3711			-28.5696	-23.0264	-2.49357	-26.2853
	-29.0464	-15.919	-2.13132	-22.2691			-28.8295	-22.9473	-2.62129	-26.2455
	-29.192	-15.8566	-2.22656	-22.2329			-28.9817	-22.9046	-2.96679	-26.1902
	-29.3685	-15.7779	-2.51021	-22.1371			-29.1669	-22.8507	-3.47152	-26.1042
	-29.6961	-15.6423	-2.75302	-22.0526			-29.5095	-22.7617	-3.72208	-26.071
	-30.0188	-15.5339	-2.88907	-22.0018			-29.8422	-22.6976	-4.00925	-25.9661
	-30.1385	-15.4939	-3.25185	-21.8962			-29.9656	-22.6735	-4.064	-25.9477
	-30.3419	-15.4512	-3.77303	-21.7334			-30.1717	-22.6544	-4.1433	-25.9202
	-30.5361	-15.3944	-4.03347	-21.6585			-30.3703	-22.6204	-4.41253	-25.8293
	-30.9521	-15.2371	-4.32905	-21.5086			-30.8013	-22.5162	-4.60815	-25.7663
	-30.9877	-15.2212	-4.38515	-21.4818			-30.8384	-22.5049	-4.76666	-25.7135
	-31.0107	-15.2095	-4.46559	-21.4418			-30.8625	-22.4964	-4.98549	-25.6455
	-31.3102	-15.055	-4.73423	-21.3077			-31.1776	-22.3842	-5.12309	-25.6042
	-31.5144	-14.986	-4.9262	-21.2124			-31.387	-22.3392	-5.21926	-25.5759
	-31.6262	-14.9506	-5.08036	-21.133			-31.5014	-22.3166	-5.48273	-25.4978
	-31.8783	-14.8468	-5.29331	-21.0276			-31.7614	-22.2439	-5.55872	-25.4752
	-31.9456	-14.8171	-5.42551	-20.9621			-31.831	-22.2225	-5.55872	-25.4752
	-31.9868	-14.7979	-5.51797	-20.9166			-31.8738	-22.2082	-5.58069	-25.3652
	-32.2661	-14.6692	-5.77147	-20.7919			-32.1637	-22.1134	-5.59181	-25.3086
	-32.5425	-14.5259	-5.84443	-20.7564			-32.4544	-22.0053	-5.64578	-25.0386
	-32.5889	-14.5027	-5.84443	-20.7564			-32.5032	-21.988	-5.65239	-25.0041
	-32.6698	-14.4714	-5.85393	-20.6349			-32.587	-21.9661	-5.71007	-24.7132
	-32.9059	-14.3965	-5.85858	-20.5737			-32.8297	-21.9166	-5.7132	-24.6976
	-33.0025	-14.3543	-5.88168	-20.2813			-32.9304	-21.887	-5.76366	-24.445
	-33.2279	-14.264	-5.88435	-20.244			-33.1644	-21.8253	-5.77461	-24.3901
	-33.4594	-14.1855	-5.90873	-19.9298			-33.4027	-21.7754	-5.83277	-24.0855
	-33.5488	-14.153	-5.91007	-19.9129			-33.4952	-21.7544	-5.83742	-24.0617
	-33.8092	-14.0707	-5.93143	-19.6378			-33.7632	-21.7038	-5.89322	-23.7742
	-33.8691	-14.0528	-5.93608	-19.578			-33.8245	-21.6931	-5.90243	-23.7275
	-33.8884	-14.0457	-5.96162	-19.2532			-33.8446	-21.6884	-5.95173	-23.4582
	-34.19	-13.9417	-5.9637	-19.2278			-34.1561	-21.6222	-5.96323	-23.3953
	-34.338	-13.884	-5.98687	-18.9276			-34.3098	-21.5839	-6.01005	-23.1424
	-34.5107	-13.8219	-5.99079	-18.8788			-34.4885	-21.5439	-6.02416	-23.0663
	-34.7872	-13.7224	-6.01199	-18.5998			-34.7742	-21.4801	-6.06908	-22.8182
	-34.8307	-13.7069	-6.01691	-18.5345			-34.8191	-21.4702	-6.08495	-22.7296
	-34.9343	-13.6683	-6.0361	-18.2734			-34.9263	-21.4454	-6.12626	-22.4955
	-35.1517	-13.5863	-6.04189	-18.1948			-35.1507	-21.3919	-6.14408	-22.3953
	-35.2449	-13.5542	-6.06098	-17.9417			-35.2469	-21.3719	-6.18409	-22.1707
	-35.4726	-13.4734	-6.06762	-17.8513			-35.4822	-21.3211	-6.20389	-22.0597
	-35.6794	-13.4114	-6.08569	-17.6119			-35.6954	-21.2855	-6.24281	-21.8467
	-35.7928	-13.3731	-6.09356	-17.5094			-35.8128	-21.2622	-6.26455	-21.7264
	-36.1021	-13.2815	-6.11147	-17.2813			-36.1317	-21.2108	-6.29972	-21.5213
	-36.1138	-13.2784	-6.12036	-17.1686			-36.1437	-21.2092	-6.3222	-21.3907
	-36.1554	-13.2664	-6.13801	-16.9517			-36.1864	-21.2026	-6.35722	-21.1977
	-36.4376	-13.18	-6.14774	-16.8292			-36.4764	-21.1532	-6.38281	-21.058
	-36.5257	-13.1554	-6.16289	-16.6208			-36.5666	-21.1397	-6.41647	-20.8764
	-36.761	-13.0888	-6.17263	-16.488			-36.8075	-21.1028	-6.44444	-20.7259
	-36.9516	-13.0256	-6.18837	-16.2911			-37.004	-21.0639	-6.47391	-20.5552
	-37.0841	-12.9772	-6.2	-16.1485			-37.1412	-21.0329	-6.49989	-20.3988
	-37.4007	-12.8679	-6.21594	-15.9621			-37.4691	-20.9645	-6.52733	-20.2358
	-37.4052	-12.867	-6.22921	-15.8075			-37.4737	-20.9641	-6.55593	-20.0716
	-37.4218	-12.8621	-6.24357	-15.6308			-37.4908	-20.9613	-6.58082	-19.9169
	-37.7242	-12.7788	-6.25566	-15.4688			-37.8027	-20.9153	-6.60855	-19.7485
	-37.8109	-12.7531	-6.26843	-15.3006			-37.8924	-20.9003	-6.63224	-19.5996
	-38.0446	-12.6836	-6.28228	-15.1309			-38.134	-20.8598	-6.66017	-19.4258
	-38.2284	-12.6328	-6.29468	-14.97			-38.3225	-20.8305	-6.68346	-19.2815
	-38.3148	-12.6056	-6.30885	-14.7946			-38.4115	-20.8137	-6.71295	-19.1023
	-38.3148	-12.6056	-6.32075	-14.6401			-38.4115	-20.8137	-6.7355	-18.9637
	-38.295	-12.5641	-6.33494	-14.4598			-38.3969	-20.7746	-6.76484	-18.7812
	-38.2625	-12.4867	-6.34623	-14.3093			-38.3739	-20.702	-6.78554	-18.6476
	-38.2063	-12.3449	-6.36084	-14.1222			-38.3346	-20.5683	-6.81456	-18.4596
	-38.131	-12.1562	-6.37238	-13.9779			-38.2818	-20.3906	-6.83364	-18.3317
	-38.1191	-12.1244	-6.38724	-13.7878			-38.2735	-20.3605	-6.86279	-18.139
	-38.0939	-12.0577	-6.39856	-13.6489			-38.2559	-20.2974	-6.88005	-18.017
	-38.0348	-11.9014	-6.41434	-13.4535			-38.2143	-20.1492	-6.90937	-17.821
	-38.0049	-11.8269	-6.42527	-13.3205			-38.1927	-20.0785	-6.92719	-17.7017
	-37.9497	-11.6801	-6.44215	-13.1201			-38.1535	-19.9397	-6.95487	-17.5038
	-37.8814	-11.4986	-6.45183	-12.9937			-38.1051	-19.7683	-6.97178	-17.3868
	-37.8659	-11.458	-6.46896	-12.7902			-38.0941	-19.7302	-7.00115	-17.1832
	-37.8337	-11.3737	-6.47956	-12.6662			-38.0713	-19.6512	-7.01769	-17.07
	-37.7829	-11.2359	-6.49526	-12.4608			-38.0357	-19.5222	-7.04928	-16.8625
	-37.7577	-11.1712	-6.50511	-12.3397			-38.0177	-19.4615	-7.06443	-16.7538
	-37.6964	-11.0179	-6.5222	-12.1291			-37.9737	-19.3178	-7.09382	-16.546
	-37.6319	-10.8451	-6.53135	-12.0121			-37.9288	-19.156	-7.10931	-16.4403
	-37.6141	-10.7957	-6.54939	-11.7976			-37.9167	-19.1095	-7.13901	-16.2314
	-37.5745	-10.6923	-6.55843	-11.6845			-37.8891	-19.0118	-7.15394	-16.1277
	-37.5298	-10.5758	-6.57615	-11.4683			-37.858	-18.9015	-7.1865	-15.9117
	-37.508	-10.5202	-6.58612	-11.3589			-37.8427	-18.8488	-7.20167	-15.8117
	-37.4454	-10.3561	-6.6049	-11.1429			-37.7994	-18.6929	-7.28497	-15.2759
	-37.383	-10.1966	-6.61362	-11.0356			-37.7559	-18.5411	-7.30295	-15.1814
	-37.3611	-10.1365	-6.63321	-10.812			-37.7408	-18.4842	-7.33026	-14.9719
	-37.3124	-10.0041	-6.64266	-10.7098			-37.7072	-18.3589	-7.56004	-13.4341
	-37.279	-9.91444	-6.69302	-10.158			-37.684	-18.2739	-7.57503	-13.334
	-37.2635	-9.87317	-6.70584	-10.0587			-37.6731	-18.2347	-7.60283	-13.1117
	-37.1963	-9.69273	-6.72156	-9.83998			-37.626	-18.0637	-7.61899	-13.0025
	-37.1447	-9.55039	-6.84588	-8.23907			-37.5902	-17.9286	-8.34717	-8.63685
	-37.1133	-9.47118	-6.85566	-8.13236			-37.5677	-17.8529	-8.37192	-8.51639
	-37.0477	-9.29093	-6.8715	-7.89623			-37.5226	-17.6811	-8.40178	-8.34562
	-37.0317	-9.24782	-6.88078	-7.78051			-37.5115	-17.64	-8.42185	-8.23222
	-37.0246	-9.22851	-7.28136	-3.04968			-37.5066	-17.6216	-8.45882	-8.05536
	-36.9464	-9.02778	-7.29443	-2.91383			-37.451	-17.4299	-8.48631	-7.91502
	-36.9004	-8.90638	-7.30759	-2.72182			-37.4187	-17.3139	-8.50853	-7.74369
	-36.8621	-8.80684	-7.30561	-2.5996			-37.3913	-17.2191	-8.55213	-7.57996
	-36.7785	-8.61302	-7.30804	-2.40838			-37.329	-17.0331	-8.55581	-7.42043
	-36.7705	-8.59386	-7.32026	-2.26636			-37.3231	-17.0148	-8.59289	-7.25764
	-36.7667	-8.58432	-7.32395	-2.09416			-37.3204	-17.0057	-8.62721	-6.49635
	-36.6825	-8.37658	-7.35356	-1.92954			-37.2612	-16.8079	-8.66384	-6.03772
	-36.6299	-8.26069	-7.34309	-1.77404			-37.2228	-16.6967	-8.67476	-5.87604
	-36.5905	-8.16426	-7.35026	-1.61595			-37.197	-16.6048	-8.69252	-5.69442
	-36.5091	-8.0265	-7.36974	-1.17522			-37.1355	-16.4707	-8.70375	-5.56524
	-36.4839	-7.96758	-7.37122	-1.1512			-37.1188	-16.4144	-8.72597	-5.34231
	-36.4752	-7.93643	-7.37185	-1.14388			-37.1145	-16.3851	-8.73686	-5.25061
	-36.4095	-7.73816	-7.39024	-0.859689			-37.0779	-16.1982	-8.76646	-5.00178
	-36.3236	-7.60969	-7.41228	-0.408232			-37.0114	-16.0726	-8.77317	-4.9472
	-35.976	-6.96931	-7.42019	-0.250194			-36.7568	-15.4455	-8.80813	-4.6678
	-35.9645	-6.95781	-7.43288	-0.0696025			-36.7468	-15.4336	-8.81125	-4.64304
	-34.6189	-1.28842	-7.4403	0.0588405			-35.9131	-9.91682	-8.84183	-4.39244
	-34.617	-1.27492	-7.45625	0.28137			-35.9119	-9.9033	-8.8484	-4.33845
	-34.604	-1.16724	-7.46439	0.373144			-35.9051	-9.7957	-8.84907	-4.33318
	-34.5831	-1.00426	-7.47591	0.628734			-35.8935	-9.63271	-8.8857	-4.03561
	-34.5808	-0.982676	-7.47865	0.684856			-35.8923	-9.61116	-8.88962	-4.00147
	-34.5497	-0.732731	-7.48982	0.972013			-35.8776	-9.36325	-8.92237	-3.72815
	-34.5424	-0.675242	-7.49083	0.997464			-35.8741	-9.30621	-8.93017	-3.66205
	-34.5083	-0.468855	-7.50106	1.25579			-35.8545	-9.10157	-8.95878	-3.42266
	-34.4948	-0.368604	-7.50328	1.31144			-35.8482	-9.00251	-8.96963	-3.32513
	-34.4779	-0.193163	-7.50353	1.31692			-35.8445	-8.82985	-8.99326	-3.11747
	-34.4647	-0.063322	-7.51664	1.62632			-35.8411	-8.70199	-9.05151	-2.65012
	-34.453	0.0889131	-7.51777	1.66163			-35.8416	-8.55277	-9.06722	-2.51984
	-34.4387	0.24073	-7.52818	1.9445			-35.8393	-8.40365	-9.0925	-2.32104
	-34.4313	0.375267	-7.53068	2.01333			-35.8429	-8.27271	-9.10599	-2.22069
	-34.42	0.544944	-7.54013	2.26271			-35.8454	-8.10734	-9.13592	-1.98905
	-34.4105	0.663153	-7.54355	2.36425			-35.8461	-7.99219	-9.14341	-1.92474
	-34.3949	0.847893	-7.55125	2.58058			-35.8462	-7.81215	-9.17738	-1.65359
	-34.3878	0.948405	-7.57005	3.06805			-35.8478	-7.71427	-9.18062	-1.62617
	-34.3726	1.1493	-7.576	3.20781			-35.8498	-7.51854	-9.209	-1.40782
	-34.3669	1.23469	-7.58442	3.41679			-35.8509	-7.43554	-9.21795	-1.34004
	-34.3556	1.45026	-7.58942	3.52241			-35.8568	-7.22637	-9.21926	-1.33145
	-34.3509	1.52676	-7.6012	3.76827			-35.8577	-7.15241	-9.25907	-1.04135
	-34.3394	1.75205	-7.6036	3.83629			-35.8628	-6.93486	-9.26515	-0.995379
	-34.3396	1.82614	-7.61466	4.12069			-35.8681	-6.86426	-9.3019	-0.743316
	-34.3339	2.05656	-7.61563	4.14947			-35.878	-6.64397	-9.31267	-0.664922
	-34.3298	2.12944	-7.62581	4.38311			-35.8786	-6.57473	-9.34537	-0.446257
	-34.3181	2.36329	-7.62901	4.45572			-35.8819	-6.35268	-9.3602	-0.338907
	-34.3134	2.42762	-7.62948	4.46477			-35.8819	-6.29167	-9.38821	-0.153264
	-34.2971	2.66937	-7.64139	4.76991			-35.8832	-6.06252	-9.40922	-0.0128902
	-34.2971	2.72626	-7.64299	4.81858			-35.8881	-6.00855	-9.43109	0.142627
	-34.3004	2.97383	-7.65521	5.08585			-35.9131	-5.77398	-9.45708	0.313279
	-34.3015	3.04678	-7.65864	5.16902			-35.9204	-5.70441	-9.475	0.432573
	-34.3018	3.27937	-7.67086	5.40131			-35.9406	-5.4823	-9.50483	0.635538
	-34.2998	3.36194	-7.67671	5.51622			-35.9448	-5.4035	-9.51709	0.720242
	-34.2865	3.58906	-7.68922	5.71512			-35.9486	-5.18601	-9.55054	0.971134
	-34.282	3.66156	-7.69776	5.86522			-35.9496	-5.1165	-9.55704	1.02165
	-34.2667	3.90045	-7.70577	6.03143			-35.9527	-4.88744	-9.59737	1.31213
	-34.2669	3.96437	-7.71719	6.21498			-35.9585	-4.82594	-9.59827	1.31818
	-34.2478	4.2098	-7.72494	6.3434			-35.9605	-4.58784	-9.6039	1.36024
	-34.2419	4.2554	-7.73729	6.56143			-35.9584	-4.54278	-9.63876	1.61437
	-34.2421	4.5171	-7.74223	6.65236			-35.9807	-4.28769	-9.64401	1.65164
	-34.2385	4.56667	-7.75481	6.91352			-35.9808	-4.23838	-9.67812	1.91193
	-34.2268	4.82221	-7.75711	6.96602			-35.9884	-3.98489	-9.68851	2.0005
	-34.2224	4.86191	-7.77339	7.2735			-35.9869	-3.94487	-9.71277	2.21401
	-34.1892	5.12607	-7.77378	7.27992			-35.973	-3.67817	-9.72772	2.35452
	-34.1884	5.1376	-7.77626	7.32352			-35.9731	-3.66655	-9.74539	2.52069
	-34.1739	5.29028	-7.79151	7.58773			-35.9703	-3.51212	-9.76561	2.71492
	-34.162	5.42087	-7.79328	7.62693			-35.9684	-3.38008	-9.77753	2.82881
	-34.1611	5.43024	-7.80368	7.89944			-35.9682	-3.3706	-9.80642	3.07389
	-34.1349	5.70123	-7.80737	7.98866			-35.962	-3.0936	-9.81416	3.13668
	-34.1315	5.73263	-7.81568	8.20361			-35.9609	-3.06146	-9.84544	3.42261
	-34.1219	5.9932	-7.82173	8.34291			-35.9699	-2.79409	-9.84686	3.43566
	-34.0895	6.33368	-7.82914	8.5074			-36.0866	-1.535	-9.85744	3.52764
	-34.1303	7.24709	-7.83651	8.70354			-36.0887	-1.5196	-9.88211	3.7418
	-34.1309	7.26254	-7.84088	8.81857			-36.1226	-1.23422	-9.88564	3.77247
	-34.1376	7.54855	-7.8495	9.06587			-36.1298	-1.19011	-9.91799	4.04666
	-34.1404	7.59301	-7.85202	9.12925			-36.1758	-0.937748	-9.92702	4.12004
	-34.1612	7.84802	-7.86389	9.42473			-36.1968	-0.845037	-9.95166	4.34796
	-34.1733	7.94273	-7.86442	9.43821			-36.2361	-0.642176	-9.96555	4.46146
	-34.1929	8.14924	-7.86899	9.53094			-36.2861	-0.479068	-9.98645	4.65447
	-34.2263	8.31877	-7.87984	9.7468			-36.318	-0.347512	-10.0045	4.80646
	-34.245	8.45441	-7.88148	9.77783			-37.189	2.92193	-10.218	6.4877
	-34.7084	11.8035	-7.89703	10.0553			-37.2366	2.9602	-10.2324	6.58583
	-34.7505	11.8469	-7.90146	10.1295			-37.2274	2.99464	-10.3125	7.07882
	-34.7377	11.879	-7.91174	10.3594			-37.1964	3.07526	-10.3461	7.26713
	-34.6985	11.9529	-7.91875	10.4747			-37.127	3.27775	-10.3643	7.38688
	-34.6101	12.1387	-7.92801	10.6704			-37.1213	3.48459	-10.4013	7.60301
	-34.585	12.3347	-7.9432	10.8199			-37.1298	3.58403	-10.414	7.68266
	-34.584	12.4305	-7.94379	10.9746			-37.1004	3.75477	-10.4558	7.94216
	-34.544	12.5911	-7.95278	11.1666			-38.8743	9.96007	-10.4616	7.98193
	-34.5381	12.7228	-8.02503	12.5125			-38.8913	10.1216	-10.6504	10.1351
	-35.7612	18.551	-8.03236	12.618			-38.9075	10.2719	-10.6654	10.3197
	-35.7628	18.7085	-8.06776	13.1219			-38.9725	10.507	-10.6742	10.4415
	-35.7648	18.8552	-8.08372	13.3127			-38.9981	10.5802	-10.6765	10.4734
	-35.8088	19.09	-8.09094	13.4339			-39.0472	10.7973	-10.9117	12.7389
	-35.8276	19.1639	-8.11414	13.6542			-39.0697	10.8938	-10.9235	12.8912
	-35.8575	19.3777	-8.12193	13.7353			-39.0759	10.9237	-10.9433	13.1567
	-35.8714	19.4727	-8.12964	13.9996			-39.1503	11.2102	-10.9867	13.7323
	-35.8751	19.5018	-8.13005	14.0401			-39.1911	11.3628	-11.0165	14.0089
	-35.9243	19.7826	-8.30973	16.2307			-39.3325	11.852	-11.0215	14.0535
	-36.0554	20.4031	-8.32431	16.4114			-39.3429	11.8886	-11.0394	14.2283
	-36.0636	20.4375	-8.33872	16.5292			-39.4302	12.1773	-11.0533	14.3716
	-36.132	20.7106	-8.34098	16.5602			-39.6151	12.4838	-11.0557	14.4066
	-36.2981	21.0077	-8.34979	18.7652			-39.6262	12.5023	-11.0802	14.6904
	-36.3079	21.0256	-8.34745	18.9125			-39.644	12.5426	-11.0927	14.7992
	-36.3239	21.063	-8.35228	19.7283			-39.7721	12.846	-11.1153	15.0022
	-36.4374	21.3449	-8.36339	20.0035			-39.8557	13.0002	-11.1402	15.1905
	-36.5129	21.4902	-8.36557	20.0479			-39.9529	13.1876	-11.1559	15.3238
	-36.6008	21.6669	-8.37387	20.224			-40.1205	13.4207	-11.1954	15.5984
	-36.7534	21.8935	-8.38073	20.3677			-40.185	13.5175	-11.1999	15.6439
	-36.8111	21.9875	-8.38189	20.4024			-40.2367	13.6743	-11.2148	15.7986
	-36.855	22.1306	-8.39572	20.6838			-40.3096	13.8597	-11.2298	15.9676
	-36.9175	22.3021	-8.40258	20.7943			-40.3748	13.9913	-11.2348	16.016
	-36.9766	22.426	-8.41476	21.0008			-40.4756	14.197	-11.2682	16.2935
	-37.0674	22.6206	-8.42672	21.1923			-40.6412	14.4674	-11.3051	16.431
	-37.2203	22.8816	-8.43288	21.3282			-40.6728	14.5325	-11.3407	16.613
	-37.2491	22.9433	-8.44876	21.609			-40.7127	14.6327	-11.363	16.8925
	-37.2851	23.0362	-8.4493	21.6554			-40.8051	14.8795	-11.3717	16.9595
	-37.3682	23.2646	-8.45669	21.813			-40.8869	15.0611	-11.3887	17.1103
	-37.4412	23.4355	-8.46502	21.9837			-40.9623	15.2184	-11.4097	17.31
	-37.5083	23.5851	-8.46716	22.0319			-41.1233	15.4946	-11.4194	17.4105
	-37.6507	23.8549	-8.48205	22.3078			-41.1553	15.545	-11.4432	17.685
	-37.6791	23.9047	-8.49188	22.4454			-41.1635	15.6099	-11.1259	18.2816
	-37.6844	23.9626	-8.4974	22.6246			-41.2099	15.8978	-6.77955	20.1155
	-37.7167	24.2222	-8.50763	22.8929			-41.2777	16.0557	-6.51228	20.2874
	-37.7736	24.3732	-8.5099	22.9584			-41.3574	16.2301	-6.49822	20.2943
	-37.8411	24.5413	-8.51557	23.0993			-41.4332	16.3893	-6.46123	20.3158
	-37.9053	24.6961	-8.52274	23.2851			-41.4371	16.3979	-6.17456	20.4815
	-37.9086	24.7044	-8.52731	23.3738			-41.4371	16.3979	-6.06462	20.5457
	-37.9086	24.7044	-8.53585	23.6156			-41.4323	16.3961	-5.83397	20.6723
	-37.9041	24.7018	-8.54958	23.8777			-41.1071	16.2862	-5.59527	20.8087
	-37.6039	24.5397	-8.55124	23.9466			-41.0647	16.2714	-5.5024	20.8688
	-37.5648	24.5182	-8.55293	23.9808			-41.0011	16.244	-5.26286	21.0133
	-37.5059	24.4821	-8.55293	23.9808			-40.7154	16.0887	-5.18884	21.0596
	-37.2425	24.2923	-8.3643	24.08			-40.5752	16.0302	-5.16014	21.0769
	-37.1116	24.2154	-8.21785	24.1678			-40.3746	15.9222	-4.86162	21.2563
	-36.9249	24.0843	-8.13918	24.2134			-40.078	15.7974	-4.72618	21.3331
	-36.6467	23.923	-8.02706	24.2891			-40.0392	15.7846	-4.43676	21.4355
	-36.6102	23.905	-7.92211	24.3537			-39.9551	15.7758	-4.23478	21.5084
	-36.5304	23.883	-7.85335	24.3994			-39.6937	15.7579	-4.03021	21.6375
	-36.2817	23.8232	-7.71128	24.4918			-39.6181	15.7508	-3.77504	21.7354
	-36.2096	23.8048	-6.05197	24.8538			-39.3416	15.7409	-3.57411	21.8112
	-35.945	23.7513	-5.8533	24.8711			-39.0619	15.5564	-1.12571	22.3512
	-35.6801	23.5506	-5.68734	24.9109			-39.0132	15.5271	-0.829128	22.4197
	-35.634	23.5177	-5.45336	24.9924			-38.9566	15.5173	-0.686529	22.4404
	-35.5797	23.4998	-5.39167	25.0037			-38.6552	15.4755	-0.336419	22.4835
	-35.2908	23.4129	-5.22496	25.0562			-38.4152	15.4151	-0.258627	22.5066
	-35.0624	23.3182	-5.09842	25.1021			-38.3182	15.3687	-0.0178496	22.5794
	-34.9706	23.2613	-5.04731	25.1189			-37.6252	15.2554	0.0830243	22.6077
	-34.3095	23.0374	-4.80403	25.2126			-37.3947	15.1179	0.114572	22.617
	-34.0932	22.8765	-4.64368	25.267			-37.2941	15.0919	0.433168	22.708
	-33.9976	22.8354	-4.51542	25.3232			-37.1989	15.0501	0.575617	22.7462
	-33.9078	22.7823	-4.24783	25.4341			-36.952	14.9627	0.785293	22.8076
	-33.6743	22.663	-4.23509	25.4376			-36.6951	14.8756	1.03623	22.8892
	-33.4303	22.546	-4.20103	25.4503			-36.6073	14.8493	1.13069	22.9172
	-33.3473	22.509	-3.9455	25.5415			-36.5526	14.8411	1.48272	23.0073
	-33.2948	22.4936	-3.8481	25.576			-36.263	14.7877	1.50533	23.0123
	-33.0176	22.4039	-2.78246	25.8459			-36.0636	14.753	1.89126	23.1092
	-32.8251	22.3457	-2.6533	25.8582			-35.9276	14.7241	1.98246	23.124
	-32.694	22.3013	-2.43071	25.8343			-35.625	14.6608	2.31247	23.1929
	-32.4005	22.2049	-1.71095	25.8023			-35.5968	14.6555	2.47057	23.2121
	-32.3731	22.1963	-1.48437	25.7555			-35.5867	14.6547	2.86583	23.2082
	-32.3633	22.1943	-1.24628	25.7036			-35.2636	14.6235	2.97931	23.2288
	-32.0475	22.1239	-1.04839	25.6877			-35.176	14.6188	3.28301	23.3257
	-31.9616	22.1086	-0.809117	25.6829			-34.9329	14.6079	3.46004	23.3584
	-31.7229	22.0681	-0.622577	25.6745			-34.7853	14.5948	3.74571	23.3927
	-31.5781	22.038	-0.402153	25.6962			-34.6062	14.5801	3.95792	23.4351
	-31.4022	22.0027	-0.198751	25.7148			-34.387	14.5611	4.24579	23.4674
	-31.1869	21.9579	-0.00343017	25.7419			-34.2772	14.5518	4.46834	23.483
	-31.0791	21.9358	0.242114	25.7531			-33.9834	14.5287	4.70381	23.5367
	-30.7901	21.8785	0.428123	25.7567			-33.944	14.5251	4.95432	23.6051
	-30.7513	21.8704	0.680589	25.8084			-33.8864	14.4964	5.10511	23.6416
	-30.6953	21.8389	0.808301	25.8281			-33.6231	14.4069	5.43519	23.7127
	-30.4376	21.7309	1.12088	25.8702			-33.376	14.2582	5.49638	23.7236
	-30.1981	21.5757	1.19615	25.89			-33.3111	14.2532	5.75395	23.7841
	-30.1341	21.5642	1.42902	25.9524			-33.0715	14.3328	5.8782	23.8144
	-29.8945	21.606	1.52579	25.9771			-32.9663	14.347	5.91075	23.8226
	-29.7901	21.6067	1.55603	25.9853			-32.7621	14.3827	6.25309	23.904
	-29.5873	21.6151	1.86137	26.0627			-32.6403	14.3906	6.38213	23.938
	-29.4668	21.6087	1.99771	26.0944			-32.4507	14.415	6.61852	23.9993
	-29.2786	21.6095	2.19769	26.1445			-32.3221	14.4199	6.72103	24.0311
	-29.1515	21.6	2.43643	26.2115			-32.1581	14.4686	6.72103	24.0311
	-28.9877	21.6244	2.52633	26.2341			-31.9979	14.4898	6.77396	23.8947
	-28.8287	21.6257	2.86191	26.3044			-31.8412	14.4837	6.79731	23.8371
	-28.6745	21.6037	2.88353	26.3081			-30.7556	14.421	6.85178	23.6974
	-27.5919	21.4538	3.25193	26.3798			-30.732	14.4182	6.93516	23.4903
	-27.5682	21.4494	3.33911	26.3891			-30.4766	14.5095	8.43865	19.4637
	-27.3104	21.5038	3.6538	26.4341			-30.3864	14.5479	9.71991	15.4214
	-27.2191	21.5283	3.80486	26.4428			-30.1833	14.5673	9.7863	15.1861
	-27.0167	21.5255	4.18573	26.4195			-30.0694	14.5703	9.81915	15.0952
	-26.9034	21.5172	4.29468	26.4329			-29.8606	14.5795	9.8513	14.9977
	-26.695	21.5069	4.58428	26.4983			-29.7528	14.5888	10.1246	14.0931
	-26.5872	21.5056	4.75339	26.5147			-29.5502	14.609	10.2348	13.8263
	-26.3836	21.5067	5.02897	26.5283			-29.4343	14.6176	10.2661	13.7639
	-26.2672	21.5049	5.23298	26.5548			-29.2416	14.6367	10.2879	13.6687
	-26.0727	21.5063	5.50969	26.5668			-29.1168	14.6518	10.3499	13.4142
	-25.9466	21.5096	5.72373	26.5667			-28.9409	14.6699	10.3801	13.2497
	-25.769	21.5115	5.95123	26.6029			-28.8014	14.6893	10.4103	13.0533
	-25.6279	21.5175	6.19107	26.6512			-28.647	14.7076	10.4639	12.715
	-25.4722	21.5213	6.33319	26.6724			-28.4881	14.7312	10.4688	12.6868
	-25.3117	21.5294	6.66069	26.7313			-28.3627	14.7545	10.474	12.664
	-25.1844	21.5404	6.72056	26.7401			-28.1724	14.8081	10.5382	12.3259
	-24.9904	21.5729	6.97283	26.7913			-28.0957	14.8228	10.6008	12.0041
	-24.912	21.5803	7.09528	26.8171			-27.8651	14.8506	10.6072	11.9752
	-24.6774	21.588	7.12737	26.8242			-27.8112	14.8633	10.7738	11.7191
	-24.6225	21.5956	7.46476	26.8936			-26.9086	14.9395	11.0031	10.9375
	-23.7105	21.6062	7.59185	26.9231			-26.8708	14.9665	11.0598	10.6639
	-23.6694	21.6289	7.82545	26.9784			-26.666	15.0454	11.1459	10.4135
	-23.4515	21.6918	7.92686	27.0075			-26.6032	15.0519	11.2029	10.2602
	-23.3851	21.6961	7.92686	27.0075			-24.7628	15.6794	11.2211	10.1943
	-21.4949	22.1579	7.9788	26.8701			-24.6837	15.707	11.3756	9.25909
	-21.4128	22.178	8.00166	26.8116			-24.4807	15.7719	11.3832	9.2236
	-21.203	22.2243	8.05432	26.6746			-24.2525	15.8049	11.4434	8.92669
	-20.9678	22.2435	8.13495	26.4762			-24.1764	15.8167	11.5267	8.59768
	-20.8894	22.2507	9.31779	22.689			-23.9699	15.8443	11.589	8.26551
	-20.6781	22.2656	9.44367	22.4423			-23.8653	15.8585	11.6392	8.01118
	-20.5709	22.2733	9.48842	22.3573			-23.6833	15.8872	11.6572	7.92539
	-20.3868	22.2873	9.63907	22.0272			-23.5494	15.908	11.6826	7.8084
	-20.2513	22.2974	10.2348	19.7454			-23.3952	15.9331	11.7325	7.58824
	-20.0961	22.3084	10.3165	19.554			-23.2325	15.9569	12.6714	2.73242
	-19.9324	22.3175	10.3714	19.2555			-23.1014	15.9721	12.674	2.64234
	-19.8002	22.321	10.3705	19.2209			-22.9167	16.0032	12.7428	2.31772
	-19.6135	22.3344	10.3764	19.1683			-22.8142	16.02	12.7441	2.31016
	-19.5096	22.3414	10.4081	18.8914			-22.6003	16.058	12.7778	2.26352
	-19.2927	22.3584	10.4449	18.6747			-22.5699	16.0632	12.7895	-3.558
	-19.2619	22.3607	10.4666	18.5893			-22.5699	16.0632	12.7755	-3.59418
	-19.2619	22.3607	10.4949	18.4926			-22.6265	15.9113	12.509	-6.57607
	-19.3258	22.2315	10.5632	18.254			-22.6663	15.8044	12.5287	-6.82202
	-19.3708	22.1406	10.6221	18.0342			-22.6758	15.7792	12.509	-6.90183
	-19.3815	22.1191	10.6474	17.9249			-22.7772	15.5056	12.4508	-7.14198
	-19.4967	21.8857	10.6828	17.8222			-22.8132	15.4085	12.4491	-7.21676
	-19.5374	21.8028	10.7657	17.5986			-22.8869	15.2098	12.5198	-7.56261
	-19.6213	21.6323	10.839	17.3351			-22.9503	15.0411	12.5133	-7.79875
	-19.6934	21.4875	10.8568	17.2731			-22.9914	14.9146	12.5018	-7.88786
	-19.7411	21.3776	10.8753	17.1825			-23.0649	14.6798	12.5196	-8.11184
	-19.8271	21.1731	10.931	16.9353			-23.0847	14.6152	12.5382	-8.23035
	-19.8504	21.1163	10.96	16.7794			-23.1697	14.3252	12.5499	-8.43343
	-19.9511	20.8606	10.9911	16.5963			-23.1714	14.3193	12.5573	-8.58009
	-19.9532	20.8554	11.0522	16.2806			-23.1797	14.2924	12.5716	-9.0921
	-19.963	20.8316	11.0579	16.2543			-23.2599	14.0311	12.564	-9.28015
	-20.0582	20.6003	11.0646	16.2326			-23.2763	13.9741	12.5475	-9.42015
	-20.0778	20.5498	11.1469	15.9129			-23.3462	13.7336	12.532	-9.56686
	-20.1614	20.3374	11.246	15.6039			-23.3801	13.6214	12.5228	-9.73948
	-20.2016	20.2383	11.256	15.5755			-23.4436	13.4414	12.5159	-9.85923
	-20.2739	20.0812	11.4626	15.3215			-23.5074	13.2625	12.4891	-10.0626
	-20.3462	19.9252	11.6141	15.0074			-23.547	13.1491	12.4833	-10.1369
	-20.3905	19.8264	11.66	14.8991			-23.634	12.9006	12.4721	-10.3885
	-20.488	19.6096	11.6857	14.8431			-23.6495	12.8538	12.4706	-10.442
	-20.506	19.5678	11.8006	14.5721			-23.7229	12.6389	12.4438	-10.7139
	-20.5906	19.376	11.8933	14.3186			-23.7485	12.5638	12.4423	-10.7273
	-20.6203	19.309	12.0038	14.0818			-23.7541	12.5476	12.434	-10.8615
	-20.6267	19.2945	12.0725	13.9372			-23.8349	12.2839	12.4239	-11.0214
	-20.7293	19.0481	12.0953	13.8714			-23.8585	12.2122	12.4065	-11.3631
	-20.7588	18.9813	12.2969	12.9631			-24.0759	11.1367	12.3879	-11.6139
	-21.0722	17.9628	12.3065	12.9301			-24.112	10.8729	12.3833	-11.686
	-21.1312	17.7254	12.385	12.6491			-24.2026	10.2102	12.3658	-11.9101
	-21.2685	17.17	12.4761	12.3199			-24.2206	9.97637	12.3596	-12.011
	-21.2776	17.1188	12.5503	11.9847			-24.2246	9.89304	12.349	-12.2123
	-21.3162	16.8976	12.603	11.7321			-24.2469	9.68534	12.34	-12.3344
	-21.3276	16.8185	12.6207	11.647			-24.2598	9.56977	12.3288	-12.5096
	-21.3715	16.6237	12.6443	11.53			-24.2902	9.40063	12.3172	-12.6579
	-21.3963	16.5152	12.69	11.3117			-24.3275	9.23977	12.3068	-12.8032
	-21.4446	16.3583	13.0551	9.61299			-24.3512	9.12512	12.2914	-12.9811
	-21.4985	16.2097	13.0889	9.41218			-24.3966	8.91004	12.2844	-13.0944
	-21.5338	16.1033	13.1061	9.27879			-24.4118	8.84412	12.2662	-13.3046
	-21.6009	15.9036	13.1224	9.00978			-24.4737	8.57902	12.263	-13.3812
	-21.6223	15.8428	13.1251	8.96535			-24.4771	8.5646	12.2428	-13.6199
	-21.7099	15.5984	13.1382	8.71566			-24.496	8.48631	12.2454	-13.6632
	-21.7145	15.5853	13.1416	8.65221			-24.5451	8.28277	12.2228	-13.935
	-21.7402	15.5139	13.1425	8.63985			-24.5544	8.24512	12.2203	-13.9397
	-21.8074	15.3283	13.2868	7.04221			-24.615	8.0015	12.2178	-13.9469
	-21.8199	15.294	13.2902	6.95388			-24.6375	7.91168	12.1443	-14.1511
	-21.9004	15.0721	13.3459	6.7291			-24.6853	7.72266	12.1059	-14.2751
	-21.9303	14.9902	13.3716	6.48158			-24.7208	7.58089	12.0854	-14.3821
	-21.9941	14.8166	13.3589	6.39906			-24.7542	7.44313	12.0546	-14.5981
	-22.0415	14.6864	13.3871	6.09464			-24.8025	7.24925	12.0484	-14.6394
	-22.087	14.5598	13.3873	6.08757			-24.8241	7.16215	12.0232	-14.7551
	-22.1522	14.382	13.4651	0.256249			-24.8867	6.91272	11.9959	-14.8792
	-22.1808	14.303	13.4479	0.2235			-24.8955	6.87768	11.9861	-14.9253
	-22.2636	14.0772	13.1368	-3.06352			-24.943	6.69644	11.9426	-15.1146
	-22.275	14.0457	13.1155	-3.33009			-24.9701	6.5936	11.9144	-15.2517
	-22.336	13.8831	13.1351	-3.4054			-24.9754	6.57379	11.8933	-15.3548
	-22.3706	13.791	13.1794	-5.26613			-25.0408	6.30998	11.8504	-15.5761
	-22.3773	13.7733	13.1697	-5.45254			-25.0595	6.23732	11.8461	-15.5992
	-22.4634	13.5363	13.1524	-5.59075			-25.1112	6.0274	11.8324	-15.6768
	-22.4877	13.4712	13.1363	-5.73754			-25.1427	5.90152	11.8019	-15.8493
	-22.5575	13.2832	13.1266	-5.91085			-25.184	5.7437	11.7929	-15.9005
	-22.5998	13.1706	13.1132	-6.0308			-25.2307	5.56279	11.7574	-16.0985
	-22.6552	13.0311	13.0751	-6.23364			-25.264	5.46206	11.7359	-16.2253
	-22.7184	12.8709	13.0674	-6.30771			-25.347	5.22195	11.7133	-16.3483
	-22.761	12.7826	13.0501	-6.5591			-25.3572	5.19035	11.6776	-16.5511
	-22.8661	12.572	13.0475	-6.61254			-25.404	5.03759	11.6679	-16.5973
	-22.8794	12.5439	13.0151	-6.88255			-25.4411	4.91285	11.6415	-16.7553
	-22.9405	12.4079	13.0131	-6.89587			-25.4487	4.88688	11.625	-16.8482
	-22.9892	12.2969	12.9999	-7.03008			-25.5239	4.6374	11.6211	-16.8759
	-22.9991	12.2737	12.9836	-7.19009			-25.5489	4.55386	11.5901	-17.1
	-23.0979	12.0506	12.947	-7.53019			-25.6156	4.3678	11.5492	-17.202
	-23.1307	11.9759	12.9229	-7.78036			-25.7585	3.88232	11.509	-17.3101
	-23.2135	11.8118	12.9168	-7.85244			-25.7775	3.81222	11.4657	-17.5302
	-23.3973	11.3761	12.8954	-8.07748			-25.851	3.55822	11.4622	-17.5472
	-23.4225	11.311	12.8874	-8.17888			-25.8522	3.54663	11.452	-17.5943
	-23.5181	11.0756	12.8723	-8.38037			-25.8648	3.43955	11.4119	-17.7899
	-23.5205	11.0644	12.8605	-8.50252			-25.8857	3.26598	11.3962	-17.8585
	-23.5439	10.9606	12.8445	-8.67855			-25.8874	3.24684	11.3571	-18.0236
	-23.5823	10.7926	12.8289	-8.8275			-25.9013	2.98697	11.3181	-18.1844
	-23.586	10.774	12.8147	-8.97415			-25.9022	2.93901	11.3017	-18.2543
	-23.626	10.5198	12.7946	-9.15354			-25.8996	2.70641	11.2612	-18.4135
	-23.6318	10.4727	12.7836	-9.26771			-25.8976	2.63407	11.2447	-18.4816
	-23.6543	10.2433	12.7576	-9.47923			-25.8603	2.40722	11.2366	-18.5109
	-23.6601	10.1718	12.7504	-9.55651			-25.8521	2.33662	11.1949	-18.712
	-23.6508	9.94107	12.718	-9.79661			-25.8388	2.12341	11.148	-18.8399
	-23.6512	9.86967	12.7186	-9.84179			-25.8319	2.03794	11.1056	-18.9056
	-23.6638	9.65329	12.6843	-10.1229			-25.8178	1.82905	11.0747	-18.9976
	-23.6674	9.56635	12.6816	-10.1275			-25.8148	1.73177	11.032	-19.1013
	-23.6752	9.35623	12.6789	-10.1347			-25.8268	1.5456	11.0025	-19.176
	-23.6823	9.25882	12.5982	-10.3378			-25.8315	1.41759	10.9551	-19.2981
	-23.7113	9.07775	12.5552	-10.4613			-25.8412	1.26205	10.8862	-19.4656
	-23.7277	8.95287	12.5306	-10.5701			-25.8714	0.798526	10.878	-19.4964
	-23.7532	8.80245	12.4913	-10.7905			-25.8819	0.700647	10.8696	-19.5133
	-23.8347	8.35239	12.4833	-10.8326			-25.9158	0.482334	10.8112	-19.7038
	-23.856	8.259	12.453	-10.9501			-26.0375	-0.406615	10.732	-19.8547
	-23.914	8.05173	12.4201	-11.076			-26.0431	-0.475376	10.7178	-19.8904
	-24.1305	7.21253	12.4083	-11.1229			-26.0413	-0.702922	10.6966	-19.9352
	-24.1432	7.14736	12.3549	-11.3157			-26.046	-0.788279	10.6314	-20.0801
	-24.163	6.92929	12.3195	-11.4555			-26.0576	-0.987618	10.5771	-20.1943
	-24.1757	6.84815	12.2943	-11.5612			-26.0636	-1.10449	10.5428	-20.2702
	-24.2052	6.65898	12.2421	-11.7883			-26.0758	-1.27489	10.4968	-20.3738
	-24.2219	6.54787	12.237	-11.8119			-26.088	-1.42525	10.4643	-20.4746
	-24.2499	6.38613	12.2202	-11.8912			-26.1	-1.56212	10.4014	-20.5448
	-24.276	6.24348	12.1829	-12.0677			-26.1169	-1.74759	10.2864	-20.7355
	-24.3	6.11385	12.1718	-12.1201			-26.1259	-1.84873	10.2417	-20.8151
	-24.3332	5.93827	12.128	-12.3224			-26.1438	-2.06334	10.2261	-21.2105
	-24.3505	5.84135	12.1014	-12.452			-26.1496	-2.13284	10.1811	-21.3728
	-24.3862	5.63556	12.0735	-12.5779			-26.1699	-2.37287	10.0783	-21.5542
	-24.3977	5.56762	12.0292	-12.7854			-26.1724	-2.41297	10.0757	-21.5608
	-24.4376	5.33292	12.0175	-12.8325			-26.1914	-2.68376	10.0755	-21.5656
	-24.4434	5.29349	11.9846	-12.9941			-26.1922	-2.69465	10.0263	-21.7928
	-24.4848	5.02746	11.9642	-13.0894			-26.1967	-2.84493	9.93464	-21.9054
	-24.4865	5.01684	11.9592	-13.1179			-26.2015	-2.9845	9.90487	-21.974
	-24.5017	4.86948	11.9194	-13.3487			-26.3224	-6.42565	9.86779	-22.1183
	-24.5164	4.73263	11.8748	-13.452			-26.3276	-6.70246	9.84498	-22.1923
	-24.8732	1.3169	11.8294	-13.5602			-26.328	-6.72096	9.82992	-22.2316
	-24.9006	1.02772	11.7756	-13.783			-26.333	-6.9784	9.76171	-22.3912
	-24.9024	1.00841	11.7713	-13.8001			-26.3333	-6.99848	9.69691	-22.564
	-24.9284	0.739725	11.7588	-13.8474			-26.3375	-7.25537	9.68335	-22.5948
	-24.9304	0.718758	11.7086	-14.044			-26.3385	-7.29554	9.66494	-22.6472
	-24.9543	0.451539	11.6894	-14.1129			-26.3419	-7.53017	9.60459	-22.8038
	-24.9583	0.409787	11.6431	-14.2821			-26.3424	-7.5905	9.57765	-22.8964
	-24.9793	0.165632	11.5972	-14.447			-26.3438	-7.80451	9.53073	-23.0177
	-24.9843	0.102823	11.5775	-14.5179			-26.3438	-7.88374	9.46262	-23.2279
	-25.0021	-0.120645	11.5294	-14.6796			-26.3436	-8.08049	9.46022	-23.2339
	-25.0082	-0.203411	11.5098	-14.749			-26.3442	-8.17817	9.45655	-23.2469
	-25.0232	-0.408547	11.5003	-14.7788			-26.3432	-8.35872	9.39354	-23.4613
	-25.0313	-0.510316	11.4481	-14.9856			-26.3442	-8.47497	9.35764	-23.5618
	-25.044	-0.698163	11.3952	-15.1175			-26.0841	-14.8007	9.31975	-23.6755
	-25.0538	-0.818921	11.3501	-15.1864			-26.0639	-14.9584	9.25512	-23.8788
	-25.2636	-7.41444	11.3148	-15.283			-26.0447	-15.1054	9.25167	-23.8853
	-25.2567	-7.58307	11.2674	-15.3903			-26.0317	-15.2564	9.24783	-23.8917
	-25.25	-7.74019	11.2347	-15.4681			-26.0135	-15.4113	9.15102	-24.074
	-25.2515	-7.89955	11.1816	-15.5958			-25.9975	-15.5546	9.05908	-24.2404
	-25.2481	-8.06355	11.1047	-15.7705			-25.9804	-15.716	9.05326	-24.2616
	-25.2456	-8.2159	11.095	-15.8026			-25.9605	-15.8526	9.03995	-24.2939
	-25.2436	-8.38742	11.0858	-15.8199			-25.9372	-16.0205	8.97043	-24.475
	-25.2371	-8.53431	11.0193	-16.0142			-25.9151	-16.1535	8.93905	-24.5872
	-25.2301	-8.71468	10.9336	-16.1653			-25.8852	-16.3252	8.90149	-24.6913
	-25.2225	-8.85872	10.9177	-16.2036			-25.8617	-16.4568	8.83608	-24.8281
	-25.2112	-9.04487	10.8945	-16.2513			-25.8291	-16.6294	8.81363	-24.8864
	-25.2027	-9.18842	10.8232	-16.4048			-25.8056	-16.7592	8.79455	-24.9258
	-25.1899	-9.37701	10.7629	-16.5262			-25.7722	-16.9328	8.72376	-25.0799
	-25.1812	-9.5196	10.7269	-16.6035			-25.7444	-17.0635	8.63061	-25.2522
	-25.1677	-9.71052	10.679	-16.7087			-25.7093	-17.2362	8.62404	-25.2635
	-25.1552	-9.85477	10.6451	-16.813			-25.6803	-17.3683	8.61927	-25.2739
	-25.1404	-10.0452	10.5823	-16.8831			-25.6411	-17.5403	8.53959	-25.4626
	-25.1279	-10.1908	10.4651	-17.0809			-25.6106	-17.6764	8.46656	-25.616
	-25.1102	-10.3805	10.4195	-17.1634			-25.572	-17.8451	8.44872	-25.6567
	-25.0972	-10.5304	10.383	-17.5895			-25.5412	-17.9844	8.42389	-25.7069
	-25.0803	-10.7163	10.3318	-17.7558			-25.5056	-18.1503	8.35877	-25.8516
	-25.0673	-10.8696	10.2221	-17.9368			-25.473	-18.2918	8.29834	-25.9641
	-25.0529	-11.0522	10.2185	-17.9435			-25.4347	-18.456	8.26276	-26.0397
	-25.0383	-11.2079	10.2178	-17.9483			-25.4022	-18.6016	8.21593	-26.1215
	-25.0209	-11.3885	10.144	-18.1883			-25.3646	-18.7629	8.1615	-26.2217
	-25.007	-11.5482	9.99609	-18.5308			-25.3287	-18.9136	8.11226	-26.3117
	-24.9901	-11.7252	9.971	-18.6134			-25.2911	-19.071	8.07047	-26.4154
	-24.9739	-11.89	9.95483	-18.6566			-25.2539	-19.2264	8.05245	-26.4573
	-24.9569	-12.0623	9.89108	-18.8231			-25.2166	-19.3802
	-24.9405	-12.2319	9.82807	-19.0033			-25.1776	-19.54
	-24.924	-12.3998	9.81541	-19.0357			-25.1408	-19.6899
	-24.9066	-12.5741	9.79835	-19.0911			-25.1007	-19.8539
	-24.8902	-12.7376	9.74103	-19.2567			-25.0647	-19.9997
	-24.872	-12.9164	9.71544	-19.3553			-25.0234	-20.1682
	-24.8555	-13.0753	9.66933	-19.4833			-24.9885	-20.3096
	-24.8364	-13.2587	9.60248	-19.7055			-24.9462	-20.4826
	-24.8201	-13.4127	9.60026	-19.7119			-24.9127	-20.6199
	-24.8002	-13.6007	9.59698	-19.7257			-24.8693	-20.797
	-24.7844	-13.7499	9.53972	-19.9536			-24.8362	-20.9308
	-24.7638	-13.942	9.50681	-20.0604			-24.7904	-21.1126
	-24.7479	-14.0873	9.46991	-20.1838			-24.7576	-21.2421
	-24.7255	-14.2844	9.3059	-20.6068			-24.7097	-21.4295
	-24.7094	-14.4249	9.21357	-20.7787			-24.6781	-21.5537
	-24.6854	-14.6281	9.20798	-20.8012			-24.6291	-21.7463
	-24.6695	-14.7629	9.19498	-20.8352			-24.5987	-21.8655
	-24.6448	-14.9722	9.12627	-21.026			-24.5485	-22.0627
	-24.6295	-15.1017	9.09646	-21.1454			-24.519	-22.1769
	-24.6045	-15.3173	9.0539	-21.254			-24.466	-22.3792
	-24.5897	-15.4423	8.98129	-21.3957			-24.4374	-22.4879
	-24.5635	-15.6657	8.95672	-21.4567			-24.3808	-22.6957
	-24.5492	-15.7857	8.93634	-21.4977			-24.3527	-22.7984
	-24.5214	-16.0181	8.8678	-21.6616			-24.2883	-23.0146
	-24.5076	-16.133	8.77723	-21.8442			-24.2604	-23.1083
	-24.4745	-16.3776	8.77071	-21.8561			-24.192	-23.3333
	-24.4602	-16.4836	8.76602	-21.8672			-24.1663	-23.4178
	-24.4249	-16.7401	8.68114	-22.0661			-24.091	-23.6525
	-24.4116	-16.8365	8.60497	-22.2284			-24.0662	-23.7263
	-24.3715	-17.107	8.58592	-22.2711			-23.9816	-23.9748
	-24.3576	-17.1921	8.55956	-22.3237			-23.9609	-24.0342
	-24.3117	-17.4814	8.4903	-22.4755			-23.8671	-24.2975
	-24.3003	-17.5506	8.42691	-22.5936			-23.8511	-24.3418
	-24.2495	-17.8595	8.3896	-22.6729			-23.8389	-24.3743
	-24.2408	-17.9115	8.34109	-22.7586
	-24.234	-17.9497	8.28524	-22.8635
			8.235	-22.9576
			8.18808	-23.0696
			8.1679	-23.115

## Sheet: #2_flexion-extension
S2 Dataset	flexion at 7.5 Nm						extension at 7.5 Nm
	sub-ROI vertebra		sub-ROI disc				sub-ROI vertebra		sub-ROI disc
	Coord X (mm)	Coord Y (mm)	Coord X (mm)	Coord Y (mm)			Coord X (mm)	Coord Y (mm)	Coord X (mm)	Coord Y (mm)
	-8.6609	-15.6442	10.0984	-20.6417			-16.6993	-15.6097	4.75565	-20.2009
	-8.76064	-15.5916	10.0849	-20.6447			-16.8053	-15.5655	4.73744	-20.2012
	-8.85346	-15.5391	9.8861	-20.696			-16.9046	-15.5207	4.47061	-20.214
	-8.96378	-15.4846	9.81697	-20.7142			-17.0196	-15.4739	4.37904	-20.217
	-9.1555	-15.3967	9.57627	-20.7777			-17.2163	-15.3988	4.06032	-20.2284
	-9.30035	-15.3217	9.54569	-20.7861			-17.3671	-15.3313	4.01946	-20.2301
	-9.45705	-15.2409	9.34993	-20.8403			-17.5305	-15.2583	3.75816	-20.2416
	-9.64517	-15.1495	9.27621	-20.8601			-17.7263	-15.1734	3.66064	-20.2456
	-9.76131	-15.0936	9.26495	-20.8631			-17.8472	-15.1211	3.64575	-20.2462
	-9.84033	-15.065	9.0006	-20.9278			-17.9274	-15.0942	3.3006	-20.2573
	-10.0711	-14.9697	8.94864	-20.942			-18.1651	-15.0038	3.23273	-20.261
	-10.355	-14.8475	8.72229	-20.9939			-18.4598	-14.8859	2.94193	-20.2685
	-10.3838	-14.835	8.62952	-21.0156			-18.4899	-14.8738	2.82252	-20.2721
	-10.4387	-14.8168	8.43535	-21.0582			-18.5455	-14.856	2.58281	-20.2779
	-10.6996	-14.735	8.29858	-21.0893			-18.8075	-14.7749	2.41414	-20.283
	-10.817	-14.6943	8.14434	-21.1179			-18.9257	-14.7332	2.22416	-20.2849
	-11.0168	-14.6198	7.97252	-21.149			-19.1281	-14.6568	2.01177	-20.2858
	-11.3203	-14.5044	7.84887	-21.1735			-19.4336	-14.5365	1.86142	-20.2897
	-11.3346	-14.4991	7.63449	-21.2241			-19.448	-14.531	1.60145	-20.3046
	-11.3611	-14.4899	7.55765	-21.2366			-19.4744	-14.5213	1.51088	-20.3066
	-11.6523	-14.3893	7.29535	-21.2796			-19.7641	-14.4162	1.20187	-20.3139
	-11.803	-14.3364	7.25514	-21.2848			-19.9146	-14.3617	1.15563	-20.3144
	-11.9703	-14.2773	6.95406	-21.3249			-20.0821	-14.3012	0.809842	-20.3193
	-12.2882	-14.1639	6.94522	-21.3258			-20.3996	-14.1869	0.799851	-20.3194
	-12.6053	-14.0472	6.84036	-21.3371			-20.7157	-14.0698	0.681349	-20.3201
	-12.7865	-13.9826	6.62795	-21.3584			-20.8954	-14.0052	0.44195	-20.3208
	-12.9227	-13.9341	6.61143	-21.36			-21.031	-13.9568	0.423328	-20.3208
	-13.1671	-13.8458	6.29899	-21.3744			-21.2751	-13.8681	0.0755161	-20.3126
	-13.2408	-13.8225	6.26943	-21.3759			-21.3484	-13.8444	0.0426455	-20.312
	-13.2749	-13.812	5.97316	-21.3919			-21.3823	-13.8337	-0.289009	-20.3083
	-13.5595	-13.7245	5.92564	-21.3934			-21.6658	-13.7445	-0.342433	-20.3066
	-13.7573	-13.6496	5.64937	-21.4111			-21.8679	-13.6684	-0.65269	-20.3048
	-13.878	-13.6122	5.58422	-21.4162			-21.9891	-13.6302	-0.725622	-20.3053
	-14.1249	-13.5314	5.32279	-21.4248			-22.2389	-13.5472	-1.01494	-20.3054
	-14.1975	-13.5112	5.23904	-21.4271			-22.3108	-13.5262	-1.10778	-20.3048
	-14.2256	-13.5044	4.98802	-21.4285			-22.3384	-13.5191	-1.38915	-20.2914
	-14.5215	-13.4271	4.90169	-21.4338			-22.6311	-13.4377	-1.48456	-20.2921
	-14.663	-13.3942	4.67506	-21.455			-22.7716	-13.4031	-1.73974	-20.3009
	-15.1647	-13.2294	4.55816	-21.4606			-23.2884	-13.2304	-1.8728	-20.2998
	-15.2299	-13.2127	4.35767	-21.4773			-23.3547	-13.2128	-2.09771	-20.3064
	-15.4893	-13.1431	4.2137	-21.4856			-23.6201	-13.1403	-2.26001	-20.3072
	-15.5896	-13.1144	4.03767	-21.4947			-23.7227	-13.1111	-2.45689	-20.3101
	-15.8232	-13.0598	3.87186	-21.5025			-23.9577	-13.0562	-2.64258	-20.3119
	-15.9777	-13.0604	3.71659	-21.5085			-24.0969	-13.0562	-2.81485	-20.315
	-16.164	-13.01	3.52922	-21.5146			-24.2848	-13.0064	-3.02319	-20.3173
	-17.2613	-12.7697	3.39345	-21.5187			-25.9041	-12.6236	-3.17426	-20.3176
	-17.4579	-12.7446	3.18904	-21.5256			-25.9872	-12.6122	-3.40149	-20.3188
	-17.6825	-12.6422	3.07007	-21.5271			-26.6748	-12.528	-3.53321	-20.3183
	-17.7592	-12.6308	2.84796	-21.5344			-26.9821	-12.4652	-3.77799	-20.322
	-18.4257	-12.5502	2.74735	-21.5365			-27.0502	-12.4566	-3.88853	-20.323
	-18.713	-12.4849	2.5062	-21.5434			-27.3216	-12.434	-4.15297	-20.3272
	-18.7758	-12.4744	2.42259	-21.5447			-27.428	-12.4244	-4.24569	-20.3281
	-19.0311	-12.4443	2.16802	-21.5507			-27.6653	-12.4056	-4.52758	-20.3326
	-19.129	-12.4316	2.09904	-21.5503			-27.8039	-12.3953	-4.6032	-20.3325
	-19.3486	-12.4059	1.83046	-21.5502			-28.0105	-12.3801	-4.89728	-20.3332
	-19.48	-12.3941	1.76877	-21.549			-28.1805	-12.3612	-4.96388	-20.3328
	-19.6761	-12.3767	1.48996	-21.5445			-28.3631	-12.3412	-5.26462	-20.3318
	-19.835	-12.3571	1.43363	-21.5433			-28.5871	-12.3074	-5.32524	-20.3315
	-20.0059	-12.3361	1.15055	-21.5378			-28.7206	-12.2887	-5.62968	-20.3305
	-20.206	-12.2994	1.09664	-21.5341			-28.9835	-12.2616	-5.68781	-20.3281
	-20.3257	-12.279	0.812993	-21.5211			-29.0663	-12.2532	-5.99192	-20.3229
	-20.5612	-12.25	0.755357	-21.5169			-29.3755	-12.2167	-6.05341	-20.3216
	-20.6353	-12.2409	0.473884	-21.4977			-29.4114	-12.2129	-6.35332	-20.3172
	-20.9095	-12.2046	0.406593	-21.4882			-29.6864	-12.1784	-6.42485	-20.3124
	-20.9414	-12.2009	0.141643	-21.4533			-29.7592	-12.1694	-6.7057	-20.2957
	-21.1842	-12.169	0.045708	-21.4376			-29.7675	-12.1691	-6.80549	-20.2876
	-21.2486	-12.1609	-0.192863	-21.4022			-30.1077	-12.1401	-7.05285	-20.2714
	-21.2563	-12.1608	-0.317651	-21.3843			-30.1331	-12.1406	-7.18495	-20.2654
	-21.5613	-12.1389	-0.528329	-21.3572			-30.461	-12.1166	-7.40719	-20.2583
	-21.5848	-12.1401	-0.682995	-21.3268			-30.5012	-12.1155	-7.57087	-20.2425
	-21.874	-12.1233	-0.85573	-21.2952			-30.8225	-12.0883	-7.7529	-20.2275
	-21.9092	-12.1231	-1.05377	-21.258			-30.8792	-12.0906	-7.95743	-20.2078
	-22.1818	-12.1015	-1.186	-21.2303			-31.1861	-12.0741	-8.09485	-20.1919
	-22.233	-12.1054	-1.43584	-21.1703			-31.2474	-12.0771	-8.36349	-20.1569
	-22.4956	-12.0954	-1.50853	-21.1554			-31.5586	-12.064	-8.44112	-20.1495
	-22.5521	-12.1003	-1.81906	-21.0723			-31.6296	-12.0583	-8.77643	-20.101
	-22.8214	-12.0956	-1.82619	-21.0703			-31.6831	-12.1155	-8.78413	-20.0998
	-22.8823	-12.0913	-1.85671	-21.0616			-32.2436	-12.136	-8.81695	-20.0949
	-22.962	-12.1528	-2.14378	-20.9803			-32.966	-12.1014	-9.12508	-20.0493
	-23.0943	-12.2192	-2.21061	-20.9605			-32.9863	-12.103	-9.19727	-20.0384
	-23.4763	-12.1864	-2.45836	-20.8865			-33.336	-12.0911	-9.46513	-19.9973
	-24.0742	-12.1573	-2.60483	-20.8427			-33.3598	-12.0929	-9.6217	-19.9743
	-24.0918	-12.1596	-2.77369	-20.7911			-33.6364	-12.1241	-9.80241	-19.9468
	-24.3789	-12.15	-3.00315	-20.7206			-33.6812	-12.1843	-10.0448	-19.912
	-24.3999	-12.1521	-3.09071	-20.6932			-33.926	-12.1657	-10.1374	-19.8984
	-24.6513	-12.1867	-3.40256	-20.6001			-34.0815	-12.1163	-10.462	-19.8547
	-24.7195	-12.2487	-3.41099	-20.5975			-34.3651	-12.1074	-10.4708	-19.8535
	-24.9176	-12.2304	-3.4432	-20.5875			-34.4406	-12.1176	-10.5042	-19.8484
	-25.0264	-12.1814	-3.72991	-20.4979			-34.5836	-12.1117	-10.802	-19.803
	-25.2617	-12.1738	-3.80478	-20.4745			-34.5836	-12.1117	-10.8799	-19.7914
	-25.3297	-12.1842	-4.04709	-20.3968			-34.5898	-12.0272	-11.1316	-19.752
	-25.4459	-12.1812	-4.20887	-20.3463			-34.5894	-11.9466	-11.2996	-19.7272
	-25.4459	-12.1812	-4.36526	-20.2973			-34.5913	-11.7007	-11.4621	-19.7031
	-25.4168	-12.0982	-4.61454	-20.2171			-34.591	-11.6897	-11.7207	-19.6614
	-25.3898	-12.0197	-4.68215	-20.1955			-34.5897	-11.6479	-11.7908	-19.6502
	-25.3092	-11.7794	-4.92242	-20.1201			-34.5826	-11.4317	-12.0382	-19.6095
	-25.3057	-11.7687	-5.00182	-20.0955			-34.5809	-11.3743	-12.1199	-19.5963
	-25.2923	-11.7277	-5.02359	-20.0887			-34.5777	-11.1707	-12.1424	-19.5928
	-25.2209	-11.5166	-5.32022	-19.995			-34.5769	-11.048	-12.4488	-19.5444
	-25.2021	-11.4605	-5.43256	-19.957			-34.5751	-10.9072	-12.5641	-19.5234
	-25.1396	-11.2618	-5.63822	-19.889			-34.5724	-10.7223	-12.7742	-19.4871
	-25.1027	-11.1422	-5.8601	-19.7991			-34.5718	-10.6424	-13.0042	-19.4285
	-25.0619	-11.005	-5.94735	-19.7631			-34.5673	-10.3975	-13.0944	-19.4049
	-25.0077	-10.8248	-6.18936	-19.6794			-34.5674	-10.3749	-13.3428	-19.3543
	-24.9872	-10.7468	-6.26369	-19.6537			-34.5691	-10.2411	-13.4192	-19.3388
	-24.9216	-10.5078	-6.28969	-19.6449			-34.5708	-10.0972	-13.4454	-19.3335
	-24.9167	-10.4855	-6.58789	-19.5563			-34.571	-10.0727	-13.7431	-19.2849
	-24.888	-10.3538	-6.7067	-19.5135			-34.5719	-9.81888	-13.8641	-19.2565
	-24.8569	-10.2121	-6.89845	-19.436			-34.5725	-9.74752	-14.0611	-19.2026
	-24.8515	-10.1879	-7.1457	-19.3524			-34.5738	-9.53875	-14.3152	-19.1455
	-24.7993	-9.93422	-7.2106	-19.3267			-34.5745	-9.42199	-14.3825	-19.1269
	-24.785	-9.8629	-7.53515	-19.2752			-34.5755	-9.25856	-14.6993	-19.1065
	-24.7444	-9.65157	-7.5516	-19.2696			-34.5762	-9.09651	-14.7158	-19.1026
	-24.7218	-9.53337	-7.60952	-19.2555			-34.576	-8.97984	-14.7722	-19.0942
	-24.6903	-9.36688	-7.71134	-19.2209			-34.5773	-8.77137	-14.8743	-19.0696
	-24.6589	-9.20175	-7.71134	-19.2209			-34.5794	-8.69986	-14.8743	-19.0696
	-24.6362	-9.08234	-7.69858	-19.0934			-34.5905	-8.44606	-14.8889	-18.9437
	-24.5974	-8.86885	-7.68031	-18.9117			-34.5905	-8.41546	-14.9098	-18.7641
	-24.5863	-8.79536	-7.67066	-18.778			-34.5922	-8.24464	-14.9313	-18.632
	-24.5499	-8.53432	-7.65548	-18.5703			-34.593	-8.13968	-14.9643	-18.4269
	-24.5445	-8.50292	-7.64724	-18.4659			-34.5933	-8.12049	-14.9831	-18.3227
	-24.5154	-8.32754	-7.62838	-18.2294			-34.5886	-7.87022	-15.0255	-18.0865
	-24.4973	-8.21969	-7.62217	-18.1544			-34.5874	-7.79354	-15.0392	-18.0115
	-24.4941	-8.19997	-7.60009	-17.8894			-34.5897	-7.59592	-15.0872	-17.7468
	-24.4423	-7.94613	-7.596	-17.8435			-34.5927	-7.46543	-15.0956	-17.7008
	-24.4266	-7.86828	-7.56999	-17.5506			-34.5957	-7.31665	-15.1497	-17.4078
	-24.3902	-7.67095	-7.56866	-17.5337			-34.5995	-7.13833	-15.1531	-17.3909
	-24.3674	-7.54063	-7.55528	-17.3646			-34.5984	-7.03947	-15.1873	-17.2208
	-24.343	-7.39367	-7.54416	-17.2257			-34.5977	-6.81388	-15.2151	-17.081
	-24.314	-7.21742	-7.5431	-17.2118			-34.5976	-6.76553	-15.218	-17.067
	-24.2963	-7.11991	-7.51964	-16.9199			-34.6036	-6.49199	-15.2743	-16.7736
	-24.2575	-6.89732	-7.51602	-16.8771			-34.6035	-6.48767	-15.2824	-16.7306
	-24.2495	-6.84945	-7.49071	-16.6131			-34.6032	-6.46287	-15.3308	-16.4652
	-24.2096	-6.5788	-7.48367	-16.5425			-34.5986	-6.21647	-15.3434	-16.3943
	-24.2089	-6.57451	-7.46139	-16.3067			-34.5988	-6.1722	-15.3858	-16.1604
	-24.2049	-6.54996	-7.45187	-16.2089			-34.5978	-5.93686	-15.403	-16.0635
	-24.1643	-6.306	-7.45563	-16.0016			-34.6001	-5.85326	-15.4408	-15.861
	-24.1579	-6.26221	-7.46022	-15.8614			-34.6027	-5.64784	-15.5046	-15.5539
	-24.1294	-6.03155	-7.44356	-15.6855			-34.6058	-5.5356	-15.5322	-15.3963
	-24.1216	-5.94976	-7.42462	-15.5223			-34.6067	-5.35585	-15.5476	-15.256
	-24.106	-5.74967	-7.40504	-15.3771			-34.6087	-5.2198	-15.5665	-15.0798
	-24.0989	-5.64047	-7.38006	-15.1948			-34.6142	-5.05856	-15.5798	-14.9578
	-24.0881	-5.46446	-7.36878	-15.0694			-34.6189	-4.90613	-15.6015	-14.7579
	-24.0811	-5.33134	-7.35012	-14.8639			-34.6234	-4.75786	-15.6144	-14.6568
	-24.0784	-5.17231	-7.34205	-14.7606			-34.626	-4.59482	-15.6797	-14.1029
	-24.0754	-5.02195	-7.29785	-14.1923			-34.6328	-4.45348	-15.6842	-14.0523
	-24.0751	-4.87477	-7.29324	-14.1403			-34.6386	-4.28373	-15.7087	-13.7808
	-24.0729	-4.71284	-7.26888	-13.8615			-34.644	-4.14156	-15.7112	-13.7522
	-24.0775	-4.57266	-7.26702	-13.8328			-34.6508	-3.9709	-15.7382	-13.4528
	-24.0811	-4.40421	-7.24791	-13.5321			-34.6559	-3.82001	-15.7386	-13.4481
	-24.0877	-4.26395	-7.24766	-13.5275			-34.6735	-3.65604	-15.7437	-13.3895
	-24.0959	-4.0956	-7.24452	-13.4697			-34.6941	-3.46379	-15.765	-13.1396
	-24.1057	-3.9478	-7.23133	-13.2229			-34.6982	-3.33961	-15.7668	-13.1195
	-24.1264	-3.78778	-7.23028	-13.203			-34.7205	-3.10733	-15.7936	-12.8341
	-24.1536	-3.60182	-7.21715	-12.9194			-34.7318	-3.0217	-15.7979	-12.7889
	-24.1634	-3.48127	-7.21518	-12.8745			-34.757	-2.73711	-15.8168	-12.5304
	-24.1957	-3.25812	-7.20243	-12.6167			-34.7611	-2.70314	-15.822	-12.4619
	-24.21	-3.17595	-7.19919	-12.5484			-34.7799	-2.45335	-15.8369	-12.2272
	-24.2489	-2.90326	-7.18746	-12.3149			-34.7853	-2.3842	-15.8425	-12.1365
	-24.2544	-2.87073	-7.18273	-12.2246			-34.7861	-2.3752	-15.8568	-11.926
	-24.2835	-2.63258	-7.17536	-12.0152			-34.8173	-2.06465	-15.865	-11.8115
	-24.2916	-2.56657	-7.17171	-11.9012			-34.8224	-2.01621	-15.8769	-11.6238
	-24.2924	-2.5581	-7.16403	-11.7141			-34.8513	-1.7451	-15.8857	-11.487
	-24.3235	-2.26583	-7.15862	-11.5775			-34.8445	-1.10851	-15.8957	-11.3211
	-24.326	-2.22028	-7.15154	-11.412			-34.8453	-1.09699	-15.9058	-11.1613
	-24.3397	-1.96536	-7.14517	-11.2526			-34.8576	-0.902247	-15.9146	-11.0201
	-24.2723	-1.34574	-7.13994	-11.1103			-34.8643	-0.79805	-15.9257	-10.8431
	-24.2716	-1.33445	-7.13323	-10.9318			-34.8646	-0.791934	-15.9311	-10.7212
	-24.2583	-1.1436	-7.12619	-10.8083			-34.8664	-0.514776	-15.9401	-10.5215
	-24.2511	-1.04143	-7.11483	-10.606			-34.8672	-0.477106	-15.9451	-10.4192
	-24.2506	-1.03543	-7.10991	-10.5027			-34.8461	-0.250457	-15.9555	-10.1998
	-24.2165	-0.762074	-7.09913	-10.2811			-34.8264	-0.164555	-15.9601	-10.1185
	-24.2124	-0.724935	-7.09649	-10.1988			-34.8478	0.0325943	-15.9736	-9.88045
	-24.1626	-0.495747	-7.08864	-9.95769			-34.8652	0.148778	-15.9761	-9.82039
	-24.135	-0.408319	-7.08636	-9.89632			-34.8781	0.344656	-15.9874	-9.56379
	-24.1212	-0.204887	-7.07698	-9.63411			-34.8876	0.462244	-15.9885	-9.52261
	-24.1167	-0.0852145	-7.07511	-9.5918			-34.8969	0.653758	-15.9953	-9.24791
	-24.1012	0.123961	-7.06173	-9.3096			-34.9027	0.775091	-15.9961	-9.22446
	-24.0932	0.249449	-7.06069	-9.28554			-34.9122	0.961729	-16.0046	-8.93108
	-24.0791	0.457788	-7.04661	-8.98458			-34.9185	1.08639	-16.0046	-8.92599
	-24.0701	0.589773	-7.04634	-8.9794			-34.9282	1.26978	-16.0056	-8.83524
	-24.0574	0.790487	-7.04147	-8.88716			-34.9353	1.39631	-16.0079	-8.62487
	-24.0489	0.924552	-7.03012	-8.67333			-34.9438	1.57722	-16.0081	-8.61302
	-24.0386	1.11894	-7.0295	-8.66128			-34.9497	1.70538	-16.0123	-8.32314
	-24.0319	1.25304	-7.0153	-8.36609			-34.9573	1.88275	-16.0127	-8.29373
	-24.0261	1.44561	-7.01385	-8.33615			-34.9625	2.01457	-16.0141	-8.02289
	-24.0218	1.58204	-6.99872	-8.05961			-34.9665	2.18437	-16.0144	-7.97722
	-24.02	1.77081	-6.99625	-8.01298			-34.9671	2.32458	-16.0187	-7.7211
	-24.0183	1.91112	-6.98266	-7.75303			-34.9707	2.48218	-16.0197	-7.65776
	-24.016	2.08832	-6.97927	-7.68874			-34.9721	2.6355	-16.0249	-7.41946
	-24.012	2.23477	-6.96694	-7.44584			-34.9764	2.78265	-16.0267	-7.33805
	-24.0102	2.3962	-6.96279	-7.36284			-34.98	2.94687	-16.0321	-7.1188
	-24.0067	2.55335	-6.95138	-7.13847			-34.983	3.08512	-16.0346	-7.01957
	-24.005	2.70414	-6.94619	-7.03692			-34.9871	3.25727	-16.0403	-6.8182
	-24.002	2.87247	-6.93611	-6.83244			-34.986	3.38481	-16.0437	-6.70013
	-23.9993	3.01515	-6.93022	-6.71251			-34.9853	3.56554	-16.0494	-6.51839
	-23.9962	3.1928	-6.92115	-6.52736			-34.9854	3.68193	-16.0537	-6.38239
	-23.9926	3.32441	-6.91436	-6.38881			-34.9791	3.87314	-16.0587	-6.21936
	-23.988	3.51089	-6.90554	-6.22189			-34.9773	3.97565	-16.0634	-6.06486
	-23.9879	3.6299	-6.89705	-6.06366			-34.9732	4.18203	-16.0676	-5.92076
	-23.9824	3.82583	-6.88929	-5.91648			-34.9715	4.27607	-16.0727	-5.74795
	-23.9818	3.92978	-6.87997	-5.73988			-34.9665	4.49311	-16.0759	-5.62148
	-23.98	4.13911	-6.87347	-5.61169			-34.9662	4.57981	-16.0808	-5.42925
	-23.9789	4.23343	-6.86365	-5.41681			-34.9622	4.80669	-16.0839	-5.32155
	-23.9752	4.4512	-6.85836	-5.30739			-34.9608	4.88458	-16.0898	-5.1115
	-23.9739	4.53693	-6.84805	-5.09396			-34.9557	5.12141	-16.0925	-5.02224
	-23.9678	4.76145	-6.84347	-5.00365			-34.9561	5.19065	-16.0996	-4.79313
	-23.9651	4.83788	-6.83174	-4.77185			-34.9542	5.43638	-16.1016	-4.72207
	-23.956	5.07035	-6.8283	-4.70026			-34.9547	5.50106	-16.1085	-4.47137
	-23.9553	5.13814	-6.8162	-4.44762			-34.9535	5.75262	-16.11	-4.41973
	-23.9498	5.3789	-6.81368	-4.39568			-34.955	5.81549	-16.1176	-4.14738
	-23.9496	5.44192	-6.80022	-4.12171			-34.9608	6.07124	-16.1184	-4.11586
	-23.9461	5.68717	-6.79858	-4.09007			-34.9621	6.1391	-16.126	-3.82473
	-23.9467	5.74766	-6.78321	-3.79785			-34.9659	6.39002	-16.1263	-3.81243
	-23.9491	5.99378	-6.78266	-3.7855			-34.9685	6.4615	-16.1316	-3.6264
	-23.9494	6.05882	-6.77415	-3.59877			-34.9778	6.707	-16.1348	-3.50921
	-23.9495	6.29933	-6.76879	-3.48112			-34.9812	6.78759	-16.135	-3.5015
	-23.9513	6.36835	-6.76845	-3.47338			-34.9911	7.02176	-16.141	-3.20651
	-23.958	6.60543	-6.75386	-3.17706			-34.9951	7.1138	-16.1415	-3.17955
	-23.9617	6.68402	-6.75245	-3.14998			-35.0048	7.33462	-16.1476	-2.9028
	-23.9725	6.9124	-6.73701	-2.8723			-35.0115	7.44207	-16.1486	-2.85616
	-23.9782	7.0026	-6.73435	-2.82551			-35.0237	7.64643	-16.1535	-2.60319
	-23.9922	7.21902	-6.71783	-2.56742			-35.0336	7.77391	-16.1549	-2.53916
	-24.0015	7.32442	-6.71374	-2.50213			-35.0484	7.95796	-16.1589	-2.30418
	-24.0188	7.52489	-6.69713	-2.26242			-35.0658	8.11309	-16.1602	-2.22325
	-24.0311	7.65007	-6.69134	-2.17991			-35.086	8.26954	-16.165	-2.00457
	-24.0495	7.83076	-6.67656	-1.95761			-35.1061	8.45997	-16.1671	-1.90561
	-24.0694	7.9832	-6.66987	-1.85702			-35.1192	8.58116	-16.1711	-1.70645
	-24.0919	8.13681	-6.65635	-1.65428			-35.1457	8.80774	-16.1734	-1.59089
	-24.1158	8.32418	-6.64853	-1.53668			-35.1555	8.89377	-16.176	-1.40825
	-24.1312	8.44341	-6.63458	-1.35197			-35.1908	9.16213	-16.1778	-1.27495
	-24.1625	8.66588	-6.62429	-1.21723			-35.1968	9.20785	-16.1754	-1.11039
	-24.174	8.75036	-6.61353	-1.04968			-35.2407	9.52223	-16.1733	-0.96032
	-24.2142	9.01285	-6.60381	-0.896886			-35.242	9.53353	-16.1726	-0.811918
	-24.221	9.05758	-6.59419	-0.747045			-35.2781	9.83565	-16.1718	-0.643193
	-24.2687	9.36507	-6.58318	-0.576666			-35.2804	9.86929	-16.1709	-0.513198
	-24.2702	9.37617	-6.575	-0.445475			-35.3008	10.1474	-16.1697	-0.327502
	-24.3079	9.67318	-6.56345	-0.257979			-35.3047	10.2035	-16.1696	-0.215679
	-24.3105	9.70649	-6.55545	-0.144301			-35.3227	10.4575	-16.1694	-0.0130258
	-24.333	9.98183	-6.54099	0.061587			-35.3282	10.5368	-16.1685	0.0817985
	-24.3372	10.0374	-6.53576	0.156635			-35.3459	10.7691	-16.1665	0.303785
	-24.3563	10.2894	-6.52362	0.379306			-35.3516	10.8703	-16.1652	0.380465
	-24.3611	10.3674	-6.51984	0.456039			-35.3671	11.0843	-16.1614	0.619441
	-24.3766	10.596	-6.5081	0.695155			-35.4062	11.7051	-16.1609	0.67869
	-24.3804	10.6949	-6.50486	0.754975			-35.4205	11.8881	-16.1591	0.932348
	-24.3914	10.9038	-6.49119	1.0111			-35.6102	13.5943	-16.159	0.975037
	-24.4353	11.5233	-6.48876	1.0542			-35.6353	13.7111	-16.1592	1.2443
	-24.4569	11.7085	-6.47382	1.32602			-35.7227	13.9067	-16.1592	1.27097
	-24.8163	13.4334	-6.4723	1.35275			-35.665	13.9661	-16.159	1.5599
	-24.8589	13.5521	-6.45578	1.64231			-35.6048	14.2124	-16.1591	1.56994
	-24.9624	13.7509	-6.45527	1.65227			-35.603	14.2416	-16.1611	1.74059
	-24.9268	13.8143	-6.44673	1.8216			-35.6471	14.5085	-16.1625	1.87083
	-24.9174	14.0746	-6.44026	1.9508			-35.654	14.5906	-16.1626	1.87849
	-24.9194	14.1059	-6.43989	1.9584			-35.6235	14.8016	-16.1625	2.17298
	-24.9816	14.3905	-6.42622	2.24925			-35.6234	14.8685	-16.1624	2.19776
	-24.9939	14.4784	-6.42506	2.27371			-35.6032	15.0969	-16.16	2.47317
	-24.9906	14.706	-6.4105	2.54831			-35.6035	15.1504	-16.1596	2.51403
	-24.9936	14.777	-6.40834	2.58905			-35.5985	15.399	-16.1573	2.77358
	-24.9902	15.0205	-6.39553	2.8467			-35.5986	15.4394	-16.1567	2.8314
	-24.9905	15.0767	-6.39266	2.90409			-35.5976	15.7049	-16.1563	3.07632
	-24.9875	15.3382	-6.38146	3.14557			-35.5973	15.7288	-16.1561	3.15276
	-24.9866	15.3808	-6.37793	3.22093			-35.6002	16.0113	-16.1551	3.3795
	-24.9798	15.6603	-6.36823	3.44294			-35.5999	16.0211	-16.1547	3.47393
	-24.9654	16.2954	-6.36419	3.53541			-35.6005	16.2355	-16.1492	3.68271
	-24.9653	16.2994	-6.35514	3.74098			-35.6006	16.3156	-16.1463	3.79419
	-24.9751	16.6128	-6.35033	3.85075			-35.6007	16.3195	-16.1411	3.98463
	-24.982	16.7315	-6.34217	4.03911			-35.6154	16.6311	-16.1377	4.11205
	-24.9931	16.9226	-6.3368	4.16512			-35.6211	16.7511	-16.131	4.28754
	-24.9934	16.9268	-6.33037	4.33783			-35.6304	16.9444	-16.1255	4.43271
	-25.0186	17.2298	-6.32508	4.48069			-35.6306	16.9487	-16.1194	4.59003
	-25.0208	17.2485	-6.31873	4.63641			-35.6478	17.2579	-16.113	4.75061
	-25.0437	17.5354	-6.31219	4.79535			-35.6493	17.277	-16.1084	4.89119
	-25.049	17.5702	-6.3061	4.93397			-35.6584	17.5707	-16.1026	5.06914
	-25.0914	17.8393	-6.29848	5.10943			-35.6621	17.6064	-16.0983	5.19251
	-25.1034	17.9175	-6.29295	5.23226			-35.6916	17.8835	-16.0917	5.38646
	-25.1309	18.1434	-6.28435	5.42541			-35.6993	17.9646	-16.0873	5.49412
	-25.1484	18.2575	-6.27923	5.53173			-35.7116	18.1984	-16.0787	5.7054
	-25.1755	18.4477	-6.26938	5.74041			-35.7226	18.3179	-16.0749	5.79603
	-25.2038	18.6089	-6.26478	5.83079			-35.7381	18.5172	-16.066	6.02025
	-25.2252	18.7525	-6.25355	6.05435			-35.7586	18.6871	-16.0621	6.09651
	-25.2647	18.9679	-6.25004	6.13027			-35.772	18.8382	-16.0501	6.33807
	-25.2796	19.0577	-6.23906	6.37077			-35.8029	19.0651	-16.0469	6.39942
	-25.3121	19.3168	-6.23653	6.43105			-35.8139	19.1595	-16.0336	6.65791
	-25.3167	19.3642	-6.22597	6.6851			-35.8366	19.4305	-16.0312	6.70383
	-25.3352	19.6453	-6.22357	6.73056			-35.8391	19.4799	-16.0168	6.97746
	-25.3363	19.6729	-6.20928	7.00143			-35.8494	19.77	-16.0146	7.00911
	-25.3639	19.9083	-6.2074	7.03249			-35.8496	19.7985	-15.995	7.30004
	-25.3724	19.9825	-6.19001	7.31804			-35.8756	20.0396	-15.9931	7.31904
	-25.3733	19.9916	-6.189	7.33663			-35.8838	20.1156	-15.9629	7.62552
	-25.4083	20.2913	-6.17295	7.63655			-35.8845	20.1249	-15.9621	7.63406
	-25.4123	20.3355	-6.17261	7.64496			-35.918	20.4306	-15.94	7.87549
	-25.4457	20.5984	-6.16313	7.88273			-35.9209	20.4757	-15.9333	7.94947
	-25.4428	20.6666	-6.16025	7.95559			-35.9508	20.7437	-15.9031	8.26253
	-25.4664	20.9086	-6.1482	8.26335			-35.9436	20.8122	-15.9018	8.27641
	-25.4832	21.0089	-6.14767	8.277			-35.9595	21.0569	-15.8692	8.58001
	-25.513	21.2213	-6.13516	8.57587			-35.974	21.1577	-15.8666	8.60409
	-25.5328	21.365	-6.13416	8.59958			-35.9976	21.3707	-15.8331	8.89845
	-25.5538	21.5363	-6.12412	8.88765			-36.0127	21.5149	-15.8292	8.93231
	-25.5845	21.726	-6.12292	8.92079			-36.0274	21.6866	-15.7977	9.21359
	-25.605	21.8504	-6.11473	9.19803			-36.0514	21.8787	-15.7928	9.25677
	-25.6396	22.092	-6.11345	9.24059			-36.0674	22.0046	-15.7628	9.52736
	-25.6511	22.1659	-6.10924	9.50846			-36.089	22.2503	-15.7569	9.58091
	-25.7158	22.4487	-6.10845	9.56148			-36.0965	22.3254	-15.7219	9.83978
	-25.7244	22.482	-6.1031	9.81959			-36.1417	22.6139	-15.7134	9.90221
	-25.7274	22.4935	-6.10178	9.88184			-36.1475	22.6479	-15.6793	10.1507
	-25.8061	22.8024	-6.09603	10.1345			-36.1491	22.6597	-15.6694	10.2216
	-25.8525	22.9425	-6.09432	10.2066			-36.1893	22.9753	-15.629	10.4691
	-25.8989	23.0851	-6.09118	10.4507			-36.2142	23.1182	-15.6155	10.5512
	-25.8989	23.0851	-6.09006	10.5316			-36.2382	23.2634	-15.5838	10.7696
	-25.7189	23.1308	-6.08632	10.7606			-36.2382	23.2634	-15.5716	10.8529
	-25.7124	23.1327	-6.08492	10.848			-36.0375	23.3081	-15.5411	11.07
	-25.4756	23.1981	-6.08384	11.0711			-36.03	23.31	-15.5278	11.165
	-25.423	23.2132	-6.08336	11.1688			-35.7548	23.3763	-15.4521	11.8024
	-25.228	23.259	-6.08287	11.3839			-35.6933	23.3916	-15.4341	11.9865
	-25.1333	23.2983	-6.08268	11.4923			-35.4526	23.4383	-15.422	12.1091
	-24.9997	23.344	-6.08173	11.6995			-35.331	23.4785	-15.4039	12.2882
	-24.8442	23.4163	-6.08103	11.8195			-35.1478	23.5249	-15.39	12.4252
	-24.7616	23.4305	-6.07824	12.0147			-34.9287	23.5995	-15.3703	12.5878
	-24.5375	23.4898	-6.07633	12.1447			-34.8196	23.6135	-15.3529	12.7307
	-24.2165	23.2504	-6.07288	12.3299			-34.1639	23.4359	-15.3371	12.8882
	-24.2097	23.2485	-6.07029	12.4718			-34.1554	23.434	-15.3212	13.0481
	-24.1863	23.2535	-6.06446	12.6421			-34.1241	23.4403	-15.3057	13.1909
	-23.9181	23.3049	-6.05914	12.7919			-33.766	23.5052	-15.2875	13.3579
	-23.8948	23.3124	-6.05446	12.9541			-33.7346	23.5141	-15.273	13.4907
	-23.7578	23.2977	-6.04991	13.1189			-28.9671	24.5871	-15.2535	13.6704
	-23.5847	23.278	-6.04588	13.2686			-28.8642	24.6099	-15.2394	13.7911
	-23.5401	23.2749	-6.04106	13.4436			-28.8347	24.62	-15.2173	13.981
	-23.2744	23.2342	-6.03693	13.5816			-28.5922	24.668	-15.174	14.3911
	-23.1664	23.2523	-6.03129	13.7682			-28.4909	24.7105	-15.1517	14.611
	-22.9543	23.2919	-6.02825	13.8939			-28.3397	24.7563	-15.1426	14.6973
	-22.8691	23.3079	-6.02355	14.0918			-28.1447	24.8174	-15.1183	14.9292
	-22.6305	23.3045	-6.01153	14.5144			-27.9462	24.8965	-15.1104	15.0037
	-19.5526	24.4386	-6.00688	14.7384			-27.8353	24.9401	-15.0516	15.5669
	-19.4635	24.4724	-6.00406	14.8264			-27.7881	24.9669	-15.0466	15.6164
	-19.4387	24.486	-5.99679	15.0625			-25.9488	25.3498	-15.0199	15.8849
	-19.2195	24.5551	-5.99385	15.1368			-25.6103	25.3878	-15.0159	15.9218
	-19.1337	24.6075	-5.9775	15.7126			-25.5512	25.4121	-14.9852	16.2049
	-19.0011	24.6639	-5.97521	15.7634			-25.2608	25.438	-14.9824	16.2293
	-18.8312	24.738	-5.96295	16.0392			-25.1552	25.4377	-14.9488	16.5288
	-18.6623	24.8284	-5.9615	16.076			-24.4728	25.4578	-14.9476	16.5417
	-18.5683	24.8769	-5.95056	16.3588			-24.364	25.4787	-14.9158	16.8545
	-18.5304	24.9059	-5.94949	16.3834			-24.0943	25.4857	-14.9125	16.8846
	-17.5755	25.1737	-5.93657	16.6837			-23.954	25.499	-14.8818	17.1642
	-17.5394	25.1828	-5.93608	16.6966			-23.2942	25.4827	-14.8806	17.1748
	-16.9543	25.2746	-5.92396	17.0103			-23.1866	25.529	-14.8472	17.4806
	-16.6897	25.3176	-5.92291	17.0406			-23.0437	25.5871	-14.8447	17.503
	-16.6455	25.3437	-5.91312	17.321			-22.8393	25.6679	-14.8107	17.7947
	-15.8227	25.4109	-5.91275	17.3316			-22.7916	25.6851	-14.8068	17.8286
	-15.7419	25.4351	-5.89834	17.6368			-22.6776	25.7343	-14.774	18.1122
	-15.5437	25.4536	-5.89722	17.6591			-22.5326	25.7767	-14.7688	18.1577
	-14.8267	25.5247	-5.88283	17.9459			-22.4917	25.7885	-14.7342	18.4288
	-14.6967	25.5804	-5.88124	17.9793			-22.2609	25.8558	-14.727	18.4848
	-14.5127	25.6572	-5.8691	18.2587			-22.1435	25.8846	-14.6911	18.7493
	-14.4691	25.6734	-5.86714	18.3035			-21.9909	25.9364	-14.6821	18.8161
	-14.3658	25.7201	-5.85934	18.568			-21.7932	25.9868	-14.6544	19.0698
	-14.2356	25.7608	-5.85324	18.6223			-21.7094	26.0113	-14.6461	19.1455
	-14.199	25.7721	-5.84733	18.8776			-21.4266	26.0768	-14.6111	19.3815
	-13.9905	25.8388	-5.84588	18.942			-21.4074	26.0821	-14.5988	19.464
	-13.885	25.8671	-5.85565	19.1942			-21.3556	26.1015	-14.5674	19.703
	-13.7473	25.9207	-5.85886	19.2694			-21.0863	26.1735	-14.5548	19.7999
	-13.569	25.9736	-5.84283	19.497			-21.0239	26.1807	-14.5203	20.0302
	-13.4935	25.9995	-5.82087	19.5845			-20.914	26.1273	-14.5045	20.1364
	-13.2384	26.0699	-5.82779	19.8185			-20.6959	26.0437	-14.4781	20.3522
	-13.2219	26.0749	-5.8305	19.9133			-20.5779	26.0161	-14.4644	20.4646
	-13.1742	26.0966	-5.79905	20.1508			-20.3336	26.0855	-14.4355	20.6738
	-12.421	26.0231	-5.785	20.2602			-20.2895	26.1197	-14.4187	20.7966
	-12.2007	26.0975	-5.77529	20.4769			-20.1065	26.1584	-14.3867	20.9974
	-12.1659	26.1328	-5.77033	20.5897			-19.9943	26.1958	-14.3661	21.129
	-11.9993	26.176	-5.76471	20.7965			-19.9569	26.2087	-14.3412	21.3225
	-11.9044	26.2148	-5.76157	20.9179			-19.7169	26.2933	-14.3231	21.4632
	-11.8731	26.2282	-5.75758	21.113			-19.5815	26.3459	-14.2943	21.65
	-11.6738	26.3108	-5.75522	21.2409			-19.4467	26.3949	-14.2714	21.7998
	-11.5626	26.3622	-5.74819	21.4342			-19.2104	26.4925	-14.2461	21.9786
	-11.4483	26.4091	-5.74297	21.5749			-19.1049	26.5277	-14.2238	22.139
	-11.2491	26.5036	-5.73779	21.757			-18.9146	26.5795	-14.0199	23.4648
	-11.155	26.5379	-5.7337	21.9031			-18.8606	26.6011	-13.9994	23.6129
	-10.9801	26.5897	-5.73171	22.0798			-18.6575	26.6739	-13.9723	23.8056
	-10.9321	26.6114	-5.73036	22.2385			-18.5092	26.7284	-13.7242	25.574
	-10.747	26.6853	-5.65762	23.5561			-18.4019	26.768	-13.6897	25.8137
	-10.6107	26.7407	-5.65368	23.7033			-18.1588	26.8601	-13.6769	25.9056
	-10.5117	26.7814	-5.64833	23.8949			-18.1479	26.8637	-13.6429	26.1528
	-10.2857	26.8754	-5.59444	25.9034			-18.1192	26.8749	-13.6322	26.237
	-10.2753	26.8791	-5.59155	25.9941			-17.893	26.9551	-13.5996	26.4894
	-10.2485	26.8905	-5.5841	26.2384			-17.8141	26.9864	-13.5886	26.5684
	-10.0354	26.972	-5.58199	26.3221			-17.6432	27.0505	-13.5488	26.833
	-9.96143	27.0036	-5.57522	26.5733			-17.4728	27.12	-13.49	27.2425
	-9.79897	27.068	-5.57264	26.6524			-17.398	27.1491	-13.4416	27.5082
	-9.6376	27.1373	-5.56111	26.9177			-17.2118	27.227	-13.4329	27.5656
	-9.56588	27.1663	-5.5504	27.3305			-17.1569	27.2492	-13.3905	27.8414
	-9.38821	27.2434	-5.53261	27.5959			-17.1353	27.2588	-13.3829	27.8921
	-9.33538	27.2656	-5.52937	27.6544			-16.9198	27.3473	-13.3398	28.175
	-9.31474	27.2752	-5.51321	27.936			-16.8032	27.4008	-13.3331	28.2198
	-9.10439	27.3644	-5.51091	27.9881			-16.69	27.4517	-13.2856	28.5127
	-8.9907	27.4183	-5.49749	28.2787			-16.4735	27.5573	-13.2798	28.5499
	-8.87952	27.4697	-5.49641	28.3244			-16.4662	27.5609	-13.2334	28.8456
	-8.66663	27.5761	-5.48611	28.6233			-16.4501	27.5685	-13.2286	28.8758
	-8.65951	27.5797	-5.48479	28.6616			-16.2457	27.6715	-13.1814	29.1829
	-8.64365	27.5873	-5.47401	28.9663			-16.1467	27.7205	-13.1783	29.2057
	-8.44199	27.6918	-5.47235	28.9972			-16.0266	27.7823	-13.1376	29.5151
	-8.344	27.7412	-5.45708	29.3119			-15.821	27.8901	-13.1356	29.5287
	-8.226	27.8037	-5.45622	29.3352			-15.8104	27.8958	-13.0882	29.8495
	-8.02379	27.912	-5.44605	29.6508			-15.7902	27.9068	-13.0875	29.8546
	-8.01335	27.9177	-5.44537	29.6647			-15.5976	28.014	-13.0609	30.0464
	-7.99355	27.929	-5.43116	29.9899			-15.4935	28.0724	-13.0414	30.1854
	-7.80412	28.0389	-5.43091	29.9951			-15.3844	28.1311	-13.0409	30.189
	-7.70153	28.0988	-5.42319	30.1895			-15.1697	28.2337	-12.994	30.5147
	-7.59371	28.1596	-5.41735	30.3305			-15.1638	28.2365	-12.9921	30.5256
	-7.37874	28.2661	-5.41723	30.3341			-15.1533	28.2425	-12.9444	30.8435
	-7.37288	28.2691	-5.40206	30.6626			-14.9542	28.3537	-12.9416	30.863
	-7.36259	28.2753	-5.40121	30.6737			-14.8457	28.404	-12.9113	31.1505
	-7.16451	28.3922	-5.38404	30.9991			-14.7367	28.4579	-12.9089	31.1865
	-7.05502	28.4455	-5.38308	31.0191			-14.5436	28.5658	-12.8493	31.4904
	-6.94648	28.5037	-5.39224	31.3128			-14.5285	28.5744	-12.8409	31.5311
	-6.75554	28.6198	-5.39482	31.3495			-14.5197	28.5792	-12.7816	31.8345
	-6.74066	28.6291	-5.36895	31.6593			-14.3098	28.6789	-12.773	31.8787
	-6.73201	28.6342	-5.36509	31.7009			-14.1908	28.7485	-12.7101	32.1724
	-6.52467	28.7449	-5.34302	32.0088			-14.0996	28.7933	-12.7001	32.2168
	-6.40893	28.8212	-5.33979	32.0537			-13.9198	28.8785	-12.6933	32.2498
	-6.31966	28.8717	-5.32076	32.3557			-13.8836	28.8957	-12.6933	32.2498
	-6.14283	28.9687	-5.3174	32.4015			-13.8651	28.9057	-12.4073	32.2167
	-6.107	28.9883	-5.31597	32.4346			-13.6734	28.9991	-12.3859	32.2156
	-6.08897	28.9996	-5.31597	32.4346			-13.5428	29.0764	-12.0804	32.2
	-5.90114	29.1061	-5.02883	32.4205			-13.4766	29.1204	-12.068	32.1995
	-5.77441	29.1925	-5.00808	32.4206			-13.3656	29.1817	-11.7488	32.1766
	-5.71111	29.2412	-4.71284	32.4214			-13.2772	29.2383	-11.7201	32.1752
	-5.60319	29.3102	-4.70093	32.4218			-13.2184	29.2713	-11.4188	32.1545
	-5.5174	29.3726	-4.39184	32.4213			-13.0805	29.3652	-11.3718	32.1528
	-5.45974	29.4093	-4.3642	32.4219			-12.9226	29.4658	-11.0878	32.1352
	-5.32718	29.5119	-4.07345	32.4225			-12.9226	29.4658	-11.0257	32.1348
	-5.1747	29.6218	-4.02847	32.4239			-12.9907	29.2386	-10.7575	32.1212
	-5.1747	29.6218	-3.75543	32.4253			-13.0124	29.1618	-10.6859	32.1195
	-5.22098	29.3901	-3.69598	32.4285			-13.0807	28.9634	-10.429	32.1125
	-5.23529	29.3117	-3.43713	32.4305			-13.122	28.8294	-10.3483	32.1082
	-5.28358	29.1063	-3.36809	32.4337			-13.1691	28.69	-10.0973	32.0969
	-5.3446	28.8223	-3.12018	32.4443			-13.2244	28.4987	-10.0007	32.0929
	-5.37899	28.6229	-3.04184	32.4446			-13.2419	28.396	-9.7675	32.0918
	-5.38511	28.5171	-2.7981	32.4478			-13.3152	28.1668	-9.66999	32.0894
	-5.43343	28.2788	-2.70645	32.4498			-13.3298	28.1217	-9.4344	32.0743
	-5.44343	28.2324	-2.48674	32.4632			-13.4014	27.8966	-9.31852	32.0651
	-5.49223	28.0005	-2.3939	32.4664			-13.4176	27.8462	-9.09746	32.0499
	-5.50341	27.9487	-2.16785	32.4652			-13.4211	27.836	-8.94575	32.0285
	-5.50584	27.9381	-2.05783	32.4638			-13.5089	27.5732	-8.75774	32.0091
	-5.56723	27.6683	-1.84836	32.4635			-13.533	27.5058	-8.55324	31.9812
	-5.58457	27.5989	-1.70223	32.4513			-13.6092	27.3099	-8.41604	31.9634
	-5.63959	27.3977	-1.52241	32.4434			-13.759	26.8338	-8.14178	31.9169
	-5.73425	26.9148	-1.32487	32.4305			-13.7879	26.7413	-8.07012	31.9062
	-5.75227	26.8218	-1.19266	32.4228			-13.8849	26.4936	-7.7234	31.8501
	-5.81977	26.5719	-0.928815	32.3974			-13.8911	26.474	-7.37607	31.7851
	-5.82359	26.5522	-0.860204	32.392			-13.9211	26.3819	-7.29144	31.7721
	-5.84269	26.4596	-0.527764	32.36			-13.9821	26.1935	-7.03096	31.7277
	-5.88117	26.2708	-0.190819	32.3198			-13.9926	26.1542	-6.86209	31.6925
	-5.8869	26.2315	-0.109151	32.3129			-14.066	25.9113	-6.68407	31.6631
	-5.9337	25.9872	0.143159	32.2877			-14.1001	25.8184	-6.43769	31.6174
	-5.95756	25.8936	0.308114	32.2661			-14.5238	24.4803	-6.33804	31.5997
	-6.38551	23.8673	0.480318	32.2506			-14.7383	23.8067	-6.01493	31.5469
	-6.40796	23.7575	0.721851	32.2248			-14.7729	23.6967	-5.99109	31.5428
	-6.45393	23.5324	0.819346	32.2151			-14.8435	23.4711	-5.87869	31.5249
	-6.46459	23.4824	1.1292	32.1837			-14.8598	23.4208	-5.6442	31.4868
	-6.51541	23.2592	1.15213	32.1811			-14.9354	23.1965	-5.59115	31.477
	-6.52601	23.2108	1.25937	32.1706			-14.9516	23.1476	-5.29231	31.4198
	-6.52829	23.2002	1.48304	32.1474			-14.9551	23.137	-5.1363	31.3887
	-6.59248	22.9386	1.53352	32.1401			-15.0518	22.873	-4.93608	31.3539
	-6.61138	22.8689	1.81753	32.0964			-15.0795	22.8027	-4.67534	31.3039
	-6.77222	22.4255	1.96617	32.0701			-15.2801	22.3565	-4.57962	31.287
	-6.86917	22.206	2.15608	32.0417			-15.3971	22.1339	-4.279	31.2264
	-6.86463	22.1799	2.4028	31.9974			-15.3975	22.1063	-4.22312	31.2156
	-6.85364	21.8861	2.493	31.9825			-15.4418	21.7978	-4.20547	31.2122
	-6.85553	21.8691	2.77959	31.9268			-15.4475	21.7798	-3.73581	31.1226
	-6.86404	21.7905	2.83245	31.917			-15.4737	21.6966	-3.50283	31.0817
	-6.88298	21.6052	2.84853	31.9136			-15.5339	21.5009	-3.22073	31.0263
	-6.88682	21.5646	3.16216	31.8574			-15.5467	21.4581	-3.13751	31.0097
	-7.08912	20.5787	3.2863	31.8231			-15.6101	21.2217	-2.95586	30.9694
	-7.1053	20.4979	3.49711	31.7713			-15.6945	20.9404	-2.76931	30.9248
	-7.15647	20.2484	3.75383	31.7033			-15.7295	20.7922	-2.67178	30.901
	-7.16265	20.216	3.82975	31.6828			-15.7617	20.6646	-2.39848	30.8391
	-7.19769	20.0311	3.99667	31.634			-15.8096	20.4666	-2.10842	30.7702
	-7.21683	19.9332	4.169	31.5819			-15.8305	20.3857	-2.02577	30.7516
	-7.22033	19.9158	4.25626	31.5527			-15.8958	20.137	-1.87267	30.7161
	-7.26513	19.6503	4.49994	31.4765			-15.9052	20.1043	-1.65187	30.6655
	-7.27664	19.585	4.75968	31.389			-15.9597	19.9184	-1.53723	30.6397
	-7.31377	19.3738	4.83321	31.365			-15.9893	19.8203	-1.27852	30.5792
	-7.33273	19.2614	4.96906	31.3184			-15.9947	19.8029	-0.994818	30.5221
	-7.359	19.0976	5.16689	31.2532			-16.076	19.5329	-0.908407	30.5036
	-7.3832	18.9421	5.26849	31.2217			-16.0967	19.4665	-0.732355	30.4625
	-7.40264	18.8193	5.49762	31.1473			-16.1598	19.2487	-0.531219	30.4153
	-7.43493	18.6189	5.74822	31.0752			-16.1925	19.1328	-0.426715	30.3881
	-7.44719	18.5385	5.82457	31.0518			-16.3	18.6796	-0.154213	30.3281
	-7.48409	18.2916	5.97926	30.9995			-16.3464	18.4763	0.2037	30.2204
	-7.4897	18.2537	6.1535	30.9402			-16.3648	18.3957	0.236139	30.2108
	-7.52689	17.9945	6.24407	30.9071			-16.4207	18.1482	0.280746	30.1986
	-7.53044	17.9698	6.47894	30.8314			-16.4295	18.1099	0.626104	30.0906
	-7.53096	17.9662	6.78455	30.7002			-16.4892	17.848	0.886233	30.01
	-7.56767	17.6852	6.81205	30.6885			-16.4949	17.8231	1.00401	29.9731
	-7.5733	17.6429	6.85043	30.6741			-16.4958	17.8195	1.18617	29.9231
	-7.60465	17.4004	7.14829	30.547			-16.556	17.5356	1.38867	29.8643
	-7.61493	17.319	7.37576	30.4592			-16.5651	17.4929	1.50519	29.8499
	-7.64062	17.1137	7.47814	30.4193			-16.6158	17.2494	1.76969	29.7523
	-7.6558	16.9937	7.65263	30.3739			-16.6325	17.1677	2.02921	29.6521
	-7.67757	16.8268	7.84766	30.32			-16.6742	16.9625	2.17029	29.604
	-7.6985	16.6673	7.94533	30.3005			-16.6987	16.8424	2.27277	29.5799
	-7.71536	16.5402	8.16849	30.188			-16.7323	16.6765	2.55371	29.5118
	-7.74111	16.3409	8.40763	30.0903			-16.7645	16.5177	2.84987	29.4433
	-7.75175	16.2529	8.54501	30.048			-16.789	16.3921	2.93735	29.4233
	-7.7791	16.0163	8.64038	30.026			-16.8266	16.1952	3.10943	29.3814
	-7.78252	15.9621	8.90166	29.9645			-16.8419	16.1087	3.31716	29.332
	-7.80057	15.6934	9.17316	29.9009			-16.8816	15.8761	3.42462	29.3063
	-7.83298	15.3667	9.25293	29.8823			-16.8875	15.823	3.69998	29.2433
	-7.86297	15.0774	9.41154	29.8423			-16.9182	15.5603	4.03182	29.1702
	-7.866	15.0464	9.60559	29.795			-16.9675	15.241	4.09207	29.1587
	-7.89141	14.7857	9.70358	29.7668			-17.0185	14.9561	4.17587	29.1358
	-7.89851	14.7234	9.95214	29.6967			-17.0237	14.9256	4.49826	29.048
	-7.91105	14.487	10.2382	29.6029			-17.0701	14.669	4.78816	28.9669
	-7.91752	14.4012	10.29	29.5874			-17.0821	14.6077	4.91065	28.9385
	-7.94146	14.1977	10.3608	29.5562			-17.1104	14.3775	5.03474	28.8996
	-7.95049	14.0789	10.6358	29.4334			-17.1226	14.294	5.33817	28.8076
	-7.97295	13.9075	10.8533	29.3172			-17.1587	14.0971	5.67996	28.7118
	-7.99322	13.7558	10.9432	29.2733			-17.1748	13.9822	5.76439	28.6881
	-8.0105	13.6232	11.0387	29.2094			-17.21	13.8161	5.83438	28.6642
	-8.0357	13.4315	11.276	29.0613			-17.2415	13.6692	6.21567	28.534
	-8.04727	13.3399	11.4989	28.9364			-17.2705	13.5407	6.57158	28.4268
	-8.0773	13.1069	11.5523	28.906			-17.3127	13.3548	6.65729	28.4037
	-8.08314	13.058	11.596	28.8717			-17.3324	13.2659	6.65729	28.4037
	-8.11795	12.7838	12.1322	28.1957			-17.3831	13.0399	6.66208	28.386
	-8.11873	12.7775	12.3794	27.4405			-17.3934	12.9924	6.7322	28.0968
	-8.12395	12.7369	12.4106	27.3143			-17.4527	12.7264	6.92534	27.4317
	-8.15437	12.4984	12.4636	27.0857			-17.4541	12.7203	6.95427	27.3113
	-8.15917	12.4619	12.529	26.78			-17.4632	12.681	7.01011	27.0952
	-8.19023	12.2199	12.544	26.7269			-17.5171	12.4503	7.05578	26.8057
	-8.20034	12.1397	12.8298	26.0229			-17.5255	12.4149	7.07218	26.7563
	-8.22574	11.9413	12.8318	26.0165			-17.5819	12.1809	7.09152	26.6773
	-8.24158	11.8171	13.7192	22.2188			-17.6004	12.1034	7.15501	26.4179
	-8.26209	11.6637	13.7957	22.0828			-17.6486	11.9089	7.32906	26.0885
	-8.28574	11.4954	13.8884	21.8688			-17.6781	11.7879	7.3328	26.0824
	-8.30158	11.3889	14.3603	20.1505			-17.7178	11.6377	7.3319	26.0773
	-8.33529	11.1741	14.7366	19.1449			-17.7625	11.473	7.32582	25.7451
	-8.34669	11.1181	14.7427	19.1262			-17.7936	11.3689	7.3514	25.6674
	-8.39904	10.876	14.7491	19.1081			-17.8585	11.1591	7.42276	25.4043
	-8.40339	10.8558	15.0407	18.2204			-17.8787	11.1042	7.52022	25.0676
	-8.40443	10.8511	15.0818	18.0208			-17.9693	10.8666	7.52131	25.0636
	-8.46213	10.5925	15.1233	17.7296			-17.9769	10.8467	7.59333	24.7292
	-8.47792	10.527	15.1351	17.6275			-17.9787	10.8422	7.68534	24.4261
	-8.52036	10.3296	15.1673	17.4053			-18.0793	10.5839	7.71283	24.3793
	-8.54816	10.2045	15.201	17.1959			-18.1061	10.5184	7.72376	24.3431
	-8.57585	10.0651	15.2192	17.0703			-18.1822	10.3184	7.82887	24.0372
	-8.61211	9.88391	15.2903	16.7475			-18.2315	10.1916	7.89508	23.8191
	-8.63114	9.80027	15.2933	16.7323			-18.2821	10.0499	7.89069	23.6999
	-8.68792	9.56201	15.2941	16.7272			-18.3482	9.86582	7.94916	23.4868
	-8.69302	9.53999	15.333	16.402			-18.3793	9.7811	7.98581	23.3566
	-8.71566	9.44234	15.3357	16.313			-18.4706	9.5398	8.02167	23.2529
	-8.75481	9.27636	15.3478	16.0787			-18.4784	9.51747	8.05423	23.0131
	-8.76292	9.23817	15.3783	15.9133			-18.5126	9.41849	8.09295	22.7461
	-8.80775	9.00292	15.4184	15.7582			-18.5716	9.25021	8.11069	22.6662
	-8.82464	8.91472	15.3547	15.1262			-18.5843	9.2115	8.13905	22.5195
	-8.86078	8.73016	15.3265	15.0464			-18.6518	8.97167	8.17664	22.3233
	-8.88855	8.59309	15.025	13.5134			-18.6772	8.88175	8.22416	22.1931
	-8.91453	8.45929	15.0112	13.3237			-18.7279	8.69252	8.26598	21.9809
	-8.95043	8.27327	15.0757	11.9319			-18.7665	8.55194	8.34199	21.7015
	-8.96518	8.18649	15.0602	11.857			-18.8013	8.41446	8.35095	21.6415
	-9.00521	7.95479	15.0246	11.6474			-18.8494	8.2233	8.36567	21.6088
	-9.01236	7.91119	15.0246	11.6074			-18.869	8.13433	8.39479	21.2845
	-9.05594	7.63693	15.0088	11.3574			-18.9219	7.89675	8.39401	21.1448
	-9.05647	7.6333	14.9674	11.2808			-18.9309	7.85225	8.41303	20.9515
	-9.06043	7.60539	14.9391	11.1026			-18.9861	7.5723	8.47533	20.6426
	-9.09635	7.35259	14.915	10.9647			-18.9867	7.5686	8.48964	20.6099
	-9.10098	7.31953	14.9048	10.826			-18.9914	7.54027	8.49752	20.5592
	-9.12637	7.06525	14.851	10.6387			-19.0344	7.28362	8.59228	20.2689
	-9.13275	7.00277	14.8455	10.5718			-19.0399	7.25007	8.65961	19.9998
	-9.13886	6.76387	14.784	10.4552			-19.0696	6.99377	8.6744	19.9452
	-9.14175	6.68666	14.7406	10.3659			-19.077	6.93082	8.69195	19.8918
	-9.14892	6.46218	14.733	10.3165			-19.084	6.692	8.79266	19.6102
	-9.15104	6.37112	14.6902	10.1209			-19.0872	6.61482	8.87131	19.3172
	-9.15551	6.15797	14.6246	9.99914			-19.0928	6.39131	8.87206	19.301
	-9.15678	6.05602	14.5976	9.90297			-19.0942	6.30067	8.87887	19.2826
	-9.16076	5.853	14.5188	9.66938			-19.0958	6.08859	8.97529	18.937
	-9.1623	5.74111	14.5164	9.66115			-19.0957	5.98716	9.00449	18.6955
	-9.16306	5.54549	14.5084	9.63934			-19.0958	5.78512	9.01355	18.6202
	-9.16305	5.42609	14.4347	9.4195			-19.0952	5.67378	9.04503	18.4339
	-9.16174	5.23452	14.4059	9.34262			-19.0912	5.47904	9.07012	18.2877
	-9.16034	5.11066	14.3383	9.19982			-19.0882	5.36018	9.06867	18.2414
	-9.16041	4.92345	14.2894	9.02145			-19.0822	5.16925	9.08362	17.9588
	-9.16002	4.79499	14.2817	8.94695			-19.0778	5.04581	9.09269	17.8573
	-9.16082	4.61414	14.2091	8.7743			-19.0738	4.85865	9.12201	17.6381
	-9.16108	4.47976	14.1878	8.71419			-19.0706	4.73023	9.15586	17.4274
	-9.16034	4.30411	14.1841	8.69075			-19.0664	4.54866	9.17264	17.3013
	-9.15827	4.16506	14.1486	8.43044			-19.0629	4.41374	9.22356	16.9863
	-9.15565	3.98994	14.1336	8.3665			-19.0547	4.23679	9.22571	16.9717
	-9.15293	3.85024	14.121	8.13555			-19.0467	4.0967	9.22649	16.9665
	-9.14944	3.67384	14.0988	8.04365			-19.0348	3.91996	9.26789	16.6397
	-9.14598	3.53522	14.0994	7.81579			-19.0246	3.77898	9.27462	16.5485
	-9.14465	3.35817	14.0976	7.68868			-19.0106	3.60064	9.3055	16.3068
	-9.14301	3.22057	14.1016	7.48501			-18.9988	3.4605	9.3342	16.1386
	-9.14372	3.04491	14.099	7.35672			-18.986	3.28128	9.36233	15.9763
	-9.14385	2.90635	14.1159	7.15145			-18.9755	3.14199	9.29069	15.5268
	-9.14695	2.73425	14.1204	7.02053			-18.9645	2.96439	9.34223	15.3221
	-9.14834	2.59195	14.1531	6.78998			-18.9555	2.82429	9.33971	15.2248
	-9.15312	2.42506	14.1694	6.67185			-18.9467	2.6511	9.23198	14.0602
	-9.15766	2.27711	14.2008	6.41684			-18.9383	2.50789	9.15202	13.6656
	-9.16161	2.11682	14.2105	6.33029			-18.9309	2.34105	9.16037	13.4687
	-9.16745	1.96195	14.2387	6.04494			-18.9248	2.19315	9.26947	11.9512
	-9.17395	1.81132	14.2438	5.99114			-18.9177	2.03379	8.69858	9.16594
	-9.18177	1.64625	14.2727	5.67519			-18.9128	1.87985	8.65637	8.98837
	-9.18846	1.5074	14.2753	5.65069			-18.9106	1.73082	8.66115	8.91503
	-9.19678	1.32944	14.2991	5.32475			-18.9088	1.56752	8.60336	8.74686
	-9.20011	1.20063	14.2995	5.32008			-18.909	1.4306	8.58505	8.68988
	-9.20453	1.0115	14.3078	5.13689			-18.909	1.25511	8.58513	8.66714
	-9.20655	0.889253	14.3143	4.98692			-18.907	1.12808	8.57372	8.40769
	-9.2101	0.693003	14.3149	4.98268			-18.9035	0.941577	8.56526	8.34416
	-9.20772	0.573473	14.3297	4.65372			-18.8996	0.8207	8.5552	8.11504
	-9.20318	0.37403	14.3325	4.62432			-18.8937	0.626662	8.53044	8.02386
	-9.20024	0.249382	14.3532	4.3234			-18.8838	0.508127	8.52238	7.81762
	-9.19531	0.0536864	14.3476	4.28232			-18.8668	0.310329	8.51518	7.70263
	-9.19482	-0.0735933	14.3494	3.99646			-18.8557	0.187074	8.50596	7.50489
	-9.1928	-0.268163	14.347	3.95454			-18.838	-0.00644676	8.49466	7.37992
	-9.19251	-0.395408	14.3369	3.66064			-18.83	-0.131479	8.49249	7.18276
	-9.19115	-0.590461	14.3384	3.63536			-18.8166	-0.322641	8.48356	7.05726
	-9.19198	-0.717864	14.3349	3.32943			-18.808	-0.447108	8.48281	6.84172
	-9.19277	-0.91253	14.3342	3.31167			-18.7938	-0.637927	8.48277	6.7311
	-9.19509	-1.03858	14.3298	2.9954			-18.784	-0.76224	8.48317	6.48774
	-9.1996	-1.23424	14.3296	2.98864			-18.7684	-0.952196	8.48208	6.40503
	-9.20032	-1.35822	14.3193	2.68343			-18.7586	-1.07516	8.48558	6.13195
	-9.20153	-1.55603	14.3199	2.65945			-18.7443	-1.26601	8.48619	6.0805
	-9.20486	-1.67991	14.3097	2.36961			-18.7327	-1.38703	8.48828	5.77815
	-9.20874	-1.87946	14.3038	2.32365			-18.7142	-1.58013	8.48898	5.75466
	-9.2133	-1.99954	14.2914	2.05848			-18.7055	-1.70053	8.49606	5.43925
	-9.22165	-2.20469	14.29	1.99266			-18.6901	-1.8945	8.49625	5.43472
	-9.22395	-2.31755	14.2474	1.79087			-18.6837	-2.01075	8.49671	5.25805
	-9.22779	-2.52967	14.1638	1.1775			-18.6734	-2.20934	8.49703	5.11344
	-9.22727	-2.6415	14.1261	1.03009			-18.6659	-2.31935	8.49786	5.1093
	-9.2251	-2.85365	14.1189	0.900821			-18.6511	-2.52612	8.50971	4.79191
	-9.22506	-2.96931	14.0373	0.698077			-18.6406	-2.6365	8.51155	4.76369
	-9.22509	-3.17799	14.033	0.677094			-18.6196	-2.84592	8.51751	4.47581
	-9.2246	-3.29487	14.0067	0.585794			-18.6095	-2.96066	8.51042	4.43627
	-9.22357	-3.50317	13.9641	0.408337			-18.5912	-3.16769	8.51464	4.15884
	-9.22247	-3.62171	13.9466	0.375204			-18.5813	-3.28358	8.51157	4.1191
	-9.2208	-3.8284	13.8919	0.137384			-18.5634	-3.49013	8.49797	3.8404
	-9.21941	-3.94803	13.8733	0.0621415			-18.5532	-3.60751	8.49942	3.81604
	-9.21755	-4.15281	13.8618	-0.173567			-18.5356	-3.81216	8.48765	3.52262
	-9.21473	-4.27334	13.854	-0.267997			-18.525	-3.93046	8.486	3.50577
	-9.20934	-4.47552	13.8365	-0.481655			-18.5075	-4.13294	8.46665	3.20519
	-9.20695	-4.59826	13.8265	-0.598919			-18.4957	-4.25226	8.4661	3.19882
	-9.20282	-4.79652	13.8097	-0.78542			-18.4753	-4.45244	8.44129	2.91168
	-9.19896	-4.92056	13.7969	-0.929396			-18.4641	-4.57417	8.44126	2.88906
	-9.19283	-5.11681	13.7825	-1.08917			-18.4458	-4.77082	8.41857	2.61536
	-9.18795	-5.24454	13.7675	-1.26286			-18.4332	-4.89408	8.40868	2.57203
	-9.18086	-5.43717	13.7567	-1.39256			-18.4131	-5.08908	8.3925	2.30718
	-9.17539	-5.56951	13.7388	-1.59475			-18.399	-5.21624	8.39102	2.24136
	-9.16775	-5.75764	13.7288	-1.69267			-18.378	-5.408	8.34217	2.04263
	-9.16178	-5.89522	13.7042	-1.92958			-18.3631	-5.53982	8.35636	1.58968
	-9.15431	-6.07819	13.6976	-1.99132			-18.3421	-5.72718	8.35182	1.41214
	-9.1499	-6.21953	13.6691	-2.25902			-18.3269	-5.86414	8.33003	1.25891
	-9.14421	-6.39886	13.667	-2.28142			-18.3072	-6.04626	8.33105	1.13125
	-9.14323	-6.53988	13.6523	-2.45816			-18.294	-6.18723	8.23586	0.932417
	-9.14191	-6.71987	13.6429	-2.57521			-18.2771	-6.3661	8.2351	0.910479
	-9.13881	-6.85953	13.6419	-2.5897			-18.268	-6.50725	8.22178	0.815325
	-9.13603	-7.04168	13.6269	-2.87337			-18.2563	-6.68743	8.20855	0.631325
	-9.13416	-7.18077	13.6278	-2.92115			-18.2455	-6.82721	8.19413	0.597589
	-9.13056	-7.36415	13.618	-3.18274			-18.2326	-7.00949	8.18136	0.348552
	-9.13081	-7.50121	13.6144	-3.25121			-18.2227	-7.14819	8.17654	0.269705
	-9.1299	-7.68575	13.6106	-3.49225			-18.2086	-7.33107	8.17728	0.034252
	-9.13116	-7.81755	13.6123	-3.58254			-18.2012	-7.46791	8.17329	-0.0599374
	-9.13354	-8.00602	13.606	-3.80278			-18.19	-7.65217	8.16281	-0.272401
	-9.13537	-8.12997	13.6079	-3.91409			-18.1847	-7.78428	8.15652	-0.388913
	-9.1393	-8.32684	13.601	-4.11689			-18.1776	-7.9732	8.14639	-0.575613
	-9.14077	-8.44219	13.5992	-4.24712			-18.1734	-8.09738	8.13875	-0.719708
	-9.14265	-8.64921	13.6061	-4.43573			-18.1677	-8.29467	8.13004	-0.87822
	-9.14358	-8.75813	13.6141	-4.57931			-18.1631	-8.40994	8.12134	-1.05042
	-9.14449	-8.97189	13.6218	-4.76345			-18.1539	-8.61686	8.11306	-1.1793
	-9.145	-9.07557	13.6232	-4.91376			-18.1484	-8.7256	8.09884	-1.38016
	-9.14551	-9.294	13.6265	-5.08571			-18.1368	-8.93903	8.09229	-1.47677
	-9.1454	-9.39351	13.6251	-5.24652			-18.1306	-9.04251	8.07595	-1.71
	-9.14421	-9.616	13.626	-5.40391			-18.1171	-9.26054	8.07073	-1.77212
	-9.14291	-9.71366	13.6246	-5.58227			-18.11	-9.35988	8.04827	-2.04169
	-9.13946	-9.93814	13.6227	-5.71863			-18.093	-9.582	8.04612	-2.06408
	-9.13549	-10.0374	13.6186	-5.91574			-18.084	-9.67963	8.03162	-2.24102
	-9.12668	-10.2599	13.6197	-6.03093			-18.0629	-9.90406	8.02176	-2.3583
	-9.12052	-10.3664	13.6193	-6.24634			-18.0507	-10.0035	8.02077	-2.37282
	-9.10751	-10.5811	13.6182	-6.34159			-18.0235	-10.2263	7.99542	-2.6551
	-9.09932	-10.6995	13.6196	-6.56789			-18.0084	-10.3331	7.99561	-2.70289
	-9.08331	-10.9027	13.5174	-7.53173			-17.9773	-10.5483	7.98203	-2.96582
	-9.0728	-11.0376	13.5143	-7.55028			-17.9586	-10.6668	7.97668	-3.03461
	-9.05791	-11.225	13.4736	-7.83689			-17.9246	-10.8701	7.9604	-3.2763
	-9.04298	-11.3792	13.4725	-7.84343			-17.9011	-11.0049	7.95831	-3.36705
	-9.02647	-11.5471	13.4574	-7.96428			-17.8681	-11.1921	7.9386	-3.58446
	-9.00962	-11.7242	13.373	-8.41286			-17.8368	-11.3468	7.93578	-3.69461
	-8.99505	-11.8684	13.3651	-8.44872			-17.8024	-11.5152	7.91897	-3.89675
	-8.97187	-12.0735	13.324	-8.69481			-17.765	-11.6944	7.91239	-4.0266
	-8.95853	-12.1901	13.3133	-8.77174			-17.7337	-11.8403	7.90024	-4.2138
	-8.92907	-12.4288	13.166	-9.53252			-17.6852	-12.0483	7.89463	-4.35645
	-8.91851	-12.5135	13.119	-9.74164			-17.6575	-12.1666	7.89102	-4.53744
	-8.88043	-12.7922	13.1083	-9.79548			-17.5967	-12.408	7.88108	-4.68484
	-8.87392	-12.839	12.9985	-10.3351			-17.5751	-12.4937	7.8729	-4.85636
	-8.82668	-13.1668	12.9937	-10.4001			-17.4969	-12.7758	7.8591	-5.01655
	-8.82353	-13.1881	12.9536	-10.6206			-17.4837	-12.8231	7.84996	-5.17166
	-8.77782	-13.496	12.9327	-10.7369			-17.3837	-13.1561	7.8365	-5.34723
	-8.77172	-13.5409	12.9037	-10.883			-17.3767	-13.1777	7.82704	-5.48186
	-8.73134	-13.8261	12.8784	-11.0573			-17.2767	-13.4904	7.812	-5.6764
	-8.71991	-13.9188	12.8585	-11.1348			-17.2621	-13.5356	7.8082	-5.79104
	-8.68805	-14.1583	12.809	-11.379			-17.1681	-13.8232	7.79804	-6.00521
	-8.67749	-14.2949	12.8048	-11.3937			-17.1382	-13.9157	7.79274	-6.10294
	-8.65907	-14.4926	12.7885	-11.4293			-17.0589	-14.1543	7.78534	-6.33544
	-8.64908	-14.6648	12.7142	-11.6101			-17.0195	-14.2892	7.77732	-6.4157
	-8.6383	-14.8269	12.6781	-11.857			-16.9597	-14.4841	7.77088	-6.66218
	-8.64084	-15.0203	12.6425	-12.0458			-16.9126	-14.6529	7.76816	-6.72979
	-8.64356	-15.1591	12.6227	-12.1067			-16.8671	-14.8115	7.74501	-6.99377
	-8.64997	-15.3634	12.5878	-12.2479			-16.8272	-15.0007	7.74232	-7.03138
	-8.65296	-15.4908	12.5599	-12.345			-16.7994	-15.1365	7.72844	-7.32525
	-8.6609	-15.6442	12.5519	-12.3872			-16.7579	-15.3359	7.72714	-7.34519
			12.5144	-12.5951			-16.7312	-15.46	7.71675	-7.65446
			12.4916	-12.71			-16.6993	-15.6097	7.71613	-7.66153
			12.4628	-12.8418					7.71057	-7.79237
			12.3617	-13.0523					7.70102	-7.97399
			12.2492	-12.9421					7.70037	-7.98606
			12.3578	-13.0609					7.67796	-8.27846
			12.2879	-13.2758					7.67525	-8.3174
			12.2545	-13.3963					7.64822	-8.57091
			12.2255	-13.5177					7.64281	-8.65027
			12.1435	-13.7025					7.61301	-8.85794
			12.1311	-13.737					7.60651	-8.98801
			12.1243	-13.7555					7.58776	-9.15108
			12.0686	-13.9685					7.57426	-9.32236
			12.0349	-14.0914					7.56456	-9.44297
			11.9942	-14.1951					7.52885	-9.65887
			11.9298	-14.396					7.51977	-9.71706
			11.9196	-14.4226					7.48495	-9.99979
			11.9149	-14.4369					7.48329	-10.0102
			11.8304	-14.6497					7.44133	-10.2721
			11.7842	-14.7893					7.4369	-10.334
			11.7565	-14.8801					7.40887	-10.5554
			11.6993	-15.0969					7.39594	-10.672
			11.6927	-15.1198					7.36162	-10.8224
			11.6897	-15.1297					7.33678	-11.0063
			11.3884	-16.1231					7.31847	-11.0879
			11.368	-16.1842					7.29327	-11.3453
			11.317	-16.378					7.29091	-11.3631
			11.2661	-16.549					7.27637	-11.3976
			11.2375	-16.6286					7.19394	-11.5756
			11.1768	-16.7912					7.16436	-11.6814
			11.1496	-16.8768					7.14204	-11.8285
			11.1334	-16.9156					7.10244	-12.0179
			11.0703	-17.1159					6.96308	-12.5692
			11.0122	-17.2778					6.9394	-12.6863
			10.9889	-17.3616					6.91746	-12.8162
			10.9339	-17.5273					6.81957	-13.0149
			10.9086	-17.6102					6.81756	-13.0178
			10.8955	-17.6482					6.8158	-13.0234
			10.8326	-17.8532					6.73263	-13.2315
			10.7921	-18.0077					6.6915	-13.3483
			10.7734	-18.1108					6.67051	-13.4665
			10.7149	-18.3558					6.58264	-13.6424
			10.7127	-18.3677					6.57075	-13.6764
			10.7046	-18.3993					6.56413	-13.6945
			10.6475	-18.6245					6.50391	-13.909
			10.6225	-18.711					6.46538	-14.0315
			10.5826	-18.879					6.42347	-14.13
			10.5377	-19.0561					6.35851	-14.3274
			10.5188	-19.1344					6.3487	-14.3529
			10.4612	-19.3628					6.3446	-14.3668
			10.4533	-19.3933					6.26514	-14.5656
			10.4506	-19.4038					6.21892	-14.6997
			10.3883	-19.6521					6.18669	-14.7889
			10.3605	-19.7501					6.12634	-15.0042
			10.3175	-19.9042					6.11929	-15.027
			10.2679	-20.0875					6.11602	-15.0368
			10.2463	-20.1561					6.05329	-15.2681
			10.1864	-20.3602					6.01769	-15.3743
			10.1724	-20.4057					5.98878	-15.5025
			10.1674	-20.4217					5.95673	-15.6981
			10.0984	-20.6417					5.94663	-15.7485
									5.92081	-15.8571
									5.88896	-15.9861
									5.87592	-16.0445
									5.83503	-16.2204
									5.79483	-16.3749
									5.77566	-16.4478
									5.73249	-16.5966
									5.71422	-16.675
									5.69951	-16.7094
									5.64324	-16.8932
									5.59114	-17.039
									5.58023	-17.1144
									5.54187	-17.264
									5.52637	-17.3385
									5.5172	-17.372
									5.44719	-17.5545
									5.40966	-17.6966
									5.39112	-17.792
									5.32317	-18.014
									5.32101	-18.025
									5.31166	-18.0534
									5.25119	-18.258
									5.22507	-18.3359
									5.18397	-18.4937
									5.13703	-18.6597
									5.11851	-18.7331
									5.06203	-18.9476
									5.05465	-18.9763
									5.05198	-18.9862
									4.99429	-19.2226
									4.96748	-19.3158
									4.92935	-19.4668
									4.88625	-19.6468
									4.86855	-19.7158
									4.82328	-19.9226
									4.8127	-19.9687
									4.80883	-19.985
									4.75565	-20.2009

## Sheet: #2_lateral bending
S2 Dataset	right lateral bending at 7.5 Nm						left lateral bending at 7.5 Nm
	sub-ROI vertebra		sub-ROI disc				sub-ROI vertebra		sub-ROI disc
	Coord X (mm)	Coord Y (mm)	Coord X (mm)	Coord Y (mm)			Coord X (mm)	Coord Y (mm)	Coord X (mm)	Coord Y (mm)
	-14.9728	-12.3893	6.29367	-19.7729			-11.1536	-17.009	8.87457	-22.4338
	-15.111	-12.3444	6.25526	-19.7751			-11.2736	-16.9605	8.84116	-22.443
	-15.2466	-12.2973	6.11368	-19.7787			-11.3912	-16.9102	8.71787	-22.4724
	-15.5387	-12.2031	5.90369	-19.7775			-11.6526	-16.8147	8.53705	-22.5164
	-15.5751	-12.1914	5.70251	-19.776			-11.6857	-16.8031	8.36339	-22.5581
	-15.5896	-12.1872	5.54771	-19.7699			-11.6993	-16.7992	8.23046	-22.5863
	-15.8997	-12.0925	5.29479	-19.7602			-11.9919	-16.7125	8.01289	-22.6325
	-16.0287	-12.0558	5.18643	-19.754			-12.1155	-16.6821	7.91885	-22.6493
	-16.2228	-11.9972	4.89326	-19.7361			-12.3024	-16.6337	7.66428	-22.6934
	-16.459	-11.9263	4.82213	-19.7305			-12.5317	-16.5796	7.60244	-22.7064
	-16.5453	-11.8997	4.49605	-19.7034			-12.6156	-16.5594	7.31882	-22.7648
	-16.825	-11.8179	4.46035	-19.7017			-12.8897	-16.5023	7.28785	-22.7724
	-16.8672	-11.8055	4.09534	-19.6698			-12.9314	-16.4939	6.97037	-22.8376
	-16.8796	-11.8019	4.08167	-19.6687			-12.9436	-16.4916	6.95906	-22.8401
	-17.1883	-11.7092	3.73007	-19.6397			-13.2503	-16.4313	6.66717	-22.9048
	-17.2948	-11.6783	3.68997	-19.6348			-13.3564	-16.4126	6.63376	-22.9107
	-17.5093	-11.6154	3.37185	-19.6116			-13.5701	-16.3746	6.36062	-22.9767
	-17.7055	-11.557	3.28486	-19.6002			-13.766	-16.3409	6.28623	-22.9899
	-17.8298	-11.5193	3.00491	-19.5705			-13.8902	-16.3189	6.04177	-23.0376
	-18.1161	-11.4334	2.88683	-19.5572			-14.1761	-16.2713	5.93922	-23.0568
	-18.1491	-11.4233	2.63343	-19.5257			-14.2091	-16.2656	5.71957	-23.0911
	-18.2543	-11.3894	2.49456	-19.5092			-14.3144	-16.2462	5.59916	-23.1106
	-18.4675	-11.3207	2.27635	-19.4978			-14.5277	-16.2068	5.4082	-23.1565
	-18.5353	-11.2994	2.0904	-19.4743			-14.5953	-16.1948	5.2465	-23.1827
	-18.7857	-11.2195	1.90516	-19.4564			-14.8447	-16.1487	5.08048	-23.2092
	-18.9574	-11.1648	1.70468	-19.4383			-15.0152	-16.117	4.90119	-23.2388
	-19.1044	-11.1157	1.53574	-19.415			-15.1616	-16.0874	4.74756	-23.2554
	-19.3782	-11.0335	1.31468	-19.4046			-15.4336	-16.0417	4.5469	-23.2954
	-19.4232	-11.0195	1.1835	-19.3882			-15.4784	-16.0335	4.42544	-23.3092
	-19.5689	-10.9753	0.936607	-19.3597			-15.6236	-16.0092	4.19713	-23.337
	-19.7438	-10.9229	0.818255	-19.3421			-15.7979	-15.9805	4.08457	-23.3466
	-19.7956	-10.9081	0.564692	-19.3069			-15.8494	-15.9731	3.84346	-23.3696
	-20.0677	-10.8257	0.452184	-19.2916			-16.1202	-15.9296	3.73738	-23.3785
	-20.1845	-10.8146	0.19079	-19.2525			-16.232	-15.9358	3.49085	-23.3958
	-20.3902	-10.7608	0.0784185	-19.2368			-16.4387	-15.9123	3.38571	-23.4061
	-20.6411	-10.6527	-0.187899	-19.2078			-16.6918	-15.8456	3.13669	-23.4378
	-20.7207	-10.6285	-0.285842	-19.1923			-16.7701	-15.8345	3.04323	-23.4437
	-20.9609	-10.6273	-0.55821	-19.1591			-17.4199	-15.7723	2.78344	-23.4687
	-21.0354	-10.6084	-0.648051	-19.1443			-17.482	-15.7734	2.6989	-23.4736
	-21.2004	-10.5321	-0.931341	-19.1007			-17.7452	-15.7565	2.43237	-23.4918
	-21.367	-10.4594	-1.01697	-19.093			-17.8573	-15.7569	2.35244	-23.5014
	-21.4292	-10.4501	-1.30882	-19.0623			-18.0722	-15.7485	2.07985	-23.5302
	-21.6892	-10.3897	-1.37655	-19.0566			-18.2374	-15.7394	2.01636	-23.5382
	-21.8012	-10.3713	-1.68399	-19.0223			-18.4038	-15.7322	1.72799	-23.5666
	-22.0145	-10.3273	-1.73825	-19.0164			-18.5898	-15.7416	1.67703	-23.5716
	-22.179	-10.2907	-2.05763	-18.9829			-18.724	-15.7388	1.37698	-23.6016
	-22.345	-10.2557	-2.09775	-18.9787			-18.9419	-15.7411	1.33967	-23.6049
	-22.5357	-10.2327	-2.4314	-18.9456			-22.0058	-15.4184	1.02947	-23.6336
	-22.6715	-10.207	-2.45799	-18.9429			-22.2153	-15.3688	1.00434	-23.6357
	-22.8946	-10.1731	-2.80404	-18.9098			-22.3435	-15.3677	0.677198	-23.6647
	-22.9969	-10.1552	-2.81627	-18.9085			-22.5837	-15.3531	0.665723	-23.6655
	-25.2747	-9.56043	-3.1753	-18.8742			-22.6794	-15.348	0.32878	-23.6927
	-25.2863	-9.55717	-3.20199	-18.8719			-23.5143	-15.4505	0.303817	-23.695
	-25.5936	-9.49697	-3.53547	-18.8432			-23.6603	-15.4502	-0.00804373	-23.7232
	-25.6388	-9.488	-3.54721	-18.8423			-23.8743	-15.4415	-0.0190203	-23.7242
	-25.9299	-9.36769	-3.8937	-18.8078			-23.9816	-15.4424	-0.346264	-23.7473
	-26.1363	-9.28783	-3.9146	-18.8062			-24.2509	-15.4138	-0.365985	-23.7491
	-27.4526	-9.19073	-4.25536	-18.774			-24.2982	-15.4151	-0.693071	-23.7645
	-27.6037	-9.16473	-4.27795	-18.7718			-24.468	-15.3815	-0.714754	-23.7654
	-27.8265	-9.11792	-4.61946	-18.7382			-24.6293	-15.3414	-1.0451	-23.7762
	-27.9395	-9.09914	-4.63821	-18.7365			-24.6898	-15.3399	-1.06323	-23.777
	-28.2173	-9.02529	-4.98415	-18.7017			-24.9542	-15.3456	-1.39879	-23.7857
	-28.2673	-9.01795	-4.998	-18.7003			-25.0151	-15.3658	-1.41223	-23.786
	-28.935	-8.82355	-5.35525	-18.6619			-25.2711	-15.4183	-1.76014	-23.7898
	-29.0008	-8.8297	-5.41536	-18.6555			-25.3136	-15.4168	-1.81859	-23.789
	-29.2715	-8.82502	-5.71091	-18.6233			-25.6013	-15.4641	-2.10596	-23.785
	-29.3147	-8.81459	-5.72585	-18.6213			-25.6158	-15.4679	-2.12057	-23.7841
	-29.6164	-8.79797	-6.06091	-18.5782			-25.9404	-15.5009	-2.44813	-23.7673
	-29.6319	-8.7986	-6.10686	-18.5713			-25.9464	-15.502	-2.49394	-23.7625
	-29.9704	-8.76247	-6.40337	-18.5297			-25.9649	-15.5095	-2.78956	-23.7344
	-29.9767	-8.76228	-6.49223	-18.5191			-26.9321	-15.6559	-2.87687	-23.7274
	-29.9969	-8.76565	-6.75323	-18.4912			-27.2355	-15.6603	-3.13324	-23.71
	-31.0112	-8.69967	-6.8807	-18.4697			-27.2618	-15.6606	-3.25774	-23.6946
	-31.3222	-8.63504	-7.09747	-18.436			-27.527	-15.7194	-3.4696	-23.6711
	-31.3491	-8.6294	-7.28025	-18.4031			-27.581	-15.7268	-3.65041	-23.6459
	-31.6296	-8.62745	-7.43701	-18.3748			-27.8498	-15.7531	-3.80525	-23.6236
	-31.686	-8.62261	-7.6927	-18.3294			-27.9093	-15.7539	-4.04943	-23.579
	-31.9664	-8.58971	-7.78052	-18.3167			-28.1867	-15.7735	-4.13308	-23.5666
	-32.0278	-8.57744	-8.12491	-18.2434			-28.2381	-15.7829	-4.45678	-23.4906
	-32.3166	-8.53752	-8.46632	-18.1666			-28.503	-15.8083	-4.77368	-23.4076
	-32.3708	-8.53595	-8.57329	-18.1437			-28.5653	-15.8172	-4.87279	-23.3812
	-32.6474	-8.50438	-8.80964	-18.0926			-28.8235	-15.838	-5.09185	-23.3225
	-32.7128	-8.50001	-9.02599	-18.0466			-28.8921	-15.843	-5.29405	-23.2646
	-32.9816	-8.46429	-9.14924	-18.0199			-29.1438	-15.8665	-5.40923	-23.2312
	-33.053	-8.45421	-9.47643	-17.9537			-29.2177	-15.8733	-5.7174	-23.1452
	-33.3152	-8.42286	-9.48873	-17.9511			-29.46	-15.8975	-5.729	-23.1418
	-33.3922	-8.41348	-9.52647	-17.944			-29.5424	-15.9054	-5.76488	-23.132
	-33.6461	-8.3843	-9.82734	-17.8867			-29.7688	-15.9345	-6.05158	-23.0522
	-33.7324	-8.37397	-9.92438	-17.8681			-29.8636	-15.9471	-6.14495	-23.0267
	-33.9743	-8.34986	-10.1645	-17.8206			-30.0701	-15.978	-6.37664	-22.962
	-34.0757	-8.34023	-10.3736	-17.78			-30.1816	-15.997	-6.57749	-22.9057
	-34.2997	-8.31921	-10.5003	-17.755			-30.3657	-16.0267	-6.69954	-22.871
	-34.4211	-8.31007	-10.8198	-17.6972			-30.4987	-16.0484	-7.0082	-22.784
	-34.6194	-8.29305	-10.8364	-17.6941			-30.6589	-16.0749	-7.02427	-22.7794
	-34.7628	-8.28099	-10.8834	-17.6849			-30.8112	-16.0985	-7.06931	-22.7654
	-34.9376	-8.26679	-11.1728	-17.6296			-30.9419	-16.1228	-7.34617	-22.6817
	-35.1036	-8.25152	-11.2745	-17.6112			-31.1064	-16.1558	-7.44233	-22.6526
	-35.2599	-8.24028	-11.5122	-17.5675			-31.1949	-16.1839	-7.66779	-22.5842
	-35.4575	-8.22824	-11.7261	-17.5266			-31.3787	-16.2479	-7.87264	-22.5226
	-35.5775	-8.22909	-11.8488	-17.5026			-31.4183	-16.2624	-7.99021	-22.4868
	-35.8293	-8.23628	-12.1751	-17.4327			-31.56	-16.3242	-8.29699	-22.3828
	-35.8845	-8.23749	-12.1843	-17.4307			-31.6284	-16.3522	-8.30559	-22.3797
	-36.0857	-8.25177	-12.188	-17.4297			-31.6461	-16.3593	-8.30913	-22.3784
	-36.1831	-8.25725	-12.5126	-17.3442			-31.8644	-16.4244	-8.61487	-22.2583
	-36.2085	-8.25857	-12.6638	-17.3054			-31.9253	-16.4446	-8.75762	-22.2014
	-36.5059	-8.24973	-12.8417	-17.2566			-32.1053	-16.494	-8.92515	-22.1313
	-36.5899	-8.24941	-13.141	-17.1843			-32.2068	-16.5296	-9.2052	-22.0239
	-36.8382	-8.2347	-13.1748	-17.177			-32.2892	-16.6104	-9.23672	-22.0126
	-36.9809	-8.23426	-13.2478	-17.1562			-32.3712	-16.6845	-9.30465	-21.9829
	-37.1139	-8.28262	-13.2478	-17.1562			-32.3712	-16.6845	-9.30465	-21.9829
	-37.2432	-8.32471	-13.2595	-17.0745			-32.3677	-16.549	-9.3207	-21.9002
	-37.2432	-8.32471	-13.2958	-16.8178			-32.3675	-16.4066	-9.37069	-21.64
	-37.1933	-8.1928	-13.3127	-16.7132			-32.3684	-16.2848	-9.39252	-21.5347
	-37.1447	-8.05292	-13.3499	-16.4804			-32.3698	-16.0842	-9.44064	-21.3004
	-37.1052	-7.93504	-13.3714	-16.3507			-32.3754	-16.0118	-9.46727	-21.1703
	-37.04	-7.74091	-13.4053	-16.1425			-32.3628	-15.7545	-9.50954	-20.9615
	-37.0246	-7.67001	-13.4314	-15.9901			-32.3657	-15.7468	-9.54109	-20.8067
	-36.9288	-7.43042	-13.4622	-15.809			-32.3631	-15.7212	-9.57827	-20.6226
	-36.9301	-7.42208	-13.4933	-15.6318			-32.3458	-15.4865	-9.61584	-20.4416
	-36.9192	-7.39892	-13.5203	-15.4754			-32.3403	-15.4178	-9.64865	-20.282
	-36.8272	-7.18398	-13.5562	-15.2734			-32.322	-15.23	-9.6912	-20.0749
	-36.7999	-7.12132	-13.5791	-15.1426			-32.3092	-15.0781	-9.71854	-19.9409
	-36.719	-6.95134	-13.6217	-14.9151			-32.3007	-14.9718	-9.77078	-19.7041
	-36.6565	-6.81298	-13.641	-14.8118			-32.2855	-14.7404	-9.79449	-19.5966
	-36.6134	-6.71542	-13.6906	-14.5563			-32.2838	-14.71	-9.85568	-19.3309
	-36.5252	-6.50135	-13.705	-14.4813			-32.2758	-14.6074	-9.87347	-19.253
	-36.5144	-6.47287	-13.7551	-14.2009			-32.2647	-14.45	-9.94092	-18.9602
	-36.4754	-6.3774	-13.7636	-14.1529			-32.2621	-14.4052	-9.95241	-18.9101
	-36.4185	-6.22959	-13.818	-13.8473			-32.2421	-14.1931	-10.0281	-18.5892
	-36.4031	-6.1872	-13.8218	-13.8259			-32.2332	-14.0713	-10.0334	-18.5668
	-36.3239	-5.98836	-13.87	-13.6107			-32.2201	-13.9362	-10.0965	-18.3333
	-36.282	-5.87288	-13.8944	-13.5008			-32.1937	-13.737	-10.1285	-18.2142
	-36.2331	-5.74585	-13.8955	-13.4904			-32.1868	-13.6884	-10.1303	-18.2029
	-36.1537	-5.56034	-13.9299	-13.1767			-32.1648	-13.5695	-10.1863	-17.8633
	-36.134	-5.51537	-13.932	-13.1515			-32.1407	-13.451	-10.1904	-17.8361
	-36.0805	-5.40688	-13.9581	-12.8618			-32.1298	-13.4009	-10.2381	-17.5245
	-36.0267	-5.29792	-13.9629	-12.823			-32.098	-13.2117	-10.2457	-17.4834
	-36.0033	-5.25212	-13.9973	-12.5376			-32.0745	-13.0676	-10.3013	-17.1822
	-35.9251	-5.07649	-14.0031	-12.4814			-32.0591	-12.9697	-10.311	-17.1214
	-35.8667	-4.94275	-14.0312	-12.2102			-32.0243	-12.7361	-10.3577	-16.8285
	-35.8274	-4.85112	-14.0371	-12.1417			-32.0228	-12.726	-10.3692	-16.755
	-35.7364	-4.63219	-14.0586	-11.8907			-32.0182	-12.6991	-10.4109	-16.4854
	-35.7324	-4.62266	-14.0663	-11.8096			-31.9769	-12.4895	-10.425	-16.3994
	-35.7214	-4.5975	-14.0902	-11.57			-31.9597	-12.4064	-10.4675	-16.1455
	-35.6324	-4.40095	-14.097	-11.4724			-31.9221	-12.2597	-10.4851	-16.0474
	-35.5964	-4.32343	-14.1121	-11.2418			-31.8849	-12.076	-10.5261	-15.8156
	-35.5256	-4.18904	-14.1189	-11.1308			-31.8753	-12.0249	-10.5478	-15.7055
	-35.4476	-4.01816	-14.1318	-10.9121			-31.8484	-11.9088	-10.5904	-15.4887
	-35.4264	-3.97061	-14.1368	-10.7897			-31.8208	-11.7964	-10.6151	-15.3667
	-35.3733	-3.86398	-14.1442	-10.5865			-31.8082	-11.746	-10.6552	-15.1644
	-35.3215	-3.76026	-14.1497	-10.4523			-31.7695	-11.5661	-10.6802	-15.0327
	-35.2981	-3.71384	-14.1573	-10.2584			-31.735	-11.4169	-10.716	-14.8423
	-35.2192	-3.54621	-14.1624	-10.1149			-31.7188	-11.3356	-10.7437	-14.7011
	-35.1514	-3.40784	-14.1681	-9.93395			-31.6764	-11.1485	-10.7781	-14.5229
	-35.1166	-3.33173	-14.1724	-9.78114			-31.6667	-11.106	-10.8063	-14.3737
	-35.0316	-3.1579	-14.1766	-9.61047			-31.6623	-11.0876	-10.8372	-14.2069
	-35.0125	-3.11823	-14.1801	-9.44816			-31.6166	-10.8753	-10.8653	-14.0449
	-35.0039	-3.10118	-14.1834	-9.28387			-31.5974	-10.7608	-10.8933	-13.8808
	-34.9103	-2.90272	-14.1868	-9.11811			-31.5764	-10.6377	-10.9199	-13.7169
	-34.8654	-2.79441	-14.1893	-8.96495			-31.5414	-10.4354	-10.9439	-13.5654
	-34.8165	-2.67853	-14.1896	-8.79366			-31.5352	-10.4009	-10.9653	-13.3893
	-34.7355	-2.48823	-14.1896	-8.64563			-31.5162	-10.3215	-10.9836	-13.2372
	-34.7216	-2.45597	-14.1907	-8.4696			-31.4814	-10.1722	-11.0069	-13.0593
	-34.6845	-2.38299	-14.1913	-8.326			-31.4676	-10.1091	-11.0257	-12.9141
	-34.6164	-2.24471	-14.1951	-8.14445			-31.4483	-9.92741	-11.0536	-12.7317
	-34.5886	-2.18604	-14.1977	-8.00701			-31.4331	-9.78868	-11.0747	-12.5937
	-34.5286	-2.01251	-14.1987	-7.82277			-31.4253	-9.67343	-11.1005	-12.4042
	-34.4824	-1.88003	-14.1997	-7.69288			-31.4095	-9.47005	-11.1191	-12.2706
	-34.4486	-1.7685	-14.1971	-7.50399			-31.4092	-9.41151	-11.1387	-12.0747
	-34.3872	-1.57203	-14.1953	-7.37648			-31.4226	-9.15566	-11.1518	-11.9424
	-34.3739	-1.51449	-14.1897	-7.18715			-31.4263	-9.1214	-11.1705	-11.7479
	-34.3306	-1.25956	-14.1859	-7.05914			-31.4401	-8.8424	-11.183	-11.6164
	-34.3267	-1.22511	-14.1838	-6.8701			-31.4412	-8.82983	-11.2057	-11.4223
	-34.2797	-0.94824	-14.1834	-6.74302			-31.4601	-8.56001	-11.2219	-11.292
	-34.278	-0.935657	-14.176	-6.55104			-31.4622	-8.53097	-11.2418	-11.095
	-34.2387	-0.666401	-14.1711	-6.4243			-31.4833	-8.2327	-11.2549	-10.965
	-34.2345	-0.637403	-14.1613	-6.23597			-31.4841	-8.22027	-11.2694	-10.7722
	-34.1927	-0.338015	-14.1539	-6.10809			-31.5106	-7.9267	-11.2785	-10.6412
	-34.1909	-0.325574	-14.1479	-5.92024			-31.5123	-7.91026	-11.2981	-10.4497
	-34.1567	-0.0289068	-14.1433	-5.78856			-31.5522	-7.60776	-11.3115	-10.3155
	-34.1551	-0.0122324	-14.1381	-5.60045			-31.5532	-7.60155	-11.3334	-10.1236
	-34.1332	0.295524	-14.1342	-5.4677			-31.5868	-7.29207	-11.3486	-9.98822
	-34.1328	0.301861	-14.1297	-5.27876			-31.593	-7.22432	-11.3708	-9.79628
	-34.1048	0.614953	-14.1264	-5.14611			-31.6154	-6.98026	-11.3862	-9.66151
	-34.0982	0.683549	-14.1221	-4.95645			-31.6439	-6.67143	-11.4094	-9.46825
	-34.0744	0.930687	-14.1189	-4.825			-31.644	-6.66695	-11.4252	-9.33429
	-34.0481	1.24464	-14.1158	-4.63372			-31.6447	-6.59899	-11.4495	-9.13949
	-34.0474	1.24912	-14.1133	-4.50374			-31.6479	-6.3718	-11.4657	-9.00709
	-34.0369	1.317	-14.1096	-4.31114			-31.6477	-6.35795	-11.4905	-8.80999
	-34.0027	1.54429	-14.1073	-4.183			-31.6202	-6.10039	-11.5071	-8.67888
	-34.0003	1.55806	-14.1038	-3.98854			-31.6121	-6.04032	-11.5319	-8.48025
	-33.9317	1.80933	-14.1017	-3.86239			-31.641	-5.79097	-11.5482	-8.35143
	-33.9139	1.86757	-14.0969	-3.66652			-31.6506	-5.73015	-11.572	-8.15054
	-33.9029	2.12336	-14.0935	-3.54213			-31.6686	-5.47708	-11.5867	-8.02292
	-33.9028	2.18627	-14.0891	-3.34516			-31.6687	-5.41873	-11.6119	-7.82035
	-33.8798	2.44416	-14.0858	-3.22216			-31.6496	-5.20375	-11.6271	-7.69377
	-33.8703	2.50278	-14.0822	-3.02301			-31.638	-5.10265	-11.6538	-7.48919
	-33.8155	2.71348	-14.0798	-2.90109			-31.6239	-4.93995	-11.67	-7.36394
	-33.787	2.81196	-14.0771	-2.69766			-31.6081	-4.78558	-11.7009	-7.15568
	-33.7437	2.9699	-14.0755	-2.57869			-31.6096	-4.66944	-11.719	-7.0339
	-33.7002	3.11915	-14.0734	-2.36964			-31.609	-4.47	-11.7517	-6.8205
	-33.6794	3.23364	-14.0723	-2.25461			-31.6097	-4.38738	-11.7697	-6.70307
	-33.6405	3.42949	-14.0678	-2.04228			-31.609	-4.15285	-11.7995	-6.48745
	-33.6251	3.51058	-14.0652	-1.93077			-31.6095	-4.10351	-11.8149	-6.37418
	-33.5787	3.74004	-14.0623	-1.71495			-31.6072	-3.83504	-11.8475	-6.15443
	-33.5698	3.78834	-14.0605	-1.60714			-31.607	-3.82041	-11.8635	-6.04461
	-33.5165	4.04999	-14.0568	-1.387			-31.6046	-3.71554	-11.8984	-5.82185
	-33.5135	4.06422	-14.0552	-1.28291			-31.6014	-3.54087	-11.9151	-5.71655
	-33.491	4.16589	-14.0494	-1.05899			-31.6012	-3.51727	-11.9486	-5.48932
	-33.4543	4.33535	-14.0474	-0.957802			-31.6113	-3.25035	-11.9643	-5.38675
	-33.4496	4.35829	-14.0391	-0.732273			-31.6122	-3.20184	-11.996	-5.15521
	-33.4064	4.61957	-14.0351	-0.633791			-31.6162	-2.964	-12.0095	-5.05404
	-33.3977	4.66685	-14.0232	-0.411644			-31.6169	-2.88581	-12.0359	-4.8237
	-33.3525	4.89779	-14.018	-0.312671			-31.6198	-2.67914	-12.0478	-4.7211
	-33.3371	4.97357	-14.0081	-0.0901663			-31.6206	-2.57009	-12.0763	-4.49272
	-33.2967	5.17447	-14.0035	0.0100896			-31.6215	-2.39633	-12.0892	-4.38981
	-33.2746	5.28029	-13.9937	0.230856			-31.6195	-2.25461	-12.1185	-4.16304
	-33.2391	5.44942	-13.9893	0.330919			-31.6174	-2.11845	-12.1318	-4.06026
	-33.2074	5.58671	-13.978	0.550065			-31.6125	-1.9392	-12.1578	-3.83279
	-33.1768	5.71871	-13.9729	0.6511			-31.6125	-1.84115	-12.1698	-3.72794
	-33.1345	5.89204	-13.9624	0.869044			-31.6115	-1.62501	-12.1966	-3.50461
	-33.1143	5.98762	-13.9573	0.970612			-31.6105	-1.56144	-12.2089	-3.4005
	-33.0688	6.19808	-13.9477	1.18869			-31.6046	-1.30999	-12.2352	-3.17733
	-33.0549	6.26	-13.9431	1.29123			-31.6042	-1.28456	-12.2477	-3.0724
	-32.9977	6.50446	-13.9341	1.50886			-31.5984	-1.11394	-12.2744	-2.85142
	-32.9922	6.52928	-13.9296	1.61091			-31.5952	-1.00942	-12.2868	-2.74777
	-32.9518	6.69507	-13.9195	1.82827			-31.5945	-0.994057	-12.312	-2.52649
	-32.9273	6.79672	-13.9145	1.93044			-31.5918	-0.730029	-12.3236	-2.42246
	-32.9236	6.81163	-13.9068	2.15029			-31.5901	-0.678376	-12.3527	-2.2035
	-32.8666	7.06995	-13.903	2.25255			-31.5876	-0.45165	-12.3661	-2.10163
	-32.8544	7.12025	-13.8905	2.47023			-31.5852	-0.362278	-12.3897	-1.88435
	-32.8046	7.34212	-13.8846	2.57276			-31.5856	-0.172009	-12.4007	-1.782
	-32.7836	7.42929	-13.8711	2.78894			-31.5831	-0.0461319	-12.4218	-1.56704
	-32.7435	7.61585	-13.8644	2.89419			-31.5848	0.108043	-12.4318	-1.46235
	-32.7142	7.73866	-13.8518	3.10783			-31.5837	0.269899	-12.453	-1.25024
	-32.6829	7.89	-13.8451	3.21548			-31.5833	0.387158	-12.4633	-1.1433
	-32.647	8.04824	-13.8319	3.42632			-31.5787	0.586506	-12.4829	-0.93414
	-32.6216	8.16309	-13.8248	3.53683			-31.579	0.663779	-12.493	-0.824491
	-32.5745	8.3575	-13.8143	3.7463			-31.577	0.902485	-12.5164	-0.61706
	-32.5583	8.43339	-13.8086	3.85781			-31.5776	0.942373	-12.5288	-0.506625
	-32.5053	8.66719	-13.7965	4.06552			-31.5807	1.2175	-12.55	-0.300309
	-32.4973	8.70646	-13.7897	4.17768			-31.5811	1.2246	-12.5613	-0.188872
	-32.4407	8.97705	-13.7751	4.38208			-31.5843	1.30654	-12.5798	0.0150139
	-32.4396	8.9841	-13.7668	4.49685			-31.5929	1.51345	-12.5902	0.129506
	-32.425	9.0652	-13.7541	4.69958			-31.5935	1.53109	-12.6105	0.330626
	-32.3883	9.27007	-13.7467	4.81718			-31.6041	1.80223	-12.6223	0.447305
	-32.3851	9.28751	-13.7366	5.01898			-31.605	1.84479	-12.6454	0.648299
	-32.3373	9.55599	-13.7307	5.13694			-31.6132	2.08996	-12.6589	0.765803
	-32.329	9.59797	-13.72	5.33827			-31.6163	2.15881	-12.6819	0.966261
	-32.2852	9.84047	-13.7137	5.45607			-31.6265	2.382	-12.6953	1.08356
	-32.2738	9.90877	-13.6999	5.65591			-31.6318	2.47297	-12.7157	1.28389
	-32.2368	10.13	-13.6914	5.77518			-31.6469	2.68099	-12.7276	1.40349
	-32.2229	10.2204	-13.6782	5.97206			-31.6554	2.78704	-12.7478	1.60131
	-32.1938	10.4275	-13.6698	6.09343			-31.6763	2.98833	-12.7601	1.72329
	-32.1797	10.5333	-13.655	6.28799			-31.6877	3.10045	-12.7786	1.91908
	-32.1579	10.735	-13.6453	6.41308			-31.7099	3.30045	-12.7904	2.04497
	-32.1455	10.8473	-13.6314	6.604			-31.7215	3.41369	-12.8098	2.23686
	-32.1255	11.0482	-13.6221	6.73186			-31.7514	3.62028	-12.8229	2.36535
	-32.1131	11.1617	-13.6105	6.92102			-31.7676	3.726	-12.844	2.55501
	-32.0993	11.3707	-13.6023	7.05064			-31.8032	3.9503	-12.8583	2.68501
	-32.0932	11.4778	-13.5893	7.23741			-31.8176	4.03901	-12.8767	2.87285
	-32.0813	11.7049	-13.5797	7.36917			-31.8612	4.28717	-12.8892	3.00544
	-32.077	11.7948	-13.5651	7.55219			-31.8716	4.35215	-12.9053	3.19004
	-32.0678	12.0468	-13.5541	7.68808			-31.9237	4.6283	-12.9172	3.32714
	-32.0645	12.1125	-13.5389	7.86533			-31.9305	4.66439	-12.9321	3.50588
	-32.058	12.3937	-13.5266	8.00507			-31.9935	4.9751	-12.9435	3.64684
	-32.0571	12.4305	-13.5105	8.17641			-31.999	5.00743	-12.957	3.82027
	-32.0543	12.7476	-13.4969	8.32181			-32.044	5.28588	-12.9684	3.96743
	-32.0529	12.7803	-13.4808	8.4871			-32.0454	5.30018	-12.9809	4.13478
	-32.0388	13.0621	-13.4664	8.63905			-32.0596	5.5587	-12.9927	4.28856
	-32.0372	13.0764	-13.4508	8.79823			-32.0618	5.59967	-13.0046	4.44953
	-31.9967	13.3325	-13.4347	8.95604			-32.0948	5.86659	-13.0156	4.60923
	-31.9902	13.3731	-13.4136	9.10517			-32.1002	5.9104	-13.0202	4.7615
	-31.9667	13.6422	-13.3899	9.2726			-32.1329	6.19748	-13.0255	4.93243
	-31.9627	13.6864	-13.3653	9.40697			-32.1355	6.22049	-13.0257	5.07099
	-31.9348	13.9756	-13.3323	9.58818			-32.1623	6.52454	-13.0261	5.25784
	-31.9326	13.9988	-13.3119	9.70616			-32.163	6.53197	-13.0282	5.37913
	-31.8951	14.3032	-13.2778	9.90364			-32.2013	6.84202	-13.0318	5.58215
	-31.8942	14.3106	-13.2605	10.0064			-32.2099	6.9026	-13.0336	5.68754
	-31.8666	14.6228	-13.2245	10.2204			-32.2451	7.15169	-13.0373	5.90717
	-31.8624	14.684	-13.2084	10.3069			-32.2477	7.16407	-13.0375	5.99609
	-31.8448	14.9359	-13.1657	10.5375			-32.3216	7.46	-13.0381	6.23309
	-31.8448	14.9487	-13.152	10.6057			-32.34	7.53159	-13.0371	6.30349
	-31.8549	15.2556	-13.1027	10.8554			-32.4035	7.77217	-13.0341	6.56116
	-31.8579	15.33	-13.0935	10.9039			-32.4583	7.92846	-13.034	6.61127
	-31.8693	15.5802	-13.0433	11.1714			-32.5078	8.08336	-13.0338	6.88787
	-31.8903	15.746	-13.038	11.2013			-32.5626	8.31937	-13.0339	6.9189
	-31.9064	15.9093	-12.9885	11.4864			-32.5853	8.39798	-13.0358	7.21472
	-31.9123	16.1547	-12.986	11.4989			-32.6558	8.55429	-13.0354	7.22768
	-31.9185	16.2374	-12.9504	11.678			-32.7235	8.7025	-13.0298	7.41369
	-31.9588	16.4085	-12.9273	11.7937			-32.7731	8.80246	-13.0262	7.53391
	-31.9975	16.5711	-12.9258	11.8018			-32.8637	9.0045	-13.026	7.54232
	-32.0299	16.6825	-12.8673	12.0888			-32.8833	9.20465	-13.017	7.84157
	-32.0854	16.9054	-12.8615	12.118			-32.9607	9.6357	-13.0162	7.87199
	-32.0744	17.1108	-12.8088	12.3823			-32.9879	9.88921	-13.0059	8.14874
	-32.0863	17.5587	-12.799	12.4322			-32.9952	9.95148	-13.0042	8.20091
	-32.0762	17.8149	-12.751	12.6772			-32.9967	10.1867	-12.9955	8.45647
	-32.0743	17.878	-12.7372	12.7481			-32.9908	10.2679	-12.9932	8.53038
	-32.0434	18.1102	-12.696	12.9717			-33.0057	10.4796	-12.9882	8.76557
	-32.0264	18.1891	-12.6796	13.0608			-32.9963	10.58	-12.9863	8.85935
	-32.0121	18.4007	-12.6423	13.267			-32.9887	10.752	-12.9833	9.07507
	-31.9891	18.4978	-12.623	13.3744			-32.9785	10.8955	-12.9819	9.18734
	-31.957	18.6655	-12.5895	13.5638			-32.9684	11.0217	-12.9809	9.38514
	-31.9265	18.8046	-12.5675	13.688			-32.956	11.2129	-12.9803	9.51483
	-31.8973	18.9264	-12.5378	13.8614			-32.9511	11.2941	-12.9808	9.69477
	-31.8563	19.1115	-12.5141	14.0018			-32.9382	11.5313	-12.9815	9.84041
	-31.8385	19.1898	-12.4869	14.1618			-32.9361	11.5688	-12.9819	10.0072
	-31.788	19.4192	-12.4604	14.32			-32.9264	11.829	-12.9827	10.1722
	-31.7796	19.4553	-12.4389	14.462			-32.9256	11.8504	-12.9849	10.3172
	-31.7264	19.7071	-12.4134	14.6313			-32.9456	12.1495	-12.9875	10.4901
	-31.722	19.7278	-12.3916	14.7609			-32.9464	12.1662	-12.9883	10.6246
	-31.6882	20.0228	-12.3604	14.9468			-32.9603	12.4499	-12.9894	10.8176
	-31.686	20.0392	-12.3419	15.0608			-32.9623	12.4838	-12.9902	10.9356
	-31.6473	20.3183	-12.31	15.2609			-32.9844	12.7595	-12.992	11.1426
	-31.6429	20.3517	-12.2941	15.3615			-32.9873	12.8009	-12.9928	11.2458
	-31.6126	20.6251	-12.26	15.5786			-33.0405	13.0946	-12.9945	11.4684
	-31.6076	20.6661	-12.2466	15.6648			-33.0443	13.1145	-12.9952	11.5564
	-31.6031	20.9622	-12.2106	15.8968			-33.0884	13.4248	-12.9971	11.7933
	-31.603	20.9824	-12.2007	15.9689			-33.0892	13.4309	-12.9984	11.8666
	-31.5859	21.2914	-12.1672	16.2141			-33.1237	13.7142	-13.0025	12.116
	-31.5855	21.2974	-12.1594	16.2749			-33.1282	13.75	-13.0037	12.1775
	-31.564	21.5775	-12.1255	16.5361			-33.181	14.0668	-13.0083	12.4421
	-31.5613	21.613	-12.1186	16.5841			-33.1871	14.0908	-13.0088	12.4909
	-31.5503	21.9285	-12.0798	16.8539			-33.2447	14.3833	-13.012	12.7654
	-31.5514	21.953	-12.0743	16.8893			-33.259	14.4426	-13.012	12.8015
	-31.5486	22.2469	-12.0306	17.1752			-33.3178	14.698	-13.0131	13.0925
	-31.5505	22.3073	-12.0276	17.1968			-33.3316	14.7947	-13.0134	13.1143
	-31.5558	22.5667	-11.986	17.4967			-33.3526	15.0159	-13.0175	13.4173
	-31.5501	22.6633	-11.9848	17.5058			-33.3624	15.1118	-13.0177	13.4266
	-31.5271	22.8825	-11.9529	17.7444			-33.3755	15.3331	-13.0222	13.6689
	-31.5177	22.9776	-11.9432	17.8168			-33.3972	15.4297	-13.0236	13.7425
	-31.4871	23.1955	-11.8985	18.1249			-33.4541	15.6432	-13.0262	14.0566
	-31.4881	23.2944	-11.8961	18.141			-33.4808	15.7884	-13.0263	14.073
	-31.4986	23.5148	-11.8483	18.4321			-33.519	15.9561	-13.0261	14.371
	-31.4943	23.6635	-11.8431	18.4631			-33.5599	16.1466	-13.0261	14.4027
	-31.496	23.8366	-11.7981	18.7362			-33.5936	16.2675	-13.0261	14.6835
	-31.496	24.033	-11.7907	18.7818			-33.6272	16.4936	-13.0263	14.7303
	-31.5031	24.1594	-11.7486	19.0411			-33.6482	16.5808	-13.0259	14.9973
	-31.4885	24.3893	-11.7388	19.101			-33.7137	16.8505	-13.0256	15.0589
	-31.4903	24.4797	-11.6976	19.3474			-33.7248	16.8896	-13.0244	15.3135
	-31.4943	24.7595	-11.6854	19.4234			-33.7869	17.1502	-13.0246	15.392
	-31.4963	24.8004	-11.6438	19.6493			-33.7983	17.1982	-13.0193	15.6265
	-31.4966	25.0714	-11.6271	19.7392			-33.8003	17.2053	-13.0171	15.7199
	-31.4965	25.1214	-11.587	19.9498			-33.8839	17.5053	-13.0128	15.9399
	-31.4968	25.1288	-11.5665	20.0576			-33.9029	17.5716	-13.0107	16.0524
	-31.5067	25.444	-11.5291	20.2514			-33.9686	17.8134	-13.0055	16.2536
	-31.5092	25.5139	-11.5049	20.3765			-34.0165	17.9496	-13.0021	16.3835
	-31.5154	25.768	-11.4674	20.5529			-34.0694	18.1211	-12.9946	16.5668
	-31.5297	25.9132	-11.4368	20.6975			-34.1483	18.3535	-12.9885	16.7171
	-31.5411	26.0946	-11.4029	20.8565			-34.172	18.4328	-12.9815	16.8819
	-31.5658	26.3404	-11.3678	21.0231			-34.2495	18.6146	-12.9745	17.0545
	-31.5713	26.4237	-11.3405	21.1586			-34.3113	18.7451	-12.9698	17.1952
	-31.6043	26.6171	-11.3038	21.339			-34.3759	18.8506	-12.9631	17.3826
	-31.6345	26.757	-11.2781	21.4586			-34.4935	19.0581	-12.958	17.5068
	-31.6697	26.8721	-11.234	21.6641			-34.7958	19.5585	-12.9491	17.7202
	-31.7304	27.0973	-11.2134	21.7616			-34.8101	19.5865	-12.9455	17.8217
	-31.795	27.314	-11.1666	21.983			-34.8101	19.5865	-12.9376	18.0522
	-31.8347	27.4456	-11.1498	22.0621			-34.6223	19.6509	-12.9342	18.1342
	-31.9033	27.645	-11.0968	22.3063			-34.0175	19.861	-12.9225	18.3873
	-31.9104	27.6756	-11.084	22.3643			-33.9894	19.8691	-12.9197	18.4475
	-31.9104	27.6756	-11.025	22.6273			-32.8921	19.7044	-12.9063	18.7205
	-31.7093	27.6948	-11.0167	22.6641			-32.582	19.8819	-12.9046	18.7591
	-31.0572	27.7836	-10.9546	22.9484			-29.6917	20.7685	-12.8947	19.0558
	-31.0263	27.7873	-10.3342	25.2327			-29.55	20.8188	-12.6866	21.456
	-30.0809	27.356	-10.3072	25.3527			-29.4112	20.8625	-12.6809	21.58
	-30.0634	27.3583	-10.2874	25.5481			-29.3922	20.8665	-12.6971	21.7793
	-27.519	27.7038	-10.1391	26.1944			-28.2923	20.7871	-12.6616	22.4383
	-27.3747	27.7532	-10.1352	26.2618			-28.0951	20.837	-12.5814	23.7816
	-25.3679	27.5046	-9.83081	27.5139			-27.9424	20.8461	-12.5626	24.0608
	-25.175	27.5282	-9.76405	27.7902			-27.7818	20.8833	-12.5592	24.115
	-25.0338	27.5156	-9.7513	27.8438			-27.6078	20.9548	-12.5455	24.3653
	-24.8768	27.5327	-9.6924	28.0945			-27.527	20.9702	-12.5411	24.442
	-24.6995	27.5838	-9.67414	28.1713			-27.2883	21.0517	-12.5285	24.6763
	-24.6202	27.5888	-9.61798	28.4013			-27.28	21.0539	-12.5223	24.7809
	-24.3777	27.6408	-9.59249	28.5039			-27.2493	21.0639	-12.4848	25.45
	-24.3694	27.6418	-9.42306	29.1738			-27.0188	21.1292	-12.4768	25.5957
	-24.3383	27.6477	-9.38422	29.3259			-26.9687	21.1537	-12.4697	25.771
	-24.1083	27.6788	-9.33993	29.5092			-26.7684	21.2272	-12.4634	25.8934
	-24.0563	27.6956	-9.31099	29.6354			-26.6397	21.2933	-12.4553	26.0918
	-23.855	27.7352	-9.26602	29.8403			-25.6244	21.5286	-12.4353	26.4978
	-23.7226	27.7786	-9.17106	30.2549			-25.5945	21.5352	-12.4164	26.7518
	-23.5849	27.7752	-9.10486	30.5202			-25.2867	21.5859	-12.4144	26.8023
	-22.7225	27.8132	-9.09446	30.573			-25.2595	21.5916	-12.4068	27.0653
	-22.6927	27.8133	-9.04293	30.8484			-24.9485	21.6511	-12.3499	27.7102
	-22.3893	27.798	-9.03589	30.8826			-24.1851	21.7569	-12.3488	27.7241
	-22.3623	27.7973	-8.97291	31.182			-23.8914	21.6993	-12.3234	28.011
	-22.0554	27.7846	-8.97042	31.1934			-23.2824	21.753	-12.3197	28.0501
	-21.3121	27.6935	-8.93915	31.3331			-23.1889	21.765	-12.2905	28.3158
	-21.0461	27.5573	-8.89942	31.5079			-22.8582	21.7704	-12.284	28.3825
	-19.9802	27.3675	-8.89623	31.5225			-22.7935	21.7581	-12.2536	28.6293
	-19.4885	27.1926	-8.82867	31.8136			-22.2702	21.6943	-12.2427	28.7259
	-19.3179	27.1969	-8.8193	31.8533			-22.1019	21.7374	-12.2088	28.9442
	-19.1932	27.2187	-8.74937	32.1232			-21.9807	21.7882	-12.1852	29.0694
	-18.982	27.245	-8.73254	32.1909			-21.7729	21.8636	-12.1602	29.2497
	-18.9236	27.2553	-8.66609	32.4323			-21.7157	21.8869	-12.1385	29.4039
	-18.6521	27.2739	-8.64098	32.5271			-21.4436	21.9664	-12.1118	29.5636
	-18.6422	27.2756	-8.5748	32.7484			-21.4339	21.9703	-12.1118	29.5636
	-18.6076	27.2822	-8.53281	32.8754			-21.3999	21.9843	-11.9643	29.5705
	-18.3915	27.3355	-8.47694	33.06			-21.1904	22.0847	-11.786	29.5712
	-18.3156	27.3547	-8.42898	33.2182			-21.1172	22.1204	-11.6193	29.5693
	-18.1435	27.3959	-8.37154	33.3763			-20.9511	22.1982	-11.4382	29.5649
	-17.9828	27.4301	-8.37154	33.3763			-20.796	22.2664	-11.2768	29.5584
	-17.8905	27.4489	-8.23706	33.3845			-20.707	22.3043	-11.097	29.5535
	-17.6511	27.5031	-8.07888	33.389			-20.4782	22.4077	-10.9449	29.5499
	-17.6411	27.5064	-7.93157	33.3907			-20.4689	22.413	-10.7653	29.5475
	-17.6132	27.5135	-7.7684	33.3953			-20.4426	22.4256	-10.6029	29.5434
	-17.3841	27.5596	-7.62363	33.3969			-20.2238	22.5175	-10.4242	29.5408
	-17.3138	27.582	-7.45811	33.4035			-20.1587	22.5537	-10.2563	29.5402
	-17.1153	27.6067	-7.31804	33.4095			-19.9671	22.617	-10.0821	29.5348
	-16.9762	27.619	-7.15617	33.4207			-19.832	22.6562	-9.92178	29.5277
	-16.8385	27.6496	-7.01049	33.4289			-19.7031	22.7133	-9.74047	29.5225
	-16.6273	27.6951	-6.84944	33.4354			-19.5058	22.7991	-9.58556	29.5291
	-16.5705	27.7078	-6.69789	33.4434			-19.453	22.8226	-9.41638	29.5232
	-16.4035	27.7497	-6.53192	33.448			-19.2991	22.896	-9.24938	29.5089
	-16.2969	27.7583	-6.37958	33.45			-19.1969	22.9244	-9.0541	29.4926
	-16.2804	27.7599	-6.21189	33.452			-19.1812	22.9291	-8.9129	29.4868
	-15.9864	27.7504	-6.06714	33.465			-18.8884	22.9753	-8.67935	29.4646
	-15.6143	27.7839	-5.90602	33.4712			-18.5268	23.074	-8.57089	29.456
	-15.4052	27.8009	-5.75166	33.4666			-18.3225	23.1269	-8.29596	29.4261
	-15.2722	27.8376	-5.56304	33.4571			-18.199	23.1851	-8.23285	29.4194
	-15.131	27.8494	-5.42547	33.4567			-18.0615	23.2208	-7.90106	29.3791
	-14.9198	27.9405	-5.19787	33.4402			-17.8742	23.3435	-7.89284	29.3782
	-14.888	27.946	-5.09171	33.4338			-17.8439	23.3541	-7.8396	29.3726
	-14.7129	27.9624	-4.81688	33.4132			-17.6732	23.4004	-7.55303	29.3429
	-14.6028	27.964	-4.75376	33.4087			-17.5637	23.4212	-7.50622	29.3384
	-14.5916	27.9648	-4.42044	33.3761			-17.5527	23.4239	-7.21241	29.3077
	-14.3179	27.9818	-4.41216	33.3754			-17.2831	23.488	-7.10951	29.3006
	-14.2566	28.0123	-4.35878	33.3705			-17.2296	23.5274	-6.87183	29.277
	-14.0506	28.0347	-4.07152	33.3421			-17.029	23.5837	-6.70043	29.2512
	-13.9127	28.0791	-4.02438	33.3368			-16.9021	23.6495	-6.52616	29.2325
	-13.7923	28.1059	-3.72908	33.3002			-16.7879	23.6951	-6.29665	29.2135
	-13.5838	28.0691	-3.62576	33.2939			-16.5693	23.6951	-6.17949	29.2044
	-13.462	28.0678	-3.38819	33.2704			-16.4459	23.7147	-5.89688	29.1776
	-13.2403	28.1272	-3.21789	33.2414			-16.2353	23.81	-5.83399	29.1721
	-13.2012	28.1328	-3.04381	33.2205			-16.1966	23.8223	-5.51356	29.1474
	-13.0612	28.1595	-2.81645	33.198			-16.0594	23.8732	-5.49343	29.1453
	-12.9355	28.1789	-2.70045	33.187			-15.9352	23.9147	-5.40079	29.1355
	-12.9044	28.1863	-2.42197	33.1544			-15.9051	23.9275	-5.14743	29.1081
	-12.6735	28.2181	-2.36007	33.1475			-15.6748	24.0007	-5.08655	29.1035
	-12.5764	28.2452	-2.03931	33.1158			-15.5809	24.0449	-4.78732	29.0785
	-12.4389	28.2951	-2.01921	33.1131			-15.4503	24.1188	-1.58171	28.7951
	-12.2446	28.3393	-1.92716	33.0978			-15.2596	24.1976	-1.57178	28.794
	-12.1914	28.3488	-1.67549	33.055			-15.2064	24.2167	-1.21874	28.7555
	-12.0229	28.3858	-1.61755	33.0463			-15.0399	24.2839	-1.11825	28.7462
	-11.9436	28.4036	-1.33367	33.0013			-14.9618	24.316	-0.858365	28.7191
	-11.9177	28.411	1.68206	32.3855			-14.9367	24.328	-0.659849	28.6999
	-11.7088	28.4821	1.69135	32.3834			-14.7354	24.4363	-0.498716	28.6856
	-11.5848	28.5116	2.02132	32.3105			-14.6126	24.4883	-0.18901	28.6477
	-11.4595	28.534	2.11663	32.2919			-14.4861	24.533	-0.134277	28.6426
	-11.2542	28.6183	2.36292	32.2418			-14.2894	24.6525	0.0319288	28.6203
	-11.2343	28.6225	2.55202	32.204			-14.2693	24.6601	0.23809	28.5934
	-11.1763	28.6379	2.70527	32.1752			-14.2117	24.6853	0.318595	28.578
	-10.9854	28.6797	3.00114	32.1096			-14.021	24.7588	0.613769	28.5371
	-10.9289	28.6898	3.05366	32.0997			-13.964	24.7783	0.822193	28.5123
	-10.8102	28.7174	3.20812	32.065			-13.8465	24.8246	0.97843	28.4953
	-10.8102	28.7174	3.40043	32.0227			-13.8465	24.8246	1.30476	28.4567
	-10.8524	28.6063	3.47467	32.0004			-13.8636	24.7101	1.34822	28.4509
	-10.8801	28.5177	3.7485	31.9348			-13.8731	24.619	1.46614	28.4342
	-10.9532	28.2731	3.94888	31.894			-13.8958	24.3681	1.72776	28.3925
	-10.969	28.2213	4.09974	31.8653			-13.9017	24.3149	1.86285	28.3589
	-11.0458	27.9427	4.40911	31.8006			-13.9246	24.0301	2.1145	28.3098
	-11.0508	27.9228	4.45034	31.7915			-13.9257	24.01	2.39532	28.282
	-11.1008	27.7579	4.55872	31.7658			-13.9434	23.8422	2.48813	28.2661
	-11.1398	27.6296	4.79777	31.7058			-13.9573	23.7115	2.57664	28.2188
	-11.1447	27.6138	4.91938	31.6645			-13.9592	23.6955	2.92599	28.0803
	-11.6436	25.669	5.14881	31.6012			-14.0208	23.4254	3.20221	28.0457
	-11.755	25.2969	5.4114	31.5471			-14.1163	21.6872	3.30256	28.0353
	-11.8554	25.0095	5.49784	31.5231			-14.1573	21.3002	3.60573	27.9954
	-11.9557	24.7258	5.57703	31.47			-14.1918	20.9989	3.68085	27.9862
	-11.9703	24.6829	5.89049	31.301			-14.2343	20.6984	3.70466	27.9824
	-12.0484	24.4397	6.14806	31.2359			-14.24	20.653	4.05302	27.9517
	-12.074	24.3602	6.24217	31.2144			-14.2862	20.3937	4.2058	27.9366
	-12.369	23.3932	6.52438	31.1376			-14.3009	20.309	4.44747	27.8896
	-12.418	23.3178	6.59475	31.1196			-14.4517	18.6069	4.78001	27.8519
	-12.5353	22.7614	6.61687	31.1126			-14.4534	18.5684	4.83518	27.8469
	-12.5435	22.7248	6.94152	31.0325			-14.4584	18.2741	4.97268	27.8279
	-12.5985	22.4438	7.07897	30.991			-14.4594	18.2567	5.24035	27.7879
	-12.6023	22.4271	7.2924	30.9026			-14.4687	18.0616	5.37686	27.7665
	-12.6439	22.2406	7.57804	30.7998			-14.4739	17.9496	5.64218	27.7378
	-12.6679	22.1336	7.6252	30.7837			-14.4744	17.9395	6.01131	27.6869
	-12.67	22.124	7.73646	30.7399			-14.4917	17.6407	6.10199	27.6686
	-12.7373	21.8386	7.95841	30.6502			-14.4938	17.6031	6.47969	27.5932
	-12.7457	21.8026	8.07561	30.5962			-14.5475	16.4037	6.78926	27.5356
	-13.0025	20.6528	8.30279	30.5055			-14.5531	16.2692	6.91556	27.5135
	-13.0304	20.5233	8.60731	30.3667			-14.5584	16.0959	7.07181	27.4851
	-13.0639	20.3559	8.68031	30.3302			-14.5638	15.9388	7.34663	27.4392
	-13.0949	20.2042	8.97842	30.1833			-14.5695	15.789	7.42493	27.4277
	-13.1246	20.0603	9.21598	30.065			-14.5744	15.6087	7.42493	27.4277
	-13.1584	19.8867	9.31275	30.018			-14.5767	15.4794	7.49852	27.2126
	-13.1812	19.7622	9.43194	29.9613			-14.5798	15.2792	7.52707	27.0455
	-13.2161	19.5694	9.64449	29.8629			-14.5816	15.1687	7.58839	26.8797
	-13.2354	19.4627	9.70457	29.8369			-14.5858	14.9494	7.70168	26.6092
	-13.2741	19.2509	9.70457	29.8369			-14.5869	14.8585	7.73036	26.5482
	-13.2895	19.1628	9.7371	29.6089			-14.5902	14.6191	7.74564	26.5011
	-13.3302	18.9304	9.74193	29.4324			-14.5916	14.5469	7.85577	26.2184
	-13.343	18.8604	9.77414	29.2516			-14.5968	14.2877	7.99357	25.9142
	-13.389	18.609	9.82671	28.9521			-14.5979	14.2356	8.00494	25.8914
	-13.3983	18.5583	9.8414	28.8843			-14.6034	13.9565	8.01688	25.8582
	-13.448	18.2871	9.84932	28.8334			-14.6033	13.9247	8.12791	25.5585
	-13.4528	18.2559	9.91102	28.5254			-14.6043	13.6271	8.18306	25.3867
	-13.4992	17.9649	9.99391	28.194			-14.6038	13.6126	8.24344	25.2274
	-13.5008	17.9506	10.0006	28.1689			-14.595	13.2999	8.34123	24.9088
	-13.5383	17.642	10.0068	28.133			-14.5949	13.2955	8.34453	24.8979
	-13.5388	17.6376	10.0695	27.8107			-14.5893	13.1305	8.34579	24.8921
	-13.5582	17.4741	10.097	27.6309			-14.5842	12.9787	8.47146	24.5621
	-13.5759	17.3235	10.1288	27.4622			-14.584	12.9746	8.63232	24.2414
	-13.5763	17.3195	10.179	27.1219			-14.5792	12.6678	8.63908	24.2254
	-13.6185	17.016	10.1809	27.1103			-14.5789	12.6499	8.64163	24.2151
	-13.6209	16.9983	10.1816	27.1042			-14.5725	12.3552	8.72417	23.898
	-13.6588	16.7074	10.2646	26.7501			-14.5716	12.3259	8.99662	23.2228
	-13.6624	16.6784	10.7718	24.6521			-14.5707	12.0481	9.04972	23.0883
	-13.7031	16.4052	10.794	24.584			-14.5705	12.0023	9.10396	22.8834
	-13.7098	16.3601	10.8719	24.309			-14.5553	11.7306	9.21792	22.6248
	-13.7373	16.0899	10.9575	23.9608			-14.5527	11.6806	9.24715	22.5478
	-13.7425	16.0401	11.0395	23.613			-14.5519	11.423	9.27637	22.4818
	-13.7828	15.7864	11.0983	23.3787			-14.5516	11.357	9.3817	22.2142
	-13.7931	15.7214	11.1193	23.271			-14.5534	11.1167	9.50119	21.8725
	-13.8343	15.4872	11.1591	22.9865			-14.5543	11.0313	9.61907	21.5307
	-13.8492	15.4039	11.1662	22.9359			-14.5585	10.8117	9.69914	21.3
	-13.8906	15.1913	11.1684	22.9188			-14.5604	10.7046	9.73019	21.1935
	-13.9107	15.0876	11.2428	22.5944			-14.5633	10.5066	9.79554	20.9031
	-13.9476	14.8954	11.2727	22.4081			-14.5653	10.3787	9.80687	20.8513
	-13.9716	14.7713	11.3013	22.253			-14.5675	10.2015	9.81026	20.8342
	-14.0039	14.5993	11.3671	21.9082			-14.5702	10.053	9.91186	20.5126
	-14.032	14.4553	11.3676	21.9046			-14.5734	9.89782	9.95474	20.3266
	-14.0613	14.3057	11.3691	21.8988			-14.5772	9.72667	9.99487	20.1724
	-14.0939	14.1407	11.4441	21.5612			-14.5798	9.59393	10.088	19.8293
	-14.1187	14.0132	11.5241	21.3			-14.584	9.40016	10.0888	19.8258
	-14.1554	13.8272	11.5291	21.2138			-14.5869	9.29029	10.0908	19.82
	-14.1766	13.7221	11.5727	21.0967			-14.5932	9.07338	10.1935	19.4867
	-14.2191	13.5145	11.6259	20.8815			-14.5964	8.98739	10.3137	19.2362
	-14.2363	13.4325	11.6745	20.7067			-14.6051	8.74514	10.3239	19.1494
	-14.2845	13.2015	11.7222	20.5316			-14.6094	8.68379	10.3681	19.0339
	-14.2985	13.1433	11.7787	20.4501			-14.6333	8.41347	10.4402	18.822
	-14.3653	12.8877	12.2787	18.4776			-14.6359	8.38784	10.5056	18.6524
	-14.3719	12.8635	12.2824	18.2627			-14.656	8.19337	10.57	18.4827
	-14.4233	12.6795	12.2983	18.1283			-14.6663	8.09353	10.6583	18.4163
	-14.4497	12.585	12.3233	17.8487			-14.6677	8.08046	11.3364	16.488
	-14.4531	12.5727	12.3288	17.801			-14.6927	7.79716	11.3532	16.2746
	-14.5243	12.3032	12.3495	17.659			-14.6973	7.74847	11.4364	15.8666
	-14.5369	12.2569	12.3905	17.4754			-14.7145	7.4979	11.4455	15.8186
	-14.5949	12.0176	12.3971	17.3815			-14.7203	7.41726	11.4777	15.6791
	-14.6139	11.9407	12.4541	17.1445			-14.7373	7.2002	11.5325	15.4994
	-14.6668	11.7336	12.0805	16.2966			-14.747	7.08531	11.5468	15.4058
	-14.6954	11.6242	12.2008	16.1895			-14.7596	6.90326	11.6254	15.1715
	-14.7395	11.4498	12.1956	15.9798			-14.7709	6.75394	11.451	14.1652
	-14.7766	11.307	12.0542	15.5495			-14.7766	6.6043	11.4701	13.9538
	-14.8096	11.1629	12.0558	15.5051			-14.7824	6.42493	11.3758	13.5007
	-14.8482	10.9899	12.0413	15.2142			-14.787	6.3029	11.3819	13.4562
	-14.8755	10.8723	12.0406	15.1654			-14.7949	6.09725	11.3961	13.1621
	-14.9218	10.674	12.0515	14.8903			-14.7969	6.00364	11.4007	13.1127
	-14.9412	10.5831	12.0525	14.8002			-14.8029	5.77109	11.4417	12.8356
	-14.9906	10.3575	12.0513	14.5606			-14.8036	5.70303	11.4511	12.7443
	-15.0039	10.2912	12.0507	14.446			-14.807	5.44588	11.4721	12.5011
	-15.0546	10.0405	12.0611	14.2304			-14.8076	5.40035	11.4809	12.3848
	-15.0635	9.99621	12.0734	14.0723			-14.8119	5.12081	11.509	12.1669
	-15.119	9.72433	12.0688	13.8996			-14.812	5.09815	11.5342	12.0078
	-15.1232	9.70228	12.0789	13.7084			-14.8124	4.7949	11.5434	11.8324
	-15.1792	9.40706	12.082	13.5694			-14.8111	4.76154	11.5694	11.6394
	-15.1838	9.3743	12.0967	13.3296			-14.801	4.48677	11.584	11.4987
	-15.2223	9.10444	12.0993	13.237			-14.8005	4.47377	11.6184	11.2571
	-15.2242	9.09167	12.107	12.9617			-14.7641	4.16157	11.6287	11.1635
	-15.2407	8.77993	12.1101	12.9068			-14.7632	4.15394	11.6584	10.8862
	-15.2411	8.77232	12.0722	12.6577			-14.7305	3.84213	11.6658	10.8311
	-15.262	8.46087	12.0715	12.5761			-14.7297	3.83478	11.6538	10.5804
	-15.2625	8.45352	11.9704	11.9253			-14.6963	3.52349	11.6617	10.4995
	-15.284	8.14233	11.9446	11.8165			-14.6954	3.5162	11.61	9.83748
	-15.2845	8.13504	11.8999	11.6053			-14.6601	3.20327	11.5944	9.7264
	-15.3028	7.82165	11.8938	11.5524			-14.6595	3.19783	11.5697	9.51172
	-15.3031	7.8162	11.844	11.2798			-14.6245	2.93166	11.5682	9.4586
	-15.3132	7.54869	11.8426	11.2747			-14.6175	2.87875	11.5422	9.18273
	-15.3151	7.49552	11.7823	11.0293			-14.5706	2.56207	11.5413	9.17755
	-15.3237	7.17665	11.7614	10.9578			-14.569	2.55163	11.4998	8.92819
	-15.324	7.16614	11.7121	10.7875			-14.523	2.24416	11.4846	8.8552
	-15.3325	6.85668	11.6752	10.6367			-14.5204	2.22448	11.4482	8.68075
	-15.3333	6.83692	11.6549	10.5312			-14.48	1.92568	11.4227	8.52704
	-15.3452	6.53695	11.5963	10.3099			-14.4767	1.89984	11.4112	8.42034
	-15.3464	6.51103	11.5906	10.2763			-14.4374	1.60698	11.3711	8.19501
	-15.3581	6.21715	11.5603	10.2049			-14.4327	1.57471	11.3683	8.16099
	-15.3591	6.1847	11.4998	10.0558			-14.39	1.28859	11.3442	8.08673
	-15.3659	5.89681	11.4903	9.98898			-14.3835	1.24628	11.2965	7.93248
	-15.3666	5.85414	11.4647	9.77977			-14.3408	0.970613	11.2928	7.86512
	-15.3705	5.57608	11.4087	9.66227			-14.3324	0.916894	11.2851	7.65465
	-15.3712	5.52177	11.389	9.52522			-14.2921	0.653132	11.2393	7.53208
	-15.3751	5.25519	11.3617	9.33276			-14.2824	0.588213	11.2314	7.39483
	-15.3763	5.18949	11.3462	9.23408			-14.245	0.335902	11.2206	7.20225
	-15.381	4.93418	11.3108	9.00303			-14.2352	0.261141	11.2133	7.10306
	-15.3834	4.85859	11.3051	8.93933			-14.2026	0.0184488	11.1969	6.87092
	-15.3906	4.61311	11.2952	8.67196			-14.1928	-0.063021	11.1965	6.80711
	-15.3939	4.53082	11.2939	8.60408			-14.1621	-0.299261	11.2086	6.54063
	-15.4012	4.29186	11.2831	8.34009			-14.1496	-0.388766	11.213	6.4729
	-15.4031	4.2013	11.283	8.2661			-14.1199	-0.61724	11.2239	6.20891
	-15.41	3.97046	11.2739	8.00956			-14.1075	-0.714341	11.2301	6.13513
	-15.4132	3.87264	11.275	7.9233			-14.0787	-0.936	11.2428	5.87849
	-15.4196	3.64921	11.2747	7.67792			-14.0669	-1.03984	11.2509	5.79235
	-15.4244	3.5451	11.2762	7.56758			-14.0433	-1.25612	11.2707	5.54701
	-15.4353	3.32838	11.2794	7.34534			-14.0289	-1.36354	11.2812	5.43682
	-15.4387	3.22055	11.286	7.20009			-14.0002	-1.57621	11.3024	5.21489
	-15.445	3.00697	11.2901	7.01227			-13.984	-1.69123	11.3204	5.0702
	-15.4485	2.89146	11.2978	6.82811			-13.9544	-1.89639	11.3392	4.8827
	-15.4539	2.68526	11.3006	6.67983			-13.9329	-2.02128	11.3623	4.69902
	-15.4539	2.55941	11.3032	6.46011			-13.8985	-2.21647	11.3773	4.55081
	-15.4532	2.36259	11.3157	6.3479			-13.8733	-2.35695	11.3979	4.3312
	-15.4522	2.22146	11.318	6.09471			-13.8406	-2.53781	11.4194	4.22
	-15.4507	2.03968	11.3099	6.01675			-13.813	-2.69401	11.4414	3.96715
	-15.45	1.88409	11.32	5.73572			-13.7831	-2.86165	11.4394	3.88851
	-15.4489	1.71704	11.3211	5.68456			-13.7515	-3.03485	11.4717	3.60864
	-15.4473	1.54638	11.3391	5.35262			-13.723	-3.18841	11.477	3.55763
	-15.4452	1.39494	11.3399	5.32971			-13.6905	-3.37866	11.5209	3.2273
	-15.4455	1.20936	11.3535	5.01947			-13.669	-3.51778	11.5235	3.20449
	-15.448	1.07403	11.3521	4.98311			-13.6411	-3.71541	11.5606	2.89589
	-15.4532	0.882668	11.3328	4.69095			-13.6213	-3.84856	11.562	2.85958
	-15.4558	0.753572	11.3285	4.66928			-13.591	-4.05471	11.5651	2.5671
	-15.4597	0.554212	11.3075	4.53835			-13.5712	-4.18018	11.5624	2.54506
	-15.4606	0.432639	11.2828	4.39081			-13.5382	-4.398	11.5513	2.41237
	-15.4641	0.222769	11.28	4.366			-13.5204	-4.51322	11.5379	2.26269
	-15.4655	0.111684	11.2397	4.10864			-13.4881	-4.74032	11.537	2.23764
	-15.4714	-0.106058	11.2275	4.0391			-13.4735	-4.84789	11.5161	1.97667
	-15.475	-0.209071	11.1979	3.82245			-13.4413	-5.08063	11.5092	1.90606
	-15.481	-0.432437	11.179	3.71026			-13.4264	-5.18299	11.4963	1.68686
	-15.483	-0.530784	11.1512	3.54495			-13.3858	-5.42691	11.4861	1.57299
	-15.482	-0.768051	11.1179	3.38584			-13.371	-5.51568	11.4707	1.40548
	-15.4816	-0.854401	11.0948	3.27744			-13.3252	-5.77351	11.4495	1.24359
	-15.4784	-1.10879	11.0663	3.05866			-13.3125	-5.84482	11.4346	1.1338
	-15.4776	-1.17915	11.0575	2.98846			-13.2652	-6.11665	11.4222	0.913894
	-15.4753	-1.44895	11.0052	2.72466			-13.2554	-6.17238	11.4186	0.843213
	-15.4748	-1.50427	11.0036	2.71141			-13.2038	-6.461	11.3864	0.575878
	-15.47	-1.7908	10.9907	2.62332			-13.1969	-6.49993	11.3858	0.562601
	-15.4694	-1.82943	10.9692	2.41006			-13.1449	-6.80317	11.379	0.474149
	-15.4659	-2.12991	10.9666	2.39106			-13.1407	-6.8273	11.3723	0.261167
	-15.4656	-2.15382	10.953	2.09052			-13.0797	-7.14901	11.3711	0.24214
	-15.4563	-2.47385	10.9495	2.06883			-13.079	-7.15296	11.3817	-0.0567434
	-15.4562	-2.47777	10.9568	1.85977			-13.0631	-7.24559	11.3801	-0.0785221
	-15.4551	-2.56981	10.9631	1.72881			-13.0233	-7.47772	11.4048	-0.283747
	-15.4525	-2.80038	10.9613	1.71359			-13.0216	-7.48736	11.4223	-0.412201
	-15.4523	-2.80999	10.9474	1.65817			-12.9662	-7.801	11.4217	-0.427453
	-15.4466	-3.12265	10.8931	1.45999			-12.9618	-7.82598	11.4122	-0.483633
	-15.4462	-3.14757	10.8906	1.40173			-12.91	-8.12372	11.3742	-0.685131
	-15.4416	-3.44466	10.8807	1.13751			-12.9031	-8.16294	11.3762	-0.74312
	-15.4409	-3.48382	10.8658	1.07066			-12.852	-8.44635	11.3887	-1.00539
	-15.4353	-3.76684	10.8562	0.813432			-12.8421	-8.50108	11.3797	-1.07279
	-15.4342	-3.82155	10.8534	0.738801			-12.793	-8.76887	11.393	-1.32843
	-15.4282	-4.08932	10.8342	0.491079			-12.7803	-8.8398	11.3969	-1.4026
	-15.4269	-4.1603	10.8268	0.407381			-12.7349	-9.09128	11.3997	-1.65031
	-15.4222	-4.41196	10.8057	0.179481			-12.7198	-9.17756	11.3997	-1.73408
	-15.421	-4.4983	10.7965	0.0776402			-12.6782	-9.4138	11.3979	-1.96311
	-15.4178	-4.73468	10.7766	-0.12844			-12.6609	-9.51443	11.3973	-2.06542
	-15.417	-4.83534	10.764	-0.252284			-12.6225	-9.73654	11.3935	-2.27252
	-15.4148	-5.05756	10.7456	-0.433287			-12.6041	-9.8505	11.3905	-2.39701
	-15.4148	-5.17149	10.7306	-0.582152			-12.5699	-10.0593	11.3865	-2.57903
	-15.4143	-5.38026	10.7145	-0.73803			-12.5509	-10.1851	11.3834	-2.72873
	-15.4152	-5.50576	10.6972	-0.911394			-12.5216	-10.3817	11.3797	-2.88534
	-15.4169	-5.70184	10.6811	-1.03939			-12.5035	-10.5164	11.3762	-3.05944
	-15.4196	-5.83562	10.6559	-1.24135			-12.4783	-10.704	11.3699	-3.18835
	-15.423	-6.02188	10.6438	-1.33394			-12.4603	-10.846	11.3603	-3.39174
	-15.4258	-6.1627	10.6124	-1.57021			-12.4368	-11.0262	11.355	-3.48525
	-15.4286	-6.34149	10.604	-1.62341			-12.4189	-11.1759	11.3414	-3.7239
	-15.4312	-6.48975	10.5633	-1.89728			-12.3981	-11.349	11.3368	-3.77817
	-15.4342	-6.66125	10.5622	-1.90676			-12.3799	-11.5058	11.3163	-4.05725
	-15.4368	-6.81623	10.5522	-2.005			-12.3609	-11.6726	11.3158	-4.0669
	-15.44	-6.98101	10.5318	-2.20557			-12.3418	-11.8356	11.3124	-4.16676
	-15.4427	-7.14218	10.5299	-2.22471			-12.323	-11.9958	11.3055	-4.37071
	-15.4454	-7.30057	10.5008	-2.50332			-12.3024	-12.1643	11.3049	-4.39017
	-15.4472	-7.46784	10.4962	-2.55263			-12.2832	-12.3174	11.2938	-4.67372
	-15.4483	-7.61977	10.4681	-2.80062			-12.252	-12.498	11.2924	-4.72387
	-15.4409	-7.80111	10.4598	-2.87879			-12.2287	-12.6362	11.2826	-4.97699
	-15.436	-7.9398	10.4332	-3.09545			-12.1917	-12.833	11.2801	-5.05676
	-15.4278	-8.13994	10.4218	-3.20423			-12.1699	-12.9524	11.2706	-5.27941
	-15.4234	-8.26128	10.4036	-3.40201			-12.127	-13.1664	11.268	-5.39098
	-15.415	-8.48063	10.3994	-3.53286			-12.106	-13.2683	11.2665	-5.59214
	-15.4103	-8.5852	10.3846	-3.71907			-12.054	-13.5054	11.2731	-5.72447
	-15.3971	-8.82819	10.3724	-3.85875			-12.0365	-13.5861	11.2751	-5.91487
	-15.3928	-8.9108	10.3601	-4.03335			-11.9736	-13.848	11.2756	-6.05782
	-15.3741	-9.18018	10.3486	-4.18733			-11.96	-13.9037	11.281	-6.23469
	-15.3698	-9.23744	10.3366	-4.35231			-11.8804	-14.1943	11.2853	-6.39074
	-15.3436	-9.53972	10.3328	-4.51459			-11.8736	-14.2191	11.2893	-6.5585
	-15.3413	-9.56553	10.3153	-4.67423			-11.8046	-14.4594	11.3011	-6.72266
	-15.3183	-9.81771	10.3074	-4.84241			-11.7834	-14.5332	11.3014	-6.88405
	-15.3111	-9.89503	10.2968	-4.99687			-11.7812	-14.5409	11.3118	-7.05296
	-15.3103	-9.90313	10.2793	-5.1729			-11.691	-14.8474	11.3167	-7.20843
	-15.2759	-10.2252	10.2664	-5.30525			-11.6784	-14.892	11.317	-7.38622
	-15.2711	-10.2719	10.2501	-5.50255			-11.5994	-15.1637	11.3161	-7.51948
	-15.2388	-10.5559	10.2448	-5.62233			-11.5748	-15.2475	11.3177	-7.71787
	-15.2276	-10.643	10.233	-5.83422			-11.5039	-15.4839	11.3228	-7.83656
	-15.1943	-10.8886	10.223	-5.94235			-11.4661	-15.6136	11.3295	-8.04675
	-15.1744	-11.0222	10.2043	-6.16061			-11.4091	-15.8089	11.3281	-8.1549
	-15.1441	-11.2231	10.1977	-6.25441			-11.3646	-15.9854	11.3267	-8.37303
	-15.1192	-11.4005	10.1744	-6.48916			-11.3247	-16.1399	11.3277	-8.46631
	-15.0962	-11.5558	10.1689	-6.56608			-11.2782	-16.3589	11.3239	-8.70052
	-15.0685	-11.7691	10.1462	-6.81691			-11.2515	-16.4774	11.3243	-8.77677
	-15.0515	-11.8843	10.1399	-6.8778			-11.2024	-16.7375	11.3211	-9.02588
	-15.015	-12.1318	10.1135	-7.14763			-11.1863	-16.8212	11.3196	-9.08626
	-15.003	-12.2113	10.1109	-7.18924			-11.1536	-17.009	11.3139	-9.35361
	-14.9728	-12.3893	10.0761	-7.47459					11.3141	-9.3947
			10.0743	-7.49039					11.299	-9.67815
			10.0538	-7.67559					11.2985	-9.69361
			10.0401	-7.79885					11.292	-9.87496
			10.0389	-7.8094					11.2877	-9.99569
			9.99221	-8.09421					11.2873	-10.006
			9.98948	-8.14643					11.2641	-10.2853
			9.95012	-8.38921					11.2654	-10.3359
			9.93469	-8.48239					11.2446	-10.5729
			9.90441	-8.682					11.2364	-10.6638
			9.87988	-8.82295					11.2221	-10.8571
			9.85148	-8.96843					11.209	-10.994
			9.82328	-9.16302					11.1924	-11.1358
			9.80304	-9.25676					11.1795	-11.3244
			9.75621	-9.50387					11.1665	-11.4151
			9.74827	-9.53632					11.1384	-11.6533
			9.71968	-9.67422					11.1331	-11.6848
			9.68984	-9.81162					11.1152	-11.8179
			9.68157	-9.84517					11.0966	-11.9513
			9.62105	-10.0791					11.0912	-11.9841
			9.59964	-10.1899					11.0519	-12.2103
			9.55902	-10.3517					11.04	-12.3167
			9.51313	-10.5334					11.0137	-12.4728
			9.48548	-10.6097					10.9842	-12.648
			9.4179	-10.7892					10.9652	-12.7228
			9.39441	-10.8444					10.9183	-12.8985
			9.38651	-10.8702					10.9019	-12.9538
			9.31809	-11.0984					10.8971	-12.9792
			9.28125	-11.2057					10.8555	-13.2072
			9.22728	-11.3436					10.8313	-13.3144
			9.19919	-11.5484					10.7914	-13.4494
			9.17623	-11.6268					10.7813	-13.6429
			9.10347	-11.8297					10.7676	-13.7199
			9.0876	-11.8674					10.7205	-13.9204
			9.08335	-11.8844					10.7098	-13.9585
			9.00516	-12.1079					10.7076	-13.9753
			8.95877	-12.2167					10.6581	-14.2023
			8.9051	-12.3283					10.6265	-14.3135
			8.81542	-12.5471					10.5877	-14.4305
			8.81329	-12.5521					10.527	-14.6575
			8.80913	-12.5624					10.5255	-14.6628
			8.7147	-12.7643					10.5226	-14.6737
			8.67423	-12.8751					10.4547	-14.8899
			8.62432	-12.9874					10.4276	-15.0058
			8.54669	-13.2077					10.3917	-15.1244
			8.54094	-13.2211					10.3405	-15.3527
			8.52995	-13.2481					10.3364	-15.3669
			8.44715	-13.4418					10.3281	-15.3941
			8.34501	-13.6515					10.2683	-15.5934
			8.25375	-13.8397					10.2326	-15.6995
			8.24203	-13.863					10.1949	-15.8147
			8.23527	-13.8768					10.1257	-16.0072
			8.14762	-14.0788					10.1171	-16.0318
			8.09462	-14.2082					10.1121	-16.0464
			8.06989	-14.3112					10.0468	-16.2591
			7.9834	-14.509					10.0086	-16.3939
			7.97562	-14.5296					9.98967	-16.499
			7.97318	-14.5385					9.91962	-16.706
			7.91853	-14.7806					9.91401	-16.7277
			7.88209	-14.8599					9.91235	-16.7369
			7.83474	-15.0087					9.87296	-16.9933
			7.78856	-15.1804					9.84563	-17.081
			7.7677	-15.2501					9.8126	-17.2479
			7.70178	-15.4751					9.77939	-17.4398
			7.69779	-15.4911					9.76728	-17.5167
			7.6959	-15.4954					9.72833	-17.7658
			7.62866	-15.7346					9.72616	-17.7834
			7.59354	-15.8178					9.7249	-17.7884
			7.5446	-15.9582					9.67928	-18.046
			7.48447	-16.1311					9.65311	-18.1383
			7.47301	-16.1877					9.61726	-18.2963
			7.4209	-16.2971					9.57173	-18.4918
			7.37876	-16.3961					9.56456	-18.5536
			7.36588	-16.4424					9.52449	-18.6801
			7.31049	-16.6327					9.49348	-18.795
			7.25295	-16.7541					9.48461	-18.8472
			7.21651	-16.8506					9.45425	-19.0629
			7.13679	-17.0679					9.41481	-19.2064
			7.13029	-17.0845					9.39683	-19.3143
			7.11206	-17.1384					9.35807	-19.5556
			7.04571	-17.3262					9.3548	-19.5741
			7.02662	-17.387					9.34663	-19.6332
			6.96329	-17.5699					9.31618	-19.839
			6.92091	-17.7068					9.30819	-19.9049
			6.88392	-17.8142					9.27732	-20.1043
			6.81107	-18.0247					9.2584	-20.2517
			6.80185	-18.0528					9.23807	-20.3688
			6.77159	-18.1502					9.19707	-20.5975
			6.72595	-18.3006					9.19239	-20.6279
			6.70961	-18.3437					9.17764	-20.7329
			6.64493	-18.5436					9.15608	-20.8954
			6.60772	-18.6657					9.14707	-20.9425
			6.56821	-18.7917					9.11148	-21.1579
			6.50507	-18.9943					9.09172	-21.2884
			6.4927	-19.041					9.06695	-21.4213
			6.4514	-19.185					9.0276	-21.6347
			6.4206	-19.2919					9.01942	-21.6829
			6.41042	-19.3274					8.99136	-21.8324
			6.34947	-19.5426					8.97027	-21.9433
			6.32136	-19.6643					8.96328	-21.9802
			6.29367	-19.7729					8.91726	-22.2013
									8.89676	-22.3248
									8.87457	-22.4338

## Sheet: #2_torsion
S2 Dataset	clockwise torsion at 7.5 Nm						counterclockwise torsion at 7.5 Nm
	sub-ROI vertebra		sub-ROI disc				sub-ROI vertebra		sub-ROI disc
	Coord X (mm)	Coord Y (mm)	Coord X (mm)	Coord Y (mm)			Coord X (mm)	Coord Y (mm)	Coord X (mm)	Coord Y (mm)
	-16.2544	-10.9996	5.21976	-21.905			-17.4506	-16.2775	5.26239	-24.5772
	-16.2945	-10.9897	4.93462	-21.8746			-17.4918	-16.2699	4.97342	-24.5778
	-16.4999	-10.9339	4.86132	-21.8699			-17.7025	-16.2259	4.89921	-24.5808
	-16.6813	-10.8858	4.55068	-21.833			-17.8897	-16.1898	4.58207	-24.5709
	-16.8088	-10.8513	4.47855	-21.8257			-18.0212	-16.1636	4.50847	-24.5697
	-17.07	-10.7748	4.16653	-21.7896			-18.2919	-16.1058	4.18447	-24.5544
	-17.1166	-10.7601	4.09918	-21.7825			-18.3401	-16.0944	4.11455	-24.5517
	-17.2657	-10.7139	3.78456	-21.7476			-18.4951	-16.058	3.7985	-24.5321
	-17.4243	-10.6652	3.72249	-21.7391			-18.6599	-16.0193	3.73613	-24.5266
	-17.4766	-10.6476	3.40615	-21.7026			-18.7141	-16.0047	2.48482	-24.6305
	-17.7352	-10.5545	3.34391	-21.6952			-18.982	-15.927	2.21783	-24.5072
	-17.8975	-10.5098	3.01625	-21.6401			-19.1495	-15.8915	2.20375	-24.5005
	-18.0415	-10.4686	2.96586	-21.6312			-19.298	-15.8589	1.47246	-24.4491
	-18.3074	-10.3834	2.62713	-21.5802			-19.5702	-15.7899	1.43896	-24.4453
	-18.3511	-10.368	2.58961	-21.5754			-19.6149	-15.7774	1.07325	-24.405
	-18.4768	-10.3309	2.23309	-21.5126			-19.7425	-15.7465	1.01876	-24.3983
	-18.6628	-10.2763	2.21429	-21.5091			-19.931	-15.7007	0.693665	-24.3621
	-18.721	-10.262	1.93872	-21.4581			-19.9893	-15.6878	0.618154	-24.3548
	-19.9297	-9.92591	1.84248	-21.4399			-20.249	-15.6179	0.312552	-24.3279
	-24.4264	-9.21086	1.83589	-21.4388			-20.4145	-15.5779	0.219278	-24.3201
	-24.4694	-9.21151	1.47519	-21.3727			-20.5663	-15.5372	-0.0728027	-24.2991
	-24.7459	-9.22294	1.44452	-21.3678			-20.8753	-15.4344	-0.184799	-24.2893
	-24.7719	-9.22303	1.11048	-21.316			-20.8897	-15.4303	-0.45515	-24.2684
	-25.078	-9.20561	1.05825	-21.3075			-20.9382	-15.4192	-0.590376	-24.2565
	-25.1102	-9.20626	0.746208	-21.2604			-21.2083	-15.3625	-0.83591	-24.2396
	-25.4035	-9.21725	0.674295	-21.2489			-21.2663	-15.3549	-0.989135	-24.2255
	-25.4189	-9.21845	0.383356	-21.2053			-21.53	-15.2951	-1.21533	-24.207
	-25.7304	-9.22406	0.295973	-21.1907			-21.647	-15.2861	-1.37947	-24.2
	-25.7353	-9.22399	0.0222788	-21.1486			-22.679	-15.0762	-1.59582	-24.1819
	-26.0645	-9.20179	-0.0823572	-21.13			-22.8056	-15.0578	-1.78047	-24.1709
	-26.0821	-9.20034	-0.33547	-21.0882			-22.8251	-15.0558	-1.97969	-24.1661
	-26.3942	-9.20204	-0.464293	-21.0659			-25.7371	-14.7088	-2.16509	-24.1527
	-26.4007	-9.20188	-0.698189	-21.0305			-25.7805	-14.7103	-2.35382	-24.1366
	-26.7252	-9.18968	-0.843114	-21.0061			-26.0599	-14.7251	-2.55992	-24.123
	-26.7308	-9.18935	-1.05705	-20.9727			-26.0864	-14.7259	-2.73834	-24.1087
	-26.8765	-9.18969	-1.21404	-20.9559			-26.398	-14.721	-2.95746	-24.0939
	-27.0399	-9.19255	-1.42122	-20.9247			-26.4309	-14.7223	-3.11361	-24.083
	-27.0479	-9.19324	-1.60238	-20.9007			-26.7306	-14.7385	-3.35772	-24.0612
	-27.3174	-9.17084	-1.80308	-20.8672			-26.7461	-14.7398	-3.48478	-24.0507
	-27.3691	-9.167	-1.98111	-20.8451			-27.0591	-14.7519	-3.76109	-24.0218
	-28.0124	-9.05685	-2.16237	-20.8198			-27.064	-14.752	-3.8569	-24.0114
	-28.0882	-9.0442	-2.36722	-20.7889			-27.3894	-14.7426	-4.17264	-23.9705
	-29.9827	-9.14566	-2.54425	-20.7594			-27.4068	-14.7418	-4.22553	-23.9636
	-30.1857	-9.16829	-2.76109	-20.7235			-27.7153	-14.7489	-4.58964	-23.9154
	-30.4734	-9.19563	-2.91533	-20.6972			-27.7219	-14.7488	-4.95076	-23.8609
	-30.6629	-9.20049	-3.14145	-20.6465			-28.047	-14.7437	-5.00161	-23.8529
	-30.7801	-9.20785	-3.25912	-20.6211			-28.0527	-14.7436	-5.31175	-23.8042
	-31.6819	-9.30621	-3.51417	-20.5676			-28.2009	-14.7448	-5.42065	-23.7839
	-31.8804	-9.37208	-3.60356	-20.549			-28.3671	-14.7476	-5.67223	-23.7339
	-31.9961	-9.44755	-3.87801	-20.4925			-28.3752	-14.7481	-5.8544	-23.6953
	-32.1152	-9.45733	-3.92365	-20.483			-28.6511	-14.7369	-6.02763	-23.6579
	-32.3407	-9.50252	-4.21845	-20.3975			-28.7039	-14.7352	-6.29493	-23.5958
	-32.3794	-9.50904	-4.57947	-20.3187			-29.0239	-14.7086	-6.38254	-23.5746
	-32.5028	-9.53733	-4.63089	-20.3088			-29.0591	-14.7115	-6.73613	-23.4942
	-32.638	-9.56094	-4.94311	-20.2485			-29.3351	-14.697	-7.08538	-23.4125
	-32.6761	-9.569	-5.04876	-20.2273			-29.4098	-14.6918	-7.18478	-23.387
	-32.8952	-9.61263	-5.29212	-20.1772			-29.6532	-14.6849	-7.42766	-23.3222
	-32.9353	-9.62748	-5.45718	-20.1341			-29.7284	-14.6901	-7.6425	-23.2667
	-32.9353	-9.62748	-5.61379	-20.0942			-29.9917	-14.6647	-7.76988	-23.2335
	-32.838	32.4513	-5.85522	-20.0229			-30.9311	-14.8004	-8.10033	-23.1542
	-32.838	32.4513	-5.93331	-19.9982			-30.9731	-14.8047	-8.10978	-23.1519
	-13.492	31.4547	-6.23165	-19.908			-31.2124	-14.8458	-8.13698	-23.1454
	-13.492	31.4547	-6.52649	-19.7996			-31.3017	-14.8578	-8.45442	-23.0687
	-13.5486	31.2732	-6.6262	-19.7692			-33.0043	-15.1026	-8.57343	-23.0345
	-13.5644	31.2147	-6.8672	-19.6953			-33.0471	-15.1173	-8.7933	-22.971
	-13.6371	31.0013	-7.08371	-19.6311			-33.2547	-15.185	-9.0515	-22.8959
	-13.6541	30.9514	-7.21003	-19.5926			-33.403	25.9882	-9.12849	-22.8739
	-13.6585	30.9377	-7.53911	-19.4946			-33.403	25.9882	-9.30935	-22.8264
	-13.7423	30.6754	-7.54843	-19.4918			-13.9438	25.551	-9.46501	-22.7847
	-13.7704	30.5937	-7.57435	-19.4842			-13.9438	25.551	-9.53862	-22.7655
	-13.8337	30.3983	-7.87551	-19.3909			-14.0056	25.3581	-9.7998	-22.6973
	-13.9036	30.2443	-7.98986	-19.3527			-14.0236	25.2959	-10.0343	-22.6327
	-13.939	30.1392	-8.19697	-19.2835			-14.1046	25.069	-10.1337	-22.6051
	-14.0187	29.8972	-8.44665	-19.1982			-14.1236	25.016	-10.3403	-22.5519
	-14.027	29.8648	-8.52243	-19.1731			-14.1285	25.0015	-10.4704	-22.5191
	-14.0642	29.7251	-8.7034	-19.1152			-14.2212	24.7289	-10.5301	-22.5077
	-14.0988	29.5838	-8.8606	-19.0606			-14.2522	24.644	-10.8121	-22.4535
	-14.1075	29.555	-8.9345	-19.035			-14.3217	24.4436	-11.0136	-22.4106
	-14.1759	29.3221	-9.194	-18.9463			-14.3969	24.286	-11.1525	-22.3819
	-14.4496	28.8657	-9.42694	-18.8587			-14.437	24.1777	-11.4754	-22.3142
	-14.3622	28.8069	-9.5258	-18.8211			-14.5278	23.928	-11.4957	-22.3097
	-14.8066	26.8968	-9.72913	-18.7462			-14.5384	23.8941	-11.5053	-22.3075
	-14.8243	26.8289	-9.85714	-18.6998			-14.5858	23.748	-11.8373	-22.2373
	-14.8821	26.5776	-9.915	-18.6805			-14.6308	23.6002	-12.0069	-22.2006
	-14.8864	26.5623	-10.1879	-18.5906			-14.6416	23.5701	-12.1844	-22.1658
	-14.9071	26.4925	-10.3847	-18.5241			-14.7339	23.3245	-12.4904	-22.0805
	-14.9648	26.2984	-10.5196	-18.4805			-15.0383	22.8515	-12.521	-22.0728
	-14.9771	26.2562	-10.8292	-18.3789			-15.463	20.768	-12.539	-22.0689
	-15.0418	26.0334	-10.8486	-18.3724			-15.4842	20.6944	-12.8618	-22.0107
	-15.0711	25.9368	-10.8578	-18.3691			-15.556	20.4213	-13.0294	-21.9754
	-15.1191	25.7701	-11.1747	-18.2629			-15.561	20.405	-13.0294	-21.9754
	-15.1613	25.6169	-11.3364	-18.2067			-15.5851	20.3297	-13.0359	-21.8188
	-15.1933	25.5039	-11.5062	-18.1518			-15.652	20.1204	-13.0324	-21.6875
	-15.2434	25.2943	-11.8028	-18.0291			-15.6662	20.0748	-13.0366	-21.4952
	-15.2583	25.2294	-11.8333	-18.0166			-15.7402	19.8356	-13.05	-21.381
	-15.3159	24.9728	-11.8514	-18.0094			-15.7735	19.7318	-13.0538	-21.1829
	-15.3188	24.9551	-12.1768	-17.8939			-15.8286	19.5537	-13.0583	-21.1005
	-15.341	24.819	-12.3402	-17.8312			-15.8772	19.3902	-13.0773	-20.8584
	-15.3646	24.6744	-12.3402	-17.8312			-15.9137	19.2709	-13.0803	-20.8132
	-15.3682	24.6555	-12.3438	-17.6506			-15.9726	19.0499	-13.0977	-20.5472
	-15.4083	24.3948	-12.3389	-17.5048			-15.9906	18.9811	-13.0984	-20.5382
	-15.4168	24.3385	-12.3407	-17.2905			-16.1236	18.3965	-13.104	-20.4693
	-15.4511	24.1113	-12.348	-17.1627			-16.1282	18.3766	-13.1213	-20.2627
	-15.4655	24.0176	-12.3419	-16.9442			-16.1825	18.102	-13.1235	-20.2357
	-15.6728	22.7335	-12.347	-16.8518			-16.1941	18.0428	-13.1522	-19.9847
	-15.6789	22.7027	-12.3685	-16.5788			-16.2392	17.8079	-13.1596	-19.9209
	-15.7235	22.4848	-12.3697	-16.5274			-16.2582	17.7111	-13.1836	-19.7074
	-15.7366	22.4199	-12.3774	-16.225			-16.3555	17.2265	-13.1948	-19.6086
	-15.7387	22.4111	-12.3774	-16.2148			-16.3925	17.053	-13.2138	-19.4369
	-15.7935	22.1402	-12.3776	-16.1371			-16.5349	16.3979	-13.2281	-19.3075
	-15.8042	22.0901	-12.3778	-15.9037			-16.5415	16.3666	-13.241	-19.1693
	-15.8448	21.8592	-12.3779	-15.8733			-16.5895	16.1451	-13.256	-19.0059
	-15.8629	21.7705	-12.3743	-15.5919			-16.6034	16.0792	-13.2643	-18.9024
	-15.8971	21.58	-12.3734	-15.5204			-16.6055	16.0702	-13.2802	-18.7056
	-15.9191	21.4502	-12.3683	-15.2796			-16.6664	15.7932	-13.2863	-18.6372
	-15.9445	21.2945	-12.366	-15.168			-16.6782	15.7421	-13.3072	-18.4061
	-15.9714	21.1283	-12.3616	-14.9661			-16.7258	15.5059	-13.3099	-18.3739
	-15.9902	21.0067	-12.3584	-14.8142			-16.7467	15.4152	-13.3282	-18.1486
	-16.0229	20.8041	-12.356	-14.653			-16.7848	15.2224	-13.3315	-18.1098
	-16.0358	20.7186	-12.3529	-14.4623			-16.8096	15.091	-13.332	-18.1043
	-16.0722	20.4785	-12.3506	-14.3394			-16.8372	14.9346	-13.3505	-17.8521
	-16.0795	20.4285	-12.346	-14.1054			-16.8665	14.7674	-13.3532	-17.8129
	-16.1219	20.1533	-12.3452	-14.0239			-16.8879	14.6454	-13.3671	-17.5896
	-16.1241	20.1392	-12.343	-13.7477			-16.925	14.4419	-13.3715	-17.5128
	-16.1415	20.0235	-12.3432	-13.7086			-16.9402	14.356	-13.3839	-17.3292
	-16.1677	19.8499	-12.3442	-13.435			-16.9834	14.1146	-13.3922	-17.2155
	-16.1719	19.8286	-12.3445	-13.3877			-16.992	14.0643	-13.3979	-17.0616
	-16.2056	19.5584	-12.3445	-13.381			-17.0416	13.7869	-13.4024	-16.9121
	-16.2083	19.5039	-12.3483	-13.0683			-17.044	13.7728	-13.41	-16.7916
	-16.2181	19.244	-12.3486	-13.0196			-17.0631	13.6566	-13.4178	-16.6159
	-16.2217	19.1794	-12.3545	-12.7451			-17.0919	13.4822	-13.4194	-16.5235
	-16.246	18.9471	-12.3564	-12.6504			-17.0964	13.4608	-13.4231	-16.3062
	-16.2556	18.8561	-12.3657	-12.422			-17.1309	13.1917	-13.4227	-16.246
	-16.271	18.6465	-12.3724	-12.2799			-17.1338	13.1375	-13.424	-16.0135
	-16.2776	18.5329	-12.376	-12.0921			-17.1435	12.8796	-13.4268	-15.9757
	-16.2905	18.3377	-12.3787	-11.9102			-17.1471	12.8155	-13.4389	-15.7186
	-16.3012	18.2082	-12.3842	-11.7647			-17.171	12.5844	-13.44	-15.698
	-16.325	18.0409	-12.3893	-11.5526			-17.1805	12.494	-13.4452	-15.4077
	-16.3475	17.8824	-12.3919	-11.4427			-17.1951	12.2851	-13.4454	-15.3773
	-16.3683	17.7507	-12.3985	-11.1842			-17.2013	12.1718	-13.448	-15.1161
	-16.3986	17.5572	-12.3985	-11.1112			-17.213	11.9779	-13.4478	-15.0577
	-16.4148	17.4626	-12.4014	-10.8296			-17.2229	11.8493	-13.4486	-14.8294
	-16.4528	17.2343	-12.4039	-10.7867			-17.246	11.6839	-13.4486	-14.7458
	-16.4619	17.1757	-12.4156	-10.4955			-17.268	11.5272	-13.4479	-14.54
	-16.5078	16.915	-12.4164	-10.4722			-17.2891	11.397	-13.4486	-14.4252
	-16.5119	16.8938	-12.4152	-10.164			-17.3199	11.2058	-13.4475	-14.2499
	-16.5399	16.7527	-12.4148	-10.1317			-17.3365	11.112	-13.447	-14.1123
	-16.5664	16.617	-12.415	-9.85521			-17.3753	10.8855	-13.4462	-13.9613
	-16.5703	16.597	-12.4144	-9.79337			-17.3844	10.8269	-13.4455	-13.7983
	-16.6206	16.3368	-12.4128	-9.54929			-17.4302	10.5662	-13.4439	-13.6736
	-16.6323	16.2767	-12.4118	-9.45986			-17.4343	10.5449	-13.4432	-13.4884
	-16.6752	16.0554	-12.4125	-9.2447			-17.4619	10.4033	-13.4422	-13.3842
	-16.6942	15.9551	-12.4141	-9.12454			-17.4881	10.267	-13.4397	-13.1733
	-16.7317	15.7763	-12.4131	-8.94022			-17.4919	10.247	-13.4392	-13.0932
	-16.7614	15.6353	-12.4126	-8.79554			-17.5416	9.98737	-13.4387	-12.8595
	-16.7915	15.5	-12.4112	-8.63565			-17.5532	9.9273	-13.4388	-12.8029
	-16.8346	15.3157	-12.4097	-8.46293			-17.5953	9.70725	-13.4381	-12.548
	-16.8573	15.226	-12.407	-8.33002			-17.6141	9.60747	-13.438	-12.5166
	-16.9195	14.9925	-12.4043	-8.13247			-17.6511	9.42877	-13.4375	-12.2423
	-16.9319	14.9544	-12.4023	-8.02236			-17.6805	9.28773	-13.4375	-12.2335
	-16.9867	14.7763	-12.3976	-7.79947			-17.7107	9.15215	-13.4389	-12.1321
	-17.0146	14.6849	-12.3948	-7.71423			-17.7539	8.96737	-13.4411	-11.9567
	-17.0209	14.6656	-12.3873	-7.46543			-17.7766	8.87814	-13.4414	-11.9413
	-17.1035	14.4194	-12.3859	-7.40452			-17.8386	8.64577	-13.4378	-11.677
	-17.1329	14.3359	-12.378	-7.13085			-17.8509	8.60805	-13.4372	-11.6357
	-17.1924	14.1522	-12.3763	-7.09662			-17.9052	8.43193	-13.4362	-11.3951
	-17.2393	14.0039	-12.3624	-6.79816			-17.9328	8.34146	-13.4361	-11.3283
	-17.2795	13.8807	-12.3619	-6.78828			-17.939	8.32234	-13.433	-11.1149
	-17.3496	13.6711	-12.3569	-6.67392			-18.0222	8.07879	-13.4319	-11.0295
	-17.3693	13.6117	-12.348	-6.47654			-18.0519	7.99607	-13.433	-10.8337
	-17.4488	13.3878	-12.3473	-6.45927			-18.1128	7.81393	-13.4319	-10.7236
	-17.4626	13.3482	-12.3399	-6.17038			-18.1607	7.66694	-13.4238	-10.5446
	-17.4664	13.338	-12.3388	-6.12522			-18.2015	7.54439	-13.4188	-10.4106
	-17.5393	13.0722	-12.3311	-5.8645			-18.2728	7.33581	-13.4128	-10.2493
	-17.5607	13.0038	-12.3292	-5.79212			-18.2926	7.27681	-13.408	-10.1012
	-17.6052	12.79	-12.3174	-5.5525			-18.3727	7.05384	-13.4044	-9.95593
	-17.6293	12.6689	-12.3128	-5.45672			-18.3867	7.01438	-13.4006	-9.78954
	-17.6618	12.5029	-12.3077	-5.24463			-18.3905	7.00419	-13.3967	-9.66134
	-17.6931	12.3362	-12.3032	-5.12506			-18.4658	6.74152	-13.3921	-9.47591
	-17.714	12.2152	-12.2916	-4.93482			-18.4879	6.67381	-13.39	-9.367
	-17.7505	12.006	-12.2839	-4.79225			-18.5359	6.4644	-13.3861	-9.16465
	-17.7624	11.9271	-12.2756	-4.61907			-18.562	6.34573	-13.3847	-9.07638
	-17.7989	11.6766	-12.2685	-4.45999			-18.5968	6.18322	-13.3806	-8.85324
	-17.8037	11.634	-12.2606	-4.30551			-18.6303	6.02017	-13.3793	-8.78578
	-17.8392	11.3483	-12.2519	-4.1285			-18.6523	5.90176	-13.3746	-8.53912
	-17.8405	11.3381	-12.2446	-3.99292			-18.6906	5.6971	-13.3738	-8.49311
	-17.8522	11.2499	-12.2349	-3.79669			-18.7033	5.62018	-13.3693	-8.22411
	-17.8789	11.0467	-12.2302	-3.68111			-18.742	5.37603	-13.3688	-8.19923
	-17.8818	11.0235	-12.2217	-3.46624			-18.7472	5.33454	-13.3626	-7.90729
	-17.9126	10.7544	-12.2185	-3.37254			-18.7851	5.05619	-13.3625	-7.90295
	-17.9195	10.7011	-12.2098	-3.13575			-18.7864	5.04615	-13.361	-7.84161
	-17.9274	10.4484	-12.2078	-3.06475			-18.7984	4.9595	-13.3551	-7.60726
	-17.9293	10.3771	-12.2006	-2.80506			-18.8258	4.75973	-13.3547	-7.59064
	-17.9224	10.1278	-12.1991	-2.75623			-18.8289	4.73699	-13.3451	-7.31105
	-17.9201	10.0504	-12.1906	-2.47065			-18.8593	4.47213	-13.3438	-7.27286
	-17.9129	9.80522	-12.1897	-2.44452			-18.8661	4.41969	-13.3346	-7.01465
	-17.9101	9.72298	-12.1793	-2.13783			-18.8753	4.17454	-13.3324	-6.95372
	-17.9024	9.48178	-12.1792	-2.13324			-18.8775	4.10533	-13.3243	-6.71828
	-17.8995	9.39523	-12.177	-2.06827			-18.8755	3.86553	-13.3213	-6.63208
	-17.8875	9.15407	-12.1686	-1.82016			-18.8747	3.79115	-13.3144	-6.42087
	-17.8825	9.06689	-12.168	-1.80255			-18.8745	3.55412	-13.3108	-6.3114
	-17.8731	8.82733	-12.1582	-1.50503			-18.874	3.47466	-13.3035	-6.12327
	-17.8696	8.73857	-12.1569	-1.4644			-18.873	3.24179	-13.2987	-5.98941
	-17.8577	8.50133	-12.1479	-1.19238			-18.8726	3.15824	-13.2925	-5.82414
	-17.8533	8.41125	-12.1458	-1.1282			-18.8671	2.92762	-13.287	-5.6658
	-17.8434	8.1793	-12.1407	-0.883332			-18.8644	2.84426	-13.2819	-5.52316
	-17.8377	8.08562	-12.1388	-0.793682			-18.8622	2.61495	-13.2756	-5.34049
	-17.8165	7.84954	-12.1362	-0.572666			-18.8614	2.53	-13.271	-5.22173
	-17.8089	7.76161	-12.1348	-0.458138			-18.8578	2.30012	-13.2634	-5.01813
	-17.7834	7.5178	-12.1303	-0.262433			-18.8566	2.21283	-13.2601	-4.92088
	-17.7752	7.43923	-12.1276	-0.123256			-18.8546	1.98583	-13.2525	-4.69641
	-17.7564	7.192	-12.1277	0.0464462			-18.8521	1.89419	-13.2497	-4.6206
	-17.7503	7.11835	-12.1281	0.209066			-18.8381	1.66255	-13.2406	-4.37514
	-17.7346	6.86858	-12.1291	0.353265			-18.8332	1.57627	-13.2389	-4.32058
	-17.7303	6.79816	-12.1306	0.538014			-18.8152	1.33653	-13.2302	-4.05444
	-17.7203	6.54928	-12.1326	0.657967			-18.8094	1.25926	-13.229	-4.0214
	-17.7177	6.47758	-12.1361	0.863639			-18.7973	1.01546	-13.2183	-3.73829
	-17.7098	6.22988	-12.1374	0.96265			-18.7933	0.942838	-13.2178	-3.72622
	-17.7071	6.15551	-12.1405	1.19119			-18.7825	0.695598	-13.2105	-3.54005
	-17.7102	5.91536	-12.1417	1.26778			-18.7796	0.625894	-13.2062	-3.42937
	-17.7111	5.83132	-12.1453	1.51578			-18.7735	0.378721	-13.2059	-3.42223
	-17.7164	5.60128	-12.1462	1.57123			-18.772	0.307499	-13.1951	-3.1342
	-17.7184	5.5044	-12.1503	1.84167			-18.7672	0.0620992	-13.1941	-3.10733
	-17.7185	5.28193	-12.1506	1.87543			-18.7654	-0.011581	-13.1855	-2.83728
	-17.7187	5.1747	-12.1524	2.16462			-18.7699	-0.247771	-13.184	-2.78969
	-17.7128	4.95694	-12.1523	2.1769			-18.7712	-0.330405	-13.1742	-2.54073
	-17.709	4.84283	-12.1504	2.36626			-18.7761	-0.554536	-13.1718	-2.47384
	-17.6985	4.62585	-12.1492	2.47884			-18.7779	-0.648907	-13.1633	-2.24325
	-17.6925	4.50998	-12.1491	2.4861			-18.7784	-0.863649	-13.1602	-2.15678
	-17.6822	4.29473	-12.1418	2.77647			-18.7789	-0.967136	-13.1518	-1.9455
	-17.6767	4.17713	-12.141	2.80353			-18.7756	-1.1755	-13.1474	-1.84018
	-17.6648	3.96454	-12.1361	3.07254			-18.7731	-1.28469	-13.1395	-1.6456
	-17.6576	3.84501	-12.1352	3.11993			-18.7662	-1.49103	-13.1344	-1.52118
	-17.6458	3.63457	-12.1292	3.36945			-18.7621	-1.60123	-13.1266	-1.34506
	-17.6393	3.51398	-12.1278	3.43646			-18.7562	-1.80553	-13.1203	-1.20378
	-17.6316	3.30982	-12.1219	3.66699			-18.7532	-1.91715	-13.1124	-1.0451
	-17.6274	3.18401	-12.1199	3.75344			-18.7472	-2.11923	-13.1048	-0.886597
	-17.6221	2.98947	-12.1124	3.96236			-18.7433	-2.23284	-13.0975	-0.744964
	-17.6184	2.85477	-12.1086	4.06644			-18.7391	-2.43311	-13.0883	-0.568711
	-17.6099	2.667	-12.0999	4.25708			-18.7369	-2.54788	-13.0824	-0.446447
	-17.6032	2.52548	-12.0944	4.37896			-18.7376	-2.74217	-13.0731	-0.251886
	-17.5889	2.3369	-12.0868	4.55328			-18.7386	-2.8619	-13.0679	-0.149036
	-17.5789	2.19575	-12.0808	4.69315			-18.7409	-3.04728	-13.057	0.0639221
	-17.5659	2.00485	-12.0747	4.85108			-18.7425	-3.17563	-13.053	0.147389
	-17.5562	1.86563	-12.069	5.00891			-18.7409	-3.35482	-13.0417	0.378235
	-17.5459	1.67464	-12.0657	5.15105			-18.7394	-3.48988	-13.0386	0.442511
	-17.5376	1.53522	-12.0615	5.32794			-18.7314	-3.67004	-13.0262	0.695179
	-17.5224	1.3413	-12.0592	5.45072			-18.7263	-3.80488	-13.0239	0.739181
	-17.5118	1.20453	-12.0555	5.64617			-18.7184	-3.98747	-13.0097	1.01106
	-17.4907	1.00177	-12.0527	5.75029			-18.7124	-4.12064	-13.0085	1.03489
	-17.4775	0.874171	-12.0466	5.96582			-18.706	-4.30361	-12.9941	1.32823
	-17.4623	0.66748	-12.0446	6.05123			-18.7006	-4.43719	-12.9939	1.33244
	-17.4524	0.54585	-12.0391	6.28756			-18.6899	-4.62316	-12.9898	1.40243
	-17.4382	0.338693	-12.0372	6.35335			-18.6824	-4.75431	-12.9761	1.634
	-17.4295	0.220022	-12.0295	6.61202			-18.6665	-4.94843	-12.9753	1.64789
	-17.4157	0.011975	-12.0286	6.65738			-18.6565	-5.07058	-12.9586	1.936
	-17.4082	-0.104468	-12.0231	6.93774			-18.6454	-5.26812	-12.9568	1.96822
	-17.3958	-0.312414	-12.0222	6.96221			-18.6379	-5.38436	-12.9421	2.23828
	-17.3885	-0.428919	-12.0112	7.26347			-18.6262	-5.58228	-12.9395	2.28925
	-17.3753	-0.638738	-12.0111	7.26786			-18.619	-5.69566	-12.9223	2.54306
	-17.3676	-0.754721	-12.0082	7.34089			-18.6069	-5.89395	-12.9174	2.61197
	-17.3531	-0.968824	-11.9988	7.58246			-18.6004	-6.00493	-12.9014	2.84751
	-17.3445	-1.0825	-11.9983	7.59695			-18.5888	-6.20255	-12.8953	2.93438
	-17.3295	-1.30253	-11.9872	7.89538			-18.5819	-6.31327	-12.8805	3.15124
	-17.322	-1.41177	-11.986	7.92878			-18.5685	-6.51205	-12.8734	3.25686
	-17.3078	-1.63622	-11.9753	8.20468			-18.5606	-6.62192	-12.8607	3.45514
	-17.3006	-1.7419	-11.9734	8.25679			-18.5456	-6.82438	-12.8531	3.57931
	-17.2858	-1.97033	-11.9639	8.51877			-18.5368	-6.93187	-12.8428	3.76124
	-17.2784	-2.07214	-11.9612	8.58987			-18.5215	-7.14032	-12.834	3.90022
	-17.2604	-2.30632	-11.9516	8.83206			-18.5138	-7.24381	-12.8239	4.06547
	-17.2531	-2.40156	-11.9479	8.92138			-18.4991	-7.45722	-12.8145	4.22011
	-17.2362	-2.63911	-11.9397	9.14406			-18.4917	-7.5577	-12.8043	4.3703
	-17.2298	-2.72868	-11.9358	9.25251			-18.4769	-7.77609	-12.7942	4.53987
	-17.2166	-2.96612	-11.9277	9.45708			-18.4694	-7.87341	-12.7856	4.67914
	-17.2115	-3.05297	-11.9229	9.58521			-18.4521	-8.09926	-12.7749	4.85955
	-17.2043	-3.28665	-11.9129	9.7732			-18.445	-8.19111	-12.7656	4.99032
	-17.2018	-3.37547	-11.9044	9.91675			-18.4285	-8.42312	-12.7521	5.182
	-17.2003	-3.6007	-11.8965	10.086			-18.4222	-8.51059	-12.7435	5.30457
	-17.2001	-3.69635	-11.8891	10.2444			-18.4091	-8.74448	-12.7299	5.5056
	-17.1974	-3.91305	-11.879	10.3986			-18.4041	-8.83002	-12.7238	5.61812
	-17.1963	-4.01472	-11.869	10.5729			-18.3963	-9.06011	-12.7116	5.82669
	-17.1944	-4.22345	-11.86	10.7162			-18.3936	-9.14758	-12.7049	5.92975
	-17.1942	-4.33084	-11.8488	10.902			-18.3902	-9.36906	-12.6899	6.15193
	-17.193	-4.53238	-11.8404	11.0361			-18.3892	-9.46315	-12.685	6.24427
	-17.193	-4.64843	-11.8281	11.2326			-18.3844	-9.67678	-12.6721	6.47524
	-17.1913	-4.84482	-11.8214	11.3587			-18.3822	-9.77701	-12.6675	6.5563
	-17.1906	-4.97035	-11.8108	11.5656			-18.3788	-9.98292	-12.6534	6.79557
	-17.1871	-5.16402	-11.8072	11.6812			-18.3778	-10.0889	-12.6489	6.8672
	-17.1852	-5.29759	-11.7994	11.8956			-18.3755	-10.2855	-12.6328	7.11348
	-17.1805	-5.48884	-11.7951	12.0001			-18.3749	-10.3987	-12.6285	7.17716
	-17.1773	-5.62967	-11.7853	12.2255			-18.3723	-10.587	-12.6109	7.43281
	-17.1699	-5.81911	-11.7814	12.3203			-18.371	-10.7074	-12.607	7.48943
	-17.163	-5.96437	-11.7712	12.5576			-18.3671	-10.8898	-12.588	7.75207
	-17.1513	-6.15712	-11.7676	12.6403			-18.365	-11.0156	-12.5844	7.80158
	-17.1419	-6.30055	-11.7565	12.8844			-18.3605	-11.1932	-12.5648	8.06867
	-17.1263	-6.50205	-11.7523	12.9577			-18.3574	-11.3239	-12.5615	8.11105
	-17.1164	-6.63987	-11.7366	13.2098			-18.3503	-11.4988	-12.5398	8.37951
	-17.0972	-6.85275	-11.7323	13.2738			-18.3437	-11.6328	-12.5371	8.41479
	-17.0852	-6.98281	-11.7144	13.5305			-18.3323	-11.8106	-12.5166	8.69145
	-17.0627	-7.20876	-11.7098	13.5876			-18.3231	-11.9429	-12.5147	8.71807
	-17.0508	-7.3265	-11.6877	13.8523			-18.3074	-12.1282	-12.4945	9.00222
	-17.0223	-7.56752	-11.6839	13.9032			-18.2974	-12.2549	-12.4931	9.02058
	-17.0099	-7.66933	-11.6627	14.1775			-18.2777	-12.449	-12.4702	9.31605
	-16.9718	-7.93194	-11.6593	14.2218			-18.2654	-12.5676	-12.4695	9.32587
	-16.9598	-8.01264	-11.6374	14.5017			-18.2424	-12.7731	-12.4495	9.5833
	-16.9081	-8.30504	-11.6343	14.5388			-18.2303	-12.8801	-12.4466	9.62065
	-16.8989	-8.35701	-11.6107	14.8301			-18.2011	-13.1	-12.4245	9.91285
	-16.8367	-8.68152	-11.6083	14.8577			-18.1885	-13.1929	-12.4237	9.92353
	-16.8331	-8.70038	-11.5841	15.1529			-18.1499	-13.4329	-12.4037	10.2072
	-16.7971	-8.87673	-11.5825	15.1721			-18.1378	-13.5066	-12.4023	10.2274
	-16.7636	-9.04175	-11.5555	15.4801			-18.0873	-13.7743	-12.3829	10.5056
	-16.76	-9.05918	-11.5549	15.4909			-18.0784	-13.8218	-12.3809	10.5356
	-16.6903	-9.38298	-11.5379	15.7724			-18.0186	-14.1212	-12.3617	10.8044
	-16.6763	-9.43908	-11.5355	15.8133			-18.0151	-14.1386	-12.3587	10.8437
	-16.6032	-9.72583	-11.5134	16.1345			-17.9801	-14.3027	-12.3388	11.1017
	-16.5746	-9.83314	-11.5126	16.1462			-17.9476	-14.4563	-12.3353	11.1499
	-16.511	-10.0695	-11.4932	16.4502			-17.9441	-14.4725	-12.3173	11.4087
	-16.4673	-10.2311	-11.4918	16.4718			-17.8773	-14.774	-12.3134	11.4685
	-16.4174	-10.4139	-11.4714	16.7666			-17.8641	-14.8262	-12.2969	11.7199
	-16.3562	-10.6339	-11.4693	16.7984			-17.7948	-15.0925	-12.2923	11.7907
	-16.3205	-10.761	-11.4519	17.0871			-17.7674	-15.1924	-12.2751	12.0297
	-16.2544	-10.9996	-11.4492	17.1294			-17.7063	-15.4124	-12.2691	12.11
			-11.429	17.4071			-17.6632	-15.5634	-12.2489	12.3414
			-11.4254	17.459			-17.614	-15.734	-12.242	12.4343
			-11.4031	17.7232			-17.5527	-15.939	-12.2281	12.6574
			-11.3983	17.7842			-17.517	-16.0573	-12.2205	12.7609
			-11.3775	18.0351			-17.4506	-16.2775	-12.2096	12.9798
			-11.3717	18.1058					-12.204	13.0998
			-11.3532	18.3486					-12.19	13.2846
			-11.3469	18.4302					-12.179	13.4041
			-11.3286	18.6652					-12.1636	13.5984
			-11.3225	18.7596					-12.1527	13.7366
			-11.3076	18.981					-12.1176	13.9218
			-11.2996	19.0836					-12.0883	14.0712
			-11.2823	19.2976					-12.0727	14.2455
			-11.2731	19.4149					-12.0582	14.4054
			-11.2596	19.6161					-12.0525	14.5619
			-11.2511	19.7422					-12.0479	14.7245
			-11.2383	19.9342					-12.0328	14.8709
			-11.2291	20.0707					-12.0159	15.0428
			-11.219	20.25					-12.0008	15.1879
			-11.2104	20.3946					-11.9798	15.371
			-11.1988	20.5617					-11.9707	15.5135
			-11.1881	20.7147					-11.9525	15.7021
			-11.1768	20.8728					-11.9451	15.822
			-11.1656	21.037					-11.5679	19.3554
			-11.1618	21.1868					-11.5607	19.4272
			-11.1427	21.5035					-11.5309	19.6967
			-11.1171	21.6876					-11.5223	19.7641
			-11.1089	21.8289					-11.411	20.7255
			-11.0919	22.0158					-11.3329	21.4228
			-11.0821	22.1382					-11.3261	21.4944
			-11.0753	22.3412					-11.2674	22.139
			-11.0667	22.4651					-11.2605	22.1989
			-10.842	25.593					-11.2274	22.4797
			-10.8386	25.663					-11.0857	23.9135
			-10.8231	25.9262					-11.0822	23.9593
			-10.8192	25.9902					-11.0559	24.2744
			-10.805	26.2441					-11.0525	24.3143
			-10.7999	26.3079					-11.0253	24.621
			-10.7795	26.5661					-11.0216	24.6584
			-10.7741	26.6332					-10.9922	24.9674
			-10.7529	26.8974					-10.9889	25.0037
			-10.7466	26.9634					-10.9607	25.3109
			-10.7204	27.2238					-10.9581	25.345
			-10.7146	27.2926					-10.9348	25.6531
			-10.6938	27.5616					-10.9322	25.6826
			-10.6893	27.6282					-10.906	26.0001
			-10.6727	27.8913					-10.8813	26.3633
			-10.6708	27.9582					-10.8578	26.6908
			-10.6597	28.2343					-10.8563	26.7082
			-10.6568	28.2908					-10.8334	27.036
			-10.6424	28.5557					-10.8337	27.0528
			-10.5969	29.5832					-10.8146	27.3774
			-10.5946	29.6261					-10.8137	27.3837
			-10.5794	29.9147					-10.7822	27.7319
			-10.5778	29.9586					-10.7811	27.7421
			-10.5654	30.2603					-10.7531	28.0874
			-10.5635	30.2989					-10.7523	28.0955
			-10.5479	30.595					-10.7239	28.4404
			-10.546	30.63					-10.7236	28.446
			-10.5315	30.9193					-10.6956	28.7873
			-10.53	30.954					-10.6951	28.7912
			-10.5178	31.2478					-10.6565	29.1476
			-10.5161	31.2807					-10.655	29.163
			-10.5012	31.5776					-10.6197	29.5059
			-10.4993	31.6055					-10.6175	29.5276
			-10.48	31.9058					-10.5877	29.8527
			-10.4511	32.2505					-10.5847	29.8819
			-10.4293	32.5602					-10.5543	30.2012
			-10.4272	32.5768					-10.5503	30.2374
			-10.392	32.8909					-10.5172	30.5479
			-10.3916	32.907					-10.5122	30.5953
			-10.3597	33.2174					-10.4807	30.9062
			-10.3586	33.2234					-10.4735	30.9662
			-10.3154	33.5545					-10.4388	31.2697
			-10.314	33.564					-10.4302	31.3457
			-10.2769	33.8864					-10.3975	31.6426
			-10.2759	33.894					-10.3871	31.7366
			-10.2376	34.2204					-10.3849	31.7588
			-10.237	34.2256					-10.3849	31.7588
			-10.1987	34.5454					-10.3037	31.746
			-10.1981	34.549					-10.0166	31.7089
			-10.1457	34.8734					-9.97552	31.7032
			-10.1435	34.8878					-9.74989	31.6748
			-10.0932	35.2084					-9.64707	31.6621
			-10.0902	35.2281					-9.62864	31.6604
			-10.048	35.5241					-9.32175	31.6284
			-10.0435	35.5516					-9.2497	31.6253
			-9.99605	35.8521					-8.99951	31.6147
			-9.9904	35.8869					-8.8843	31.6107
			-9.94307	36.1853					-8.67767	31.5988
			-9.93538	36.2305					-8.52476	31.5939
			-9.88631	36.5272					-8.35602	31.5879
			-9.87576	36.5835					-8.16711	31.5838
			-9.82381	36.8687					-8.03403	31.5824
			-9.81132	36.9377					-7.8108	31.5752
			-9.76323	37.2072					-7.7159	31.5714
			-9.74621	37.2916					-7.45521	31.5588
			-9.74245	37.3115					-7.39389	31.5554
			-9.74245	37.3115					-7.08248	31.5296
			-9.66254	37.2879					-7.06729	31.5285
			-9.3746	37.212					-6.96733	31.5186
			-9.33334	37.2007					-6.73826	31.494
			-9.1056	37.1415					-6.69907	31.4882
			-9.00162	37.1146					-6.40803	31.4521
			-8.98279	37.1101					-6.30372	31.4345
			-8.66979	37.0313					-6.07466	31.4002
			-8.59568	37.015					-5.90264	31.3701
			-8.33811	36.9577					-5.74405	31.3437
			-8.21978	36.934					-5.50331	31.3009
			-8.00782	36.8872					-5.41342	31.286
			-7.85123	36.8568					-5.08472	31.2143
			-7.6785	36.8228					-5.08043	31.2135
			-7.48577	36.7843					-5.06239	31.21
			-7.34989	36.7586					-4.7499	31.1473
			-7.12076	36.7128					-4.67043	31.1294
			-7.02348	36.6927					-4.41785	31.0765
			-6.7628	36.6398					-4.24698	31.0402
			-6.70155	36.627					-4.08544	31.006
			-6.39502	36.5527					-3.802	30.9372
			-6.38004	36.5492					-3.74754	30.9234
			-6.28189	36.5253					-3.58656	30.8867
			-6.05795	36.4696					-3.41294	30.8453
			-6.01988	36.4588					-3.35239	30.8322
			-5.73679	36.3855					-3.07595	30.7684
			-5.63584	36.357					-2.89506	30.7245
			-5.41406	36.2986					-2.73872	30.6853
			-5.24552	36.254					-2.44093	30.6209
			-5.09014	36.2141					-2.40323	30.6118
			-4.85418	36.1542					-2.30857	30.5889
			-4.76597	36.1326					-2.06788	30.5278
			-4.44274	36.0447					-1.95772	30.5007
			-4.43851	36.0437					-1.72717	30.445
			-4.42058	36.0391					-1.45949	30.381
			-4.11004	35.9585					-1.3916	30.3631
			-4.03177	35.9368					-1.25854	30.3302
			-3.7825	35.871					-1.05079	30.2754
			-3.61259	35.8253					-0.940231	30.2508
			-3.45201	35.7821					-0.712844	30.1956
			-3.17103	35.7					-0.425006	30.1283
			-3.11707	35.6836					-0.370554	30.1157
			-2.95741	35.6387					-0.268519	30.0906
			-2.78521	35.5886					-0.0221545	30.0285
			-2.72519	35.5718					0.113817	29.9954
			-2.4515	35.4913					0.322357	29.9471
			-2.27436	35.438					0.651717	29.8639
			-2.12002	35.3904					0.67329	29.8587
			0.280922	34.5504					0.709411	29.8488
			0.379814	34.5106					1.02946	29.7603
			0.620188	34.4144					1.24174	29.7088
			0.758391	34.3639					1.3814	29.676
			0.969891	34.288					1.62066	29.6126
			1.29427	34.1628					1.73245	29.5798
			1.31561	34.1547					1.80503	29.5611
			1.35099	34.1403					2.08776	29.4953
			1.66554	34.0077					2.43605	29.4058
			1.87523	33.9223					2.45566	29.4012
			2.24852	33.7713					2.48076	29.3955
			2.36271	33.7252					2.8173	29.3034
			2.43654	33.6946					3.14157	29.2176
			2.71581	33.5804					3.19105	29.2044
			3.05245	33.4182					3.24304	29.1931
			3.07134	33.4095					3.5457	29.1279
			3.09615	33.3979					3.80309	29.0715
			3.76726	33.0192					3.9127	29.0495
			3.81665	32.9906					4.03814	29.024
			3.86748	32.965					4.26589	28.9779
			4.16647	32.8256					4.45187	28.9354
			4.42815	32.6913					4.63021	28.8826
			4.54317	32.6279					4.82147	28.8361
			4.6747	32.5557					5.08394	28.6291
			4.90343	32.4415					5.11637	28.6048
			5.09961	32.3312					5.46219	28.5509
			5.28414	32.2195					5.73447	28.4683
			5.46854	32.1272					5.84809	28.4657
			5.73955	31.7618					5.97206	28.4179
			5.7723	31.7192					6.24666	28.3367
			6.10062	31.5937					6.52792	28.2563
			6.35891	31.4477					6.62625	28.2339
			6.46685	31.4204					6.70292	28.2014
			6.58346	31.3371					7.0204	28.0867
			6.85195	31.2068					7.32205	27.9748
			7.12539	31.0697					7.41939	27.9388
			7.22085	31.0277					7.58023	27.8832
			7.29775	30.9776					7.83401	27.7926
			7.61053	30.7938					8.0005	27.7339
			7.90576	30.6239					8.24549	27.6467
			7.99944	30.5713					8.64168	27.5007
			8.14669	30.4913					8.66322	27.4936
			8.37791	30.3621					8.67752	27.4886
			8.52948	30.2803					9.06089	27.3638
			8.75337	30.1603					9.41351	27.2324
			9.11689	29.9575					9.45975	27.2129
			9.13663	29.9473					9.53658	27.1789
			9.14979	29.9407					9.85864	27.0358
			9.50802	29.7709					10.0572	26.949
			9.84446	29.6094					10.2735	26.8174
			9.88928	29.5862					10.5322	26.6556
			9.96523	29.5484					10.6166	26.6125
			10.284	29.3886					10.6166	26.6125
			10.4824	29.2923					10.6293	26.3608
			10.6996	29.1519					10.6206	26.3133
			10.9588	28.9784					10.6532	26.218
			11.0426	28.9316					10.7274	25.9671
			11.0426	28.9316					10.7365	25.8186
			11.0542	28.6888					10.7706	25.6133
			11.0453	28.6437					10.7692	25.3933
			11.0782	28.547					10.7912	25.2623
			11.1523	28.2941					10.7976	24.9816
			11.161	28.1489					10.8088	24.9037
			11.1945	27.9466					10.8451	24.6077
			11.191	27.7332					10.8508	24.5679
			11.2115	27.6042					10.8525	24.5574
			11.253	26.9583					10.8385	24.2215
			11.2628	26.9192					11.0401	22.8874
			11.2642	26.9088					11.4261	21.0364
			11.2422	26.5803					11.462	20.9181
			11.7855	23.479					11.5383	20.7016
			11.8198	23.3658					11.5931	20.5307
			11.8942	23.1574					11.579	20.335
			11.9466	22.9958					11.68	20.0289
			11.9302	22.8186					11.6977	19.9836
			12.0255	22.5231					11.7086	19.9381
			12.0424	22.479					11.7797	19.6322
			12.0534	22.4346					11.8123	19.4028
			12.1225	22.1357					11.8355	19.2813
			12.1526	21.9275					11.8841	19.0644
			12.1744	21.8172					11.9092	18.9329
			12.2232	21.6034					11.8993	18.8844
			12.2478	21.4737					11.9366	18.581
			12.2368	21.4286					11.8971	18.4629
			12.2503	21.136					11.8995	18.2165
			12.2681	21.0381					12.2057	14.9045
			12.2843	20.8124					12.2002	14.861
			12.7701	18.1959					12.1842	14.2531
			12.6744	18.1056					12.1825	14.2089
			12.5282	17.4428					12.2013	13.9216
			12.5218	17.3982					12.1975	13.8445
			12.5122	16.3595					12.2077	13.595
			12.5179	16.1057					12.2352	13.4729
			12.5435	15.9823					12.2302	13.2628
			12.5367	15.775					12.2236	13.1229
			12.5276	15.6366					12.2203	12.9277
			12.5206	15.443					12.2255	12.772
			12.5235	15.2894					12.2274	12.5911
			12.5226	15.1113					12.2328	12.4074
			12.5267	14.9284					12.2316	12.2568
			12.5245	14.7788					12.2397	12.0423
			12.53	14.5703					12.2347	11.9167
			12.5238	14.449					12.2493	11.6653
			12.5372	14.2052					12.2537	11.5777
			12.5411	14.1202					12.246	11.3026
			12.5354	13.8542					12.25	11.2361
			12.5397	13.7893					12.26	10.9304
			12.5523	13.4853					12.2656	10.903
			12.5579	13.4577					12.2345	10.6397
			12.5254	13.1987					12.2019	10.5705
			12.493	13.133					12.1857	10.3542
			12.4768	12.9183					12.1692	10.2399
			12.4604	12.8056					12.1283	10.0804
			12.4203	12.649					12.1189	9.91471
			12.411	12.4836					12.1226	9.77613
			12.4142	12.3484					12.0813	9.57695
			12.3732	12.1573					12.0671	9.49955
			12.3577	12.0825					12.0293	9.23906
			12.3151	11.8303					12.0282	9.21968
			12.3137	11.8114					12.0138	9.14309
			12.2982	11.7376					11.9832	8.94782
			12.2646	11.5492					11.9741	8.90145
			12.2548	11.5045					11.9468	8.66861
			12.2226	11.2801					11.9235	8.56061
			12.1975	11.1764					11.8915	8.39811
			12.1653	11.0199					11.8475	8.21924
			12.1212	10.8481					11.8304	8.12919
			12.1041	10.7601					11.7802	7.88312
			12.0537	10.5198					11.7757	7.85296
			12.0488	10.4902					11.7479	7.69994
			12.0189	10.3401					11.7259	7.57174
			11.9952	10.2144					11.7208	7.54735
			11.9897	10.1905					11.6692	7.29871
			11.9352	9.9462					11.6478	7.2125
			11.9128	9.86178					11.6212	7.01188
			11.8864	9.66342					11.5985	6.87813
			11.8639	9.53152					11.5862	6.70337
			11.8532	9.35639					11.5742	6.54417
			11.8427	9.1969					11.5649	6.37734
			11.8354	9.02907					11.5558	6.2135
			11.8281	8.86424					11.5525	6.03947
			11.8287	8.69066					11.5489	5.87838
			11.8285	8.53001					11.5459	5.692
			11.8292	8.3445					11.5417	5.54363
			11.828	8.19693					11.5418	5.33875
			11.8342	7.99382					11.538	5.2087
			11.8344	7.86525					11.5511	4.9674
			11.8521	7.63397					11.5536	4.87185
			11.8566	7.54263					11.5629	4.59568
			11.8689	7.27903					11.5662	4.53409
			11.8728	7.22013					11.5792	4.22424
			11.8873	6.92217					11.5795	4.19881
			11.8877	6.89776					11.5844	3.87334
			11.8869	6.58593					11.5842	3.86246
			11.8865	6.57553					11.5895	3.78323
			11.8921	6.50008					11.6058	3.52865
			11.9096	6.25787					11.6073	3.49262
			11.9102	6.22291					11.6165	3.19705
			11.9115	5.93629					11.6155	3.14413
			11.9086	5.88429					11.6123	2.86768
			11.8954	5.61244					11.6087	2.81941
			11.8905	5.56489					11.6056	2.53855
			11.8796	5.28679					11.6004	2.50132
			11.8735	5.24944					11.5694	2.39375
			11.8401	5.14283					11.5317	2.26261
			11.7997	5.013					11.52	2.21555
			11.787	4.96618					11.4871	1.99085
			11.7474	4.73978					11.471	1.8885
			11.7282	4.6368					11.428	1.73835
			11.6811	4.48714					11.3918	1.56882
			11.6401	4.31709					11.3694	1.49253
			11.6164	4.23974					11.3059	1.28023
			11.5489	4.02488					11.2989	1.25737
			11.5415	4.00177					11.2967	1.24914
			11.5391	3.99342					11.2261	1.0114
			11.4692	3.75322					11.2072	0.924672
			11.4508	3.6651					11.1637	0.742867
			11.4095	3.48275					11.1378	0.592383
			11.3853	3.33078					11.1133	0.458637
			11.3621	3.19754					11.0825	0.263545
			11.3332	3.00271					11.0768	0.163309
			11.3269	2.90344					11.0363	-0.0693263
			11.2853	2.67574					11.0246	-0.118373
			11.2743	2.62805					10.979	-0.386137
			11.2325	2.36589					10.9768	-0.398303
			11.2305	2.35401					10.9568	-0.715881
			11.2087	2.05375					10.9557	-0.737924
			11.2074	2.03288					10.9469	-1.04716
			11.1974	1.73763					10.9455	-1.0735
			11.196	1.71254					10.9294	-1.36156
			11.174	1.4391					10.9263	-1.4104
			11.17	1.39275					10.9068	-1.66718
			11.1485	1.14267					10.9004	-1.74067
			11.1415	1.07119					10.8745	-1.96268
			11.116	0.853252					10.8629	-2.06985
			11.1047	0.747935					10.8416	-2.25383
			11.0827	0.564398					10.8247	-2.3994
			11.0652	0.419159					10.8095	-2.54487
			11.0487	0.273663					10.79	-2.72752
			11.0279	0.0910966					10.7743	-2.83302
			11.0119	-0.0155076					10.7415	-3.05624
			10.9785	-0.241071					10.7334	-3.11308
			10.9691	-0.298964					10.694	-3.38684
			10.9241	-0.577679					10.6932	-3.39259
			10.9231	-0.583559					10.6888	-3.42287
			10.918	-0.614482					10.6531	-3.67032
			10.876	-0.867202					10.6465	-3.71727
			10.8681	-0.915154					10.6059	-3.94126
			10.8218	-1.13916					10.588	-4.05092
			10.8008	-1.24892					10.5656	-4.22228
			10.7743	-1.41965					10.5467	-4.38441
			10.7514	-1.5814					10.5328	-4.51396
			10.734	-1.70949					10.5061	-4.7206
			10.7019	-1.91301					10.4947	-4.80418
			10.689	-1.99444					10.4679	-5.05596
			10.6571	-2.2407					10.4609	-5.09775
			10.6498	-2.28244					10.4254	-5.31705
			10.6125	-2.50178					10.4157	-5.37645
			10.6024	-2.56114					10.4144	-5.38757
			10.6009	-2.5723					10.3886	-5.68222
			10.5697	-2.866					10.3856	-5.72318
			10.5659	-2.90686					10.3646	-5.99138
			10.5304	-3.17589					10.3583	-6.05934
			10.5204	-3.24396					10.3379	-6.29983
			10.486	-3.48597					10.3311	-6.39517
			10.4736	-3.58197					10.3057	-6.60467
			10.4379	-3.79203					10.2998	-6.7311
			10.4257	-3.9199					10.2852	-6.91408
			10.394	-4.1041					10.2731	-7.06369
			10.3679	-4.25452					10.2568	-7.2154
			10.3378	-4.40265					10.2502	-7.39984
			10.3147	-4.58472					10.248	-7.53357
			10.3006	-4.71673					10.2345	-7.73443
			10.269	-4.91317					10.2236	-7.84011
			10.2515	-5.01713					10.21	-8.0655
			10.2241	-5.24054					10.202	-8.1401
			10.2182	-5.32293					10.1636	-8.37777
			10.1881	-5.58668					10.1591	-8.41798
			10.1853	-5.62987					10.1216	-8.69632
			10.1592	-5.92725					10.1204	-8.70567
			10.1584	-5.9373					10.1092	-8.79011
			10.1507	-6.02805					10.0815	-8.99244
			10.1318	-6.24595					10.0787	-9.01528
			10.1299	-6.27054					10.031	-9.26381
			10.1042	-6.56114					10.0188	-9.32347
			10.0973	-6.63105					9.98619	-9.54543
			10.0748	-6.86411					9.97375	-9.64427
			10.0668	-6.96819					9.94565	-9.83027
			10.0454	-7.16107					9.92744	-9.96827
			10.032	-7.30448					9.90207	-10.1099
			10.01	-7.44913					9.86453	-10.2976
			9.97573	-7.64001					9.84577	-10.3779
			9.95671	-7.71977					9.80955	-10.6286
			9.91984	-7.97065					9.80342	-10.6563
			9.91352	-7.99821					9.78172	-10.7771
			9.89112	-8.11907					9.75327	-10.9253
			9.86215	-8.26669					9.74743	-10.9605
			9.85619	-8.30192					9.70015	-11.1907
			9.80927	-8.53125					9.67988	-11.2935
			9.78911	-8.63396					9.64302	-11.451
			9.75097	-8.79221					9.60947	-11.6253
			9.71605	-8.9682					9.58731	-11.7116
			9.69511	-9.05478					9.53452	-11.9582
			9.64601	-9.30304					9.5307	-11.9719
			9.64242	-9.31689					9.52023	-12.0184
			9.63274	-9.36402					9.46902	-12.2276
			9.58567	-9.57487					9.45093	-12.2938
			9.56896	-9.6415					9.39342	-12.4651
			9.51461	-9.814					9.35089	-12.625
			9.47459	-9.97681					9.32431	-12.7064
			9.45033	-10.0578					9.25985	-12.9387
			9.39208	-10.2891					9.25537	-12.9526
			9.38803	-10.3029					9.25352	-12.9582
			9.38634	-10.3085					9.16573	-13.1832
			9.30943	-10.5364					9.15387	-13.2923
			9.30227	-10.6492					9.10709	-13.4342
			9.25889	-10.7955					9.04757	-13.6227
			9.20357	-10.9908					9.03274	-13.6702
			9.19085	-11.0385					8.99387	-13.7903
			9.15703	-11.1592					8.95526	-13.9022
			9.12296	-11.2707					8.93765	-13.9508
			9.10722	-11.319					8.85957	-14.1207
			9.04176	-11.4874					8.8081	-14.2835
			9.00209	-11.6531					8.77804	-14.349
			8.97572	-11.7169					8.72856	-14.4556
			8.93234	-11.8207					8.67893	-14.5639
			8.88974	-11.9258					8.64905	-14.6301
			8.86414	-11.9907					8.596	-14.8013
			8.80998	-12.1394					8.5216	-14.9936
			8.73576	-12.3075					8.50551	-15.037
			8.72144	-12.3473					8.47349	-15.1138
			8.69258	-12.4173					8.40984	-15.2687
			8.63544	-12.5561					8.3743	-15.3564
			8.60275	-12.6353					8.31259	-15.4909
			8.5454	-12.7585					8.21535	-15.6988
			8.45715	-12.9485					8.21185	-15.706
			8.4541	-12.955					8.20962	-15.7108
			8.45215	-12.9594					8.11598	-15.9335
			8.3588	-13.1518					8.06222	-16.0718
			8.30429	-13.2736					8.02968	-16.1686
			8.27006	-13.3638					7.95624	-16.3848
			8.19293	-13.5636					7.94685	-16.4119
			8.18332	-13.5885					7.94277	-16.4242
			8.17914	-13.5998					7.86316	-16.6333
			8.09332	-13.8137					7.81473	-16.7549
			8.04113	-13.9378					7.77883	-16.8533
			8.00233	-14.0389					7.62154	-17.3123
			7.85705	-14.5088					7.57884	-17.4174
			7.82226	-14.6156					7.5495	-17.5523
			7.79923	-14.7472					7.51297	-17.7633
			7.7683	-14.9525					7.50152	-17.8296
			7.7572	-15.0164					7.44766	-17.954
			7.70552	-15.1339					7.41064	-18.0586
			7.6729	-15.2353					7.38683	-18.1104
			7.65095	-15.2857					7.32987	-18.3
			7.60314	-15.4729					7.27618	-18.4586
			7.55811	-15.6269					7.25384	-18.5458
			7.53283	-15.7073					7.19056	-18.7414
			7.46197	-15.8872					7.17697	-18.7898
			7.44575	-15.9321					7.17004	-18.8091
			7.43781	-15.9499					7.11243	-19.0333
			7.35538	-16.1604					7.08014	-19.1517
			7.31006	-16.2711					7.04656	-19.2769
			7.26293	-16.3904					6.99715	-19.4941
			7.18941	-16.5974					6.98825	-19.5286
			7.17664	-16.6304					6.96667	-19.6305
			7.14342	-16.7281					6.93282	-19.7821
			7.09219	-16.8732					6.91969	-19.8357
			7.07289	-16.9244					6.87366	-20.0324
			7.00514	-17.1124					6.84071	-20.1776
			6.95621	-17.2512					6.81009	-20.2784
			6.91614	-17.3489					6.75804	-20.5163
			6.84075	-17.5807					6.75461	-20.5306
			6.83598	-17.5947					6.74529	-20.5749
			6.82239	-17.6382					6.69583	-20.7812
			6.75362	-17.8396					6.67662	-20.8566
			6.72733	-17.9131					6.63355	-21.0281
			6.66889	-18.0811					6.59067	-21.1975
			6.61055	-18.247					6.56542	-21.2694
			6.57974	-18.3178					6.51896	-21.4514
			6.51822	-18.4986					6.50146	-21.513
			6.49573	-18.5596					6.49552	-21.5388
			6.48765	-18.5852					6.43501	-21.7568
			6.41641	-18.8035					6.39846	-21.8783
			6.37322	-18.9247					6.36547	-21.9973
			6.33491	-19.0466					6.30316	-22.2158
			6.26199	-19.27					6.2966	-22.2377
			6.25463	-19.2926					6.28076	-22.2902
			6.23683	-19.3467					6.22543	-22.4729
			6.17483	-19.5359					6.20078	-22.5493
			6.14721	-19.6154					6.15022	-22.6993
			6.09163	-19.7798					6.08784	-22.8759
			6.02337	-19.9748					6.06868	-22.9177
			6.0057	-20.0225					6.03549	-22.9918
			5.97489	-20.107					5.97427	-23.1239
			5.918	-20.2572					5.93878	-23.2006
			5.88525	-20.3454					5.87812	-23.3262
			5.82977	-20.4931					5.78815	-23.5232
			5.74576	-20.7219					5.7845	-23.5305
			5.74225	-20.7305					5.7787	-23.5413
			5.73664	-20.7433					5.67986	-23.7193
			5.64204	-20.955					5.61908	-23.842
			5.5828	-21.0982					5.58134	-23.916
			5.54363	-21.1809					5.52855	-24.0349
			5.48719	-21.3125					5.48771	-24.1185
			5.44434	-21.4046					5.46315	-24.1736
			5.41838	-21.4653					5.38555	-24.3176
			5.34334	-21.6254					5.2965	-24.5101
			5.25622	-21.8358					5.28894	-24.5239
			5.24805	-21.85					5.27934	-24.5445
			5.23756	-21.8712					5.26239	-24.5772
			5.21976	-21.905

## Sheet: #3_flexion-extension
S2 Dataset	flexion at 7.5 Nm						extension at 7.5 Nm
	sub-ROI vertebra		sub-ROI disc				sub-ROI vertebra		sub-ROI disc
	Coord X (mm)	Coord Y (mm)	Coord X (mm)	Coord Y (mm)			Coord X (mm)	Coord Y (mm)	Coord X (mm)	Coord Y (mm)
	-4.09971	-18.3386	15.0649	-24.8354			-5.46891	-18.1747	14.8208	-24.8205
	-4.23656	-18.2825	14.9677	-24.823			-5.61334	-18.1182	14.7232	-24.8079
	-4.39229	-18.2193	14.8257	-24.8104			-5.77764	-18.0544	14.5805	-24.7952
	-4.63099	-18.1166	14.5367	-24.7781			-6.02967	-17.9522	14.29	-24.7624
	-4.72718	-18.0768	14.4168	-24.7663			-6.13125	-17.9125	14.1693	-24.7504
	-4.78315	-18.0569	14.103	-24.7255			-6.19017	-17.8927	13.8541	-24.709
	-5.06127	-17.9646	14.0127	-24.7145			-6.48232	-17.8009	13.7633	-24.6978
	-5.28022	-17.8804	13.6629	-24.6662			-6.71463	-17.7177	13.4127	-24.6487
	-5.39473	-17.8369	13.6109	-24.6595			-6.83612	-17.6746	13.3606	-24.6419
	-5.59585	-17.757	12.8097	-24.576			-7.05058	-17.5959	12.5562	-24.5564
	-5.72634	-17.7065	12.7959	-24.5737			-7.19	-17.5464	12.5423	-24.5541
	-5.79713	-17.6796	12.7437	-24.5614			-7.26572	-17.5203	12.49	-24.5417
	-6.05691	-17.5777	12.4261	-24.4651			-7.54449	-17.4209	12.1717	-24.4449
	-6.29859	-17.4904	12.2822	-24.4223			-7.80364	-17.3367	12.0271	-24.4019
	-6.3877	-17.4573	12.0599	-24.3524			-7.8995	-17.3046	11.8037	-24.3317
	-6.57927	-17.3887	11.738	-24.2454			-8.1055	-17.2397	11.4817	-24.2245
	-6.71905	-17.3371	11.697	-24.2318			-8.2565	-17.1913	11.4407	-24.2109
	-6.78281	-17.3139	11.6155	-24.204			-8.32544	-17.1702	11.3588	-24.1829
	-7.04769	-17.2157	11.3372	-24.1075			-8.61261	-17.0806	11.0797	-24.0857
	-7.26351	-17.1296	11.1879	-24.0524			-8.84818	-17.0038	10.9299	-24.0303
	-7.37382	-17.0852	10.9823	-23.9754			-8.96884	-16.964	10.7236	-23.9526
	-7.60711	-16.9941	10.6242	-23.8437			-9.22321	-16.8838	10.3652	-23.8203
	-7.70051	-16.9567	10.2716	-23.7113			-9.32457	-16.8512	10.0126	-23.688
	-7.74475	-16.9398	10.0457	-23.6073			-9.37224	-16.8366	9.78608	-23.5836
	-8.03031	-16.8297	9.92995	-23.5554			-9.6801	-16.741	9.66995	-23.5315
	-8.21756	-16.764	9.79195	-23.4896			-9.88057	-16.6842	9.53184	-23.4651
	-8.36193	-16.7116	9.59347	-23.3911			-10.0354	-16.6386	9.33271	-23.364
	-8.68959	-16.5951	9.3699	-23.2597			-10.3863	-16.5364	9.10657	-23.2277
	-8.69468	-16.5932	9.27263	-23.2037			-10.3918	-16.5348	9.00822	-23.1691
	-8.70649	-16.5891	9.19998	-23.1607			-10.4044	-16.5311	8.93494	-23.1237
	-9.02982	-16.481	8.95322	-23.0099			-10.7479	-16.435	8.6873	-22.9668
	-9.15867	-16.4411	8.70135	-22.8393			-10.8837	-16.3988	8.4345	-22.7875
	-9.36872	-16.3744	8.64456	-22.7994			-11.1056	-16.3376	8.37603	-22.7444
	-9.61707	-16.3079	8.5207	-22.7102			-11.3659	-16.2759	8.24508	-22.6444
	-9.7102	-16.2796	8.35537	-22.5918			-11.4641	-16.2491	8.06952	-22.5114
	-10.0119	-16.203	8.29429	-22.539			-11.781	-16.1763	8.00112	-22.4532
	-10.0531	-16.1924	8.09004	-22.3649			-11.8241	-16.1661	7.76558	-22.2602
	-10.0657	-16.189	7.93347	-22.2369			-11.8373	-16.1629	7.58659	-22.1167
	-10.3991	-16.0991	7.82293	-22.1492			-12.1872	-16.0758	7.4571	-22.0159
	-10.5202	-16.0699	7.56701	-21.9568			-12.3143	-16.0473	7.16197	-21.7835
	-10.7472	-16.0143	7.55566	-21.9485			-12.5528	-15.993	7.14841	-21.7737
	-10.9647	-15.9647	7.53183	-21.9321			-12.7811	-15.9446	7.11987	-21.7538
	-11.0966	-15.9336	7.28989	-21.7599			-12.9198	-15.9142	6.82665	-21.5484
	-11.3951	-15.8725	7.16748	-21.6795			-13.2324	-15.855	6.67658	-21.449
	-11.4449	-15.862	7.02301	-21.5894			-13.2847	-15.8449	6.49724	-21.337
	-11.6367	-15.8164	6.79948	-21.4506			-13.4868	-15.8008	6.21988	-21.1734
	-11.7926	-15.7778	6.75298	-21.4211			-13.6508	-15.7636	6.16219	-21.1391
	-11.8352	-15.7685	6.72087	-21.4028			-13.6955	-15.7547	6.12205	-21.1165
	-12.1375	-15.6965	6.47853	-21.2666			-14.0139	-15.6859	5.8249	-20.9502
	-12.2705	-15.6665	6.19613	-21.1138			-14.1541	-15.6576	5.48098	-20.7731
	-12.4834	-15.6162	5.89827	-20.9582			-14.3789	-15.6098	5.13806	-20.6084
	-12.694	-15.5761	5.61672	-20.801			-14.6005	-15.5722	4.80853	-20.447
	-12.8315	-15.5458	5.60503	-20.7943			-14.7462	-15.5436	4.79475	-20.4402
	-13.1083	-15.4971	5.59129	-20.7874			-15.0384	-15.4975	4.77919	-20.4331
	-13.1825	-15.4842	5.2905	-20.6422			-15.1169	-15.4852	4.44495	-20.2818
	-13.5179	-15.4279	5.04851	-20.5222			-15.4718	-15.431	4.17927	-20.1593
	-13.5369	-15.4246	4.97281	-20.4851			-15.492	-15.4278	4.09659	-20.1219
	-13.7187	-15.4026	4.86625	-20.4371			-15.6839	-15.4071	3.98166	-20.0747
	-13.8905	-15.3823	4.64273	-20.3355			-15.8647	-15.3881	3.74041	-19.9774
	-13.9067	-15.3805	4.47853	-20.2547			-15.8818	-15.3865	3.56373	-19.9021
	-14.2441	-15.3331	4.31511	-20.1748			-16.24	-15.3429	3.38833	-19.8282
	-14.3056	-15.3227	4.09888	-20.0716			-16.3053	-15.3333	3.15657	-19.7297
	-14.5967	-15.2878	3.98632	-20.0172			-16.6125	-15.3019	3.03624	-19.6786
	-14.6937	-15.2738	3.89909	-19.9761			-16.7139	-15.2889	2.94456	-19.6407
	-14.9505	-15.2351	3.65209	-19.8574			-16.9829	-15.2528	2.68523	-19.5316
	-15.0908	-15.2166	3.32551	-19.7021			-17.1292	-15.2352	2.34197	-19.3933
	-15.3041	-15.1851	3.3171	-19.698			-17.3522	-15.2051	2.3331	-19.3897
	-15.4813	-15.1657	3.31076	-19.6949			-17.5376	-15.1866	2.32632	-19.3869
	-15.6564	-15.1497	3.13744	-19.6068			-17.7204	-15.1715	2.14102	-19.3095
	-15.8669	-15.1188	3.13744	-19.6068			-17.943	-15.142	2.14102	-19.3095
	-16.0102	-15.1002	3.13564	-19.5109			-18.0943	-15.1243	2.13132	-19.2215
	-16.2473	-15.0759	3.13258	-19.3441			-18.344	-15.1024	2.11445	-19.0682
	-16.3623	-15.0642	3.13299	-19.1816			-18.4651	-15.0918	2.10046	-18.913
	-16.6255	-15.0353	3.13336	-18.9944			-18.7446	-15.0652	2.0842	-18.7339
	-16.7158	-15.0262	3.13517	-18.8541			-18.8403	-15.0568	2.07369	-18.5986
	-16.9877	-15.0115	3.13786	-18.6479			-19.1297	-15.0435	2.05819	-18.3996
	-17.0705	-15.0069	3.13976	-18.5282			-19.2178	-15.0393	2.04944	-18.2836
	-17.3383	-14.9996	3.14329	-18.3025			-19.5044	-15.0326	2.03281	-18.0646
	-17.4262	-14.9976	3.14528	-18.2031			-19.5984	-15.0309	2.02643	-17.9676
	-17.6863	-14.9893	3.15041	-17.9582			-19.8785	-15.0236	2.01091	-17.7284
	-17.7826	-14.9874	3.15225	-17.8796			-19.9822	-15.022	2.00621	-17.6516
	-18.0316	-14.9808	3.15824	-17.6193			-20.2502	-15.0169	1.99049	-17.3972
	-18.1394	-14.9796	3.15913	-17.5591			-20.366	-15.0163	1.98698	-17.3379
	-18.3519	-14.9754	3.1634	-17.277			-20.5937	-15.0138	1.97072	-17.0603
	-18.3519	-14.9754	3.1635	-17.2364			-20.5937	-15.0138	1.96807	-17.02
	-18.2962	-14.8648	3.16488	-16.9356			-20.5461	-14.9019	1.94913	-16.722
	-18.2563	-14.7763	3.16516	-16.9153			-20.5112	-14.8127	1.94833	-16.7017
	-18.1756	-14.616	3.16953	-16.5974			-20.4394	-14.6511	1.93571	-16.3832
	-18.1516	-14.5661	3.16984	-16.5666			-20.4183	-14.6009	1.93431	-16.3522
	-18.1369	-14.5394	3.17269	-16.2774			-20.4051	-14.574	1.92097	-16.0603
	-18.05	-14.3519	3.17286	-16.2601			-20.3265	-14.385	1.92017	-16.0429
	-17.9793	-14.2134	3.17541	-15.9566			-20.2621	-14.2452	1.90612	-15.7361
	-17.9526	-14.1324	3.17575	-15.9201			-20.2391	-14.1636	1.90449	-15.6992
	-17.8775	-13.9391	3.17542	-15.6377			-20.1727	-13.9684	1.89508	-15.4142
	-17.8638	-13.9029	3.17532	-15.5825			-20.1607	-13.9319	1.89322	-15.3585
	-17.8583	-13.8881	3.17818	-15.3186			-20.1559	-13.9169	1.88681	-15.0896
	-17.8054	-13.6425	3.17902	-15.2454			-20.1129	-13.6711	1.88509	-15.0149
	-17.7847	-13.5647	3.18272	-15.0005			-20.0952	-13.5931	1.88377	-14.7684
	-17.7459	-13.3834	3.18407	-14.9104			-20.0614	-13.4122	1.88328	-14.6776
	-17.7114	-13.2446	3.18935	-14.681			-20.0306	-13.2737	1.88456	-14.4476
	-17.6869	-13.1242	3.19176	-14.5733			-20.0094	-13.1531	1.88511	-14.3397
	-17.6412	-12.9263	3.1962	-14.361			-19.969	-12.955	1.88543	-14.1302
	-17.6322	-12.8605	3.19877	-14.2367			-19.9618	-12.8891	1.88561	-14.0076
	-17.5891	-12.6069	3.20341	-14.0412			-19.9251	-12.635	1.88715	-13.8149
	-17.587	-12.5859	3.20676	-13.9004			-19.9235	-12.6138	1.88827	-13.6762
	-17.565	-12.3814	3.21139	-13.7225			-19.9048	-12.4085	1.89003	-13.5007
	-17.556	-12.2949	3.21553	-13.5664			-19.8973	-12.3216	1.89165	-13.3467
	-17.555	-12.2863	3.22011	-13.4046			-19.8965	-12.3129	1.8933	-13.1866
	-17.5299	-11.9974	3.22496	-13.2319			-19.8741	-12.0219	1.895	-13.0157
	-17.527	-11.9654	3.2299	-13.0868			-19.8716	-11.9896	1.89676	-12.8734
	-17.5077	-11.6955	3.23632	-12.8982			-19.8543	-11.7172	1.8991	-12.6884
	-17.5033	-11.6446	3.24088	-12.7691			-19.8503	-11.6658	1.9012	-12.5601
	-17.4906	-11.3884	3.24826	-12.5636			-19.8395	-11.4075	1.90475	-12.356
	-17.4862	-11.3234	3.2522	-12.4519			-19.8355	-11.342	1.90818	-12.2459
	-17.4657	-11.0893	3.25991	-12.2322			-19.8166	-11.1058	1.91492	-12.0294
	-17.4573	-11.0027	3.26298	-12.1357			-19.8088	-11.0185	1.9168	-11.9339
	-17.4454	-10.7864	3.27067	-11.898			-19.7986	-10.8	1.92158	-11.6987
	-17.4377	-10.6823	3.27315	-11.819			-19.7916	-10.6949	1.92287	-11.6202
	-17.4269	-10.4824	3.28119	-11.5686			-19.7822	-10.4927	1.92714	-11.3709
	-17.4195	-10.3624	3.28329	-11.5061			-19.7756	-10.3713	1.92926	-11.3093
	-17.4062	-10.1802	3.29224	-11.2407			-19.7634	-10.1873	1.93825	-11.0477
	-17.397	-10.0431	3.29312	-11.1932			-19.7552	-10.0488	1.94	-11.0013
	-17.3909	-9.87188	3.29869	-10.9058			-19.7502	-9.87671	1.95083	-10.721
	-17.392	-9.72372	3.29962	-10.875			-19.7525	-9.72784	1.95214	-10.6909
	-17.3907	-9.54831	3.30872	-10.571			-19.7521	-9.55142	1.96503	-10.3937
	-17.3891	-9.40561	3.3091	-10.5567			-19.7514	-9.4079	1.96563	-10.3799
	-17.392	-9.22249	3.31651	-10.2763			-19.7553	-9.22361	1.97732	-10.1079
	-17.3882	-9.08779	3.31756	-10.2372			-19.7521	-9.08797	1.97893	-10.07
	-17.3957	-8.89135	3.32529	-9.92168			-19.7605	-8.8911	1.99053	-9.7647
	-17.4001	-8.76803	3.32572	-9.90341			-19.7655	-8.7675	1.99119	-9.74703
	-17.4178	-8.53813	3.33724	-9.60696			-19.7835	-8.53766	1.99817	-9.45899
	-17.4253	-8.44686	3.3385	-9.57347			-19.7911	-8.44641	1.99891	-9.42645
	-17.4431	-8.18164	3.34636	-9.29348			-19.8075	-8.18061	2.00702	-9.1555
	-17.4477	-8.12683	3.34772	-9.24457			-19.812	-8.12569	2.00843	-9.10817
	-17.4719	-7.82258	3.35705	-8.98157			-19.8338	-7.82098	2.01253	-8.85151
	-17.4733	-7.8076	3.3593	-8.91784			-19.8351	-7.80597	2.01352	-8.78931
	-17.4837	-7.7156	3.37022	-8.66765			-19.8451	-7.71407	2.01811	-8.54409
	-17.511	-7.4872	3.37369	-8.5883			-19.8717	-7.48585	2.01959	-8.46632
	-17.5139	-7.44876	3.38533	-8.35263			-19.8745	-7.44735	2.0261	-8.23617
	-17.5383	-7.16621	3.3901	-8.25864			-19.8987	-7.16444	2.02882	-8.14439
	-17.5445	-7.08592	3.40026	-8.03917			-19.9044	-7.08381	2.03352	-7.92586
	-17.5624	-6.84538	3.40513	-7.93065			-19.9208	-6.84229	2.0357	-7.81781
	-17.568	-6.7331	3.41749	-7.72802			-19.925	-6.72884	2.04378	-7.61487
	-17.5819	-6.52653	3.42477	-7.60712			-19.9368	-6.52027	2.04849	-7.49378
	-17.5992	-6.3752	3.43726	-7.41375			-19.9512	-6.36575	2.05746	-7.2991
	-17.6252	-6.21142	3.44609	-7.27638			-19.9747	-6.1988	2.0638	-7.1608
	-17.6631	-5.98579	3.45587	-7.0985			-20.0042	-5.96778	2.07001	-6.98184
	-17.7427	-5.62163	3.46402	-6.94812			-20.0696	-5.59856	2.07512	-6.83055
	-17.7515	-5.58289	3.47507	-6.78375			-20.0771	-5.55945	2.08489	-6.66486
	-17.7522	-5.57246	3.48606	-6.61938			-20.0775	-5.54904	2.09462	-6.49912
	-17.8217	-5.26218	3.49566	-6.46924			-20.145	-5.24125	2.10321	-6.34658
	-17.81	-5.19361	3.50691	-6.2922			-20.1315	-5.17297	2.11321	-6.16673
	-17.7365	-4.99236	3.5155	-6.15541			-20.0488	-4.97101	2.1213	-6.02804
	-17.6609	-4.30592	3.52738	-5.96452			-19.9698	-4.28782	2.13251	-5.83451
	-17.6394	-4.09564	3.53536	-5.84143			-19.9533	-4.07823	2.13959	-5.71021
	-17.6082	-3.98835	3.54852	-5.63696			-19.9234	-3.97078	2.1513	-5.50367
	-17.5816	-3.83826	3.55568	-5.52763			-19.9004	-3.82107	2.15749	-5.39339
	-17.5297	-3.66992	3.57016	-5.30964			-19.8513	-3.65264	2.17008	-5.1735
	-17.5015	-3.60284	3.57624	-5.21416			-19.8244	-3.58497	2.17557	-5.07765
	-17.4365	-3.43652	3.59098	-4.98185			-19.7627	-3.41735	2.18882	-4.84447
	-17.4143	-3.37518	3.59648	-4.90015			-19.7421	-3.35555	2.19302	-4.76261
	-17.4036	-3.35212	3.61292	-4.6531			-19.7317	-3.33226	2.20555	-4.51506
	-17.3633	-3.10894	3.61771	-4.58583			-19.7026	-3.08787	2.20856	-4.44769
	-17.3472	-3.0325	3.63608	-4.32587			-19.6898	-3.01101	2.22008	-4.18737
	-17.3197	-2.83029	3.64006	-4.27266			-19.6705	-2.80799	2.22254	-4.13408
	-17.305	-2.7123	3.6603	-3.9991			-19.6607	-2.6896	2.23501	-3.86018
	-17.2892	-2.53511	3.6632	-3.95956			-19.6487	-2.51187	2.23684	-3.82055
	-17.2795	-2.39187	3.68428	-3.67067			-19.6425	-2.36828	2.2502	-3.53097
	-17.2776	-2.2194	3.68623	-3.64534			-19.6424	-2.19568	2.25139	-3.50562
	-17.275	-2.07146	3.70911	-3.34426			-19.6413	-2.04761	2.26536	-3.20431
	-17.2861	-1.88114	3.70998	-3.33254			-19.6551	-1.85727	2.26597	-3.19259
	-17.2928	-1.75102	3.73047	-3.05871			-19.6635	-1.7271	2.28042	-2.9187
	-17.3275	-1.50672	3.73353	-3.01755			-19.7027	-1.48282	2.28258	-2.87754
	-17.3426	-1.43016	3.75622	-2.70501			-19.7193	-1.40633	2.30012	-2.56505
	-17.3423	-1.16077	3.75731	-2.68996			-19.7198	-1.13703	2.30096	-2.55001
	-17.3411	-1.11023	3.77917	-2.39103			-19.7188	-1.08649	2.31658	-2.25003
	-17.3637	-0.812229	3.78124	-2.36249			-19.7419	-0.789877	2.31806	-2.22139
	-17.3636	-0.790154	3.79984	-2.07829			-19.7418	-0.767877	2.33202	-1.93715
	-17.3837	-0.633176	3.80258	-2.03626			-19.7643	-0.610723	2.33407	-1.89511
	-17.3993	-0.471216	3.82132	-1.76418			-19.7822	-0.448547	2.34902	-1.62287
	-17.3984	-0.455023	3.82513	-1.7086			-19.7817	-0.432124	2.35206	-1.56725
	-17.3808	-0.365079	3.84423	-1.44902			-19.765	-0.340667	2.36763	-1.30698
	-17.3368	-0.196154	3.84928	-1.38032			-19.7225	-0.16878	2.37175	-1.23811
	-17.337	-0.155004	3.86954	-1.13569			-19.7236	-0.127078	2.38478	-0.993389
	-17.2888	0.0703167	3.8761	-1.05542			-19.6777	0.101773	2.38895	-0.913078
	-17.2672	0.162397	3.8971	-0.819411			-19.6568	0.195317	2.40353	-0.673337
	-17.2215	0.315663	3.90546	-0.725538			-19.6127	0.349864	2.40935	-0.577995
	-17.1742	0.481818	3.92596	-0.504731			-19.5671	0.517375	2.42257	-0.355136
	-17.1498	0.556928	3.93579	-0.399922			-19.5444	0.59291	2.42894	-0.24934
	-17.0798	0.785878	3.95478	-0.191707			-19.4797	0.823242	2.44196	-0.0388041
	-17.0759	0.798152	3.96528	-0.0752166			-19.476	0.835585	2.44912	0.0789838
	-17.0745	0.802422	3.98407	0.123077			-19.4748	0.839878	2.46087	0.279086
	-17.0332	1.07592	3.99637	0.252637			-19.4423	1.11424	2.46856	0.409839
	-17.0255	1.12433	4.01479	0.438733			-19.4361	1.16283	2.4798	0.599051
	-17.0102	1.37868	4.02878	0.580491			-19.4298	1.4166	2.48831	0.743172
	-17.0019	1.44802	4.0444	0.752545			-19.4237	1.48588	2.49801	0.917031
	-16.9827	1.68144	4.05814	0.905205			-19.4134	1.71786	2.50654	1.0713
	-16.9772	1.77308	4.07154	1.06487			-19.4114	1.8089	2.5155	1.23259
	-16.9662	1.99639	4.08537	1.22976			-19.4096	2.03083	2.52475	1.39916
	-16.9596	2.09798	4.09771	1.37726			-19.4072	2.13182	2.53296	1.54814
	-16.9482	2.30965	4.11253	1.55492			-19.4051	2.34258	2.54283	1.72758
	-16.9429	2.42233	4.12405	1.68981			-19.4047	2.45477	2.55061	1.86304
	-16.9359	2.6306	4.14019	1.87976			-19.4072	2.66191	2.56151	2.05376
	-16.9293	2.74748	4.1509	2.00266			-19.4058	2.77821	2.56906	2.17729
	-16.9323	2.96416	4.16851	2.20579			-19.418	2.99364	2.58146	2.38143
	-16.9351	3.07331	4.17844	2.31654			-19.4254	3.10216	2.58865	2.49257
	-16.9443	3.3153	4.19773	2.53236			-19.444	3.34319	2.60267	2.70911
	-16.9449	3.39777	4.2066	2.63157			-19.4478	3.42539	2.60905	2.80837
	-16.9609	4.00697	4.22724	2.8614			-19.4871	4.0332	2.62391	3.03834
	-16.9601	4.04194	4.23569	2.94946			-19.4875	4.06813	2.63117	3.12606
	-16.9772	4.36322	4.25951	3.19424			-19.5167	4.39109	2.65167	3.36985
	-16.9785	4.37338	4.26673	3.26984			-19.5184	4.40131	2.65734	3.44541
	-17.495	8.89873	4.29057	3.52451			-20.0976	8.83376	2.67593	3.69987
	-17.5066	9.02578	4.29686	3.58864			-20.1126	8.95487	2.68147	3.76388
	-17.5386	9.23197	4.32292	3.85629			-20.1516	9.15134	2.7044	4.03098
	-17.5237	9.38668	4.32701	3.90838			-20.1371	9.30065	2.7087	4.08271
	-17.5322	9.56181	4.34878	4.18375			-20.1486	9.46963	2.73171	4.35615
	-17.5512	9.74875	4.35281	4.22522			-20.1718	9.65103	2.73559	4.39772
	-17.5554	9.88921	4.38088	4.51526			-20.1781	9.78738	2.76281	4.68851
	-17.5365	10.0664	4.38382	4.54546			-20.1595	9.95915	2.76568	4.71859
	-17.5332	10.2154	4.41277	4.84302			-20.1576	10.1037	2.79394	5.01489
	-17.5398	10.3987	4.41441	4.86288			-20.167	10.2825	2.79574	5.03465
	-17.5608	10.54	4.43964	5.17216			-20.1919	10.4204	2.82352	5.34222
	-17.5456	10.7283	4.44068	5.18133			-20.1768	10.6064	2.8243	5.35141
	-17.5295	10.8636	4.47103	5.44968			-20.1602	10.74	2.84685	5.62028
	-17.5155	11.0183	4.47715	5.50401			-20.1439	10.8959	2.85141	5.67472
	-17.4942	11.1833	4.50048	5.82276			-20.1195	11.0623	2.87323	5.99377
	-17.4894	11.305	4.50148	5.83667			-20.1107	11.1875	2.87417	6.0077
	-17.4855	11.4983	4.53129	6.14211			-20.101	11.3861	2.89853	6.3142
	-17.4807	11.6033	4.53373	6.16725			-20.0918	11.4948	2.90052	6.33943
	-17.4705	11.8127	4.56063	6.46123			-20.0731	11.7114	2.92336	6.63395
	-17.478	11.9093	4.56397	6.49811			-20.0776	11.8111	2.92619	6.67089
	-17.4834	12.1285	4.59044	6.78225			-20.0753	12.0375	2.94867	6.95639
	-17.4848	12.229	4.59497	6.83117			-20.0729	12.1409	2.95252	7.00553
	-17.4884	12.446	4.61769	7.10487			-20.0684	12.364	2.974	7.2779
	-17.4829	12.5448	4.62275	7.16578			-20.0589	12.4651	2.97878	7.33851
	-17.4753	12.7649	4.64241	7.42593			-20.0427	12.6904	3.00071	7.59943
	-17.4772	12.8593	4.64784	7.49833			-20.0421	12.7866	3.00677	7.67204
	-17.4987	13.0835	4.66157	7.74617			-20.0587	13.0154	3.02925	7.91933
	-17.4951	13.1955	4.66622	7.82982			-20.0538	13.1296	3.03683	8.00279
	-17.4912	13.4029	4.68282	8.06907			-20.0476	13.341	3.06555	8.24062
	-17.4845	13.508	4.68947	8.16355			-20.0407	13.4479	3.07696	8.33453
	-17.4774	13.7229	4.70342	8.3957			-20.0333	13.6664	3.10422	8.56453
	-17.4716	13.818	4.70979	8.50138			-20.0277	13.7628	3.11665	8.66923
	-17.4635	14.0431	4.7228	8.71982			-20.0204	13.9911	3.14375	8.88524
	-17.4577	14.1263	4.72955	8.83276			-20.0148	14.0752	3.15779	8.99693
	-17.4509	14.3634	4.74295	9.04504			-20.0096	14.3151	3.18334	9.2032
	-17.4472	14.4375	4.7508	9.16929			-20.0064	14.3901	3.1983	9.32391
	-17.4396	14.6836	4.7651	9.37169			-20.0007	14.6388	3.22704	9.52336
	-17.4372	14.7504	4.77449	9.50403			-19.9987	14.7062	3.24585	9.65377
	-17.432	15.0044	4.78837	9.69949			-19.9951	14.9626	3.272	9.84379
	-17.4297	15.0684	4.79852	9.84115			-19.9929	15.0269	3.29102	9.9815
	-17.4363	15.3264	4.81857	10.0268			-20.0009	15.2864	3.31335	10.1605
	-17.4378	15.4051	4.83469	10.1766			-20.0024	15.3652	3.33129	10.3049
	-17.4453	15.6512	4.85404	10.3525			-20.0102	15.6117	3.35244	10.4753
	-17.4508	15.7535	4.87146	10.5107			-20.0154	15.714	3.37155	10.6287
	-17.4792	15.9769	4.89083	10.6782			-20.0447	15.9374	3.39156	10.79
	-17.4879	16.1262	4.91015	10.8464			-20.0524	16.0867	3.41159	10.952
	-17.5079	16.3017	4.93024	11.0063			-20.0722	16.2622	3.42988	11.1053
	-17.5323	16.5004	4.9526	11.185			-20.0972	16.4606	3.45026	11.2765
	-17.5489	16.6234	4.97317	11.3365			-20.1144	16.5835	3.4684	11.422
	-17.5312	16.8361	4.99863	11.5254			-20.0915	16.7957	3.49083	11.6032
	-17.5479	16.9488	5.01916	11.6685			-20.1084	16.9079	3.50774	11.7394
	-17.5565	17.2024	5.04742	11.8674			-20.1098	17.1606	3.531	11.9287
	-17.5621	17.2772	5.4999	15.0074			-20.1136	17.2351	3.94358	14.9837
	-17.6153	17.4943	5.53465	15.2863			-20.1625	17.4513	3.98064	15.2573
	-17.6595	17.6056	5.54096	15.3409			-20.206	17.5618	3.98774	15.3117
	-17.6957	17.7016	5.57507	15.6306			-20.2399	17.6569	4.02603	15.6003
	-17.7217	17.7332	5.58122	15.677			-20.2667	17.6882	4.03316	15.6462
	-17.7217	17.7332	5.62076	15.9739			-20.2667	17.6882	4.07897	15.9401
	-17.5883	17.6928	5.62579	16.0133			-20.1215	17.6487	4.08497	15.979
	-17.4587	17.6197	5.66439	16.315			-19.9825	17.5754	4.13091	16.2774
	-17.2319	17.4623	5.66849	16.3476			-19.7382	17.4182	4.13593	16.3093
	-16.879	17.35	5.70809	16.6618			-19.3505	17.3048	4.18428	16.6175
	-16.8522	17.3418	5.71163	16.6873			-19.321	17.2966	4.18859	16.6424
	-16.3116	17.0313	5.75606	17.0139			-18.7296	16.9891	4.24291	16.9603
	-15.8044	16.7804	5.75789	17.0323			-18.1821	16.7429	4.2454	16.9781
	-15.7472	16.7616	5.79139	17.362			-18.1203	16.7243	4.29084	17.2968
	-15.6272	16.7368	5.79278	17.3719			-17.9913	16.6998	4.29253	17.3063
	-15.3868	16.6891	5.84096	17.7125			-17.7328	16.6523	4.35073	17.6359
	-15.3	16.6683	5.84146	17.7163			-17.6399	16.6317	4.35139	17.6396
	-15.033	16.6004	5.86949	17.93			-17.3547	16.5639	4.38858	17.846
	-14.8077	16.5528	5.88755	18.068			-17.1142	16.5158	4.41258	17.9792
	-14.6797	16.5231	5.93294	18.4135			-16.9779	16.4855	4.47414	18.3133
	-14.3349	16.4537	5.93411	18.4223			-16.6104	16.4142	4.47573	18.3217
	-14.3267	16.452	5.97006	18.7539			-16.6016	16.4125	4.52377	18.6425
	-14.2975	16.447	5.97181	18.7705			-16.5705	16.4074	4.52611	18.6586
	-13.9723	16.3889	6.01334	19.1021			-16.2246	16.3476	4.58048	18.9802
	-13.8772	16.3705	6.0163	19.126			-16.1236	16.3292	4.58436	19.0034
	-13.6193	16.3139	6.0625	19.4548			-15.8508	16.2724	4.64524	19.3219
	-13.4108	16.2754	6.06656	19.484			-15.6309	16.2347	4.6506	19.3502
	-13.2687	16.2454	6.10811	19.8029			-15.4814	16.2052	4.71169	19.661
	-13	16.2265	6.11258	19.8368			-15.1977	16.1893	4.71825	19.6941
	-12.9177	16.2209	6.15112	20.1504			-15.1106	16.1847	4.77559	20
	-12.6023	16.1841	6.15598	20.1903			-14.7795	16.1527	4.78284	20.0389
	-12.5702	16.1814	6.19894	20.4975			-14.7457	16.1505	4.84202	20.3381
	-12.3749	16.1563	6.20515	20.5424			-14.5408	16.1288	4.8506	20.3818
	-12.1963	16.1332	6.24565	20.8463			-14.3533	16.1087	4.90851	20.6764
	-11.8743	16.1061	6.25225	20.8965			-14.0148	16.0874	4.91799	20.7251
	-4.46814	16.3115	6.29787	21.204			-6.93055	16.3004	4.98148	21.0188
	-4.34715	16.3198	6.30613	21.2594			-6.66321	16.3497	4.99296	21.0718
	-4.15668	16.331	6.35109	21.5605			-6.57849	16.3572	5.05699	21.3598
	-4.01193	16.3483	6.35986	21.6194			-6.35554	16.3932	5.06949	21.416
	-3.84481	16.3543	6.38707	21.8053			-6.22915	16.4041	5.10949	21.5946
	-3.67532	16.3764	6.38707	21.8053			-6.03194	16.4184	5.10949	21.5946
	-3.53489	16.3814	6.50576	21.7898			-5.88155	16.4378	5.23318	21.5685
	-3.33779	16.4182	6.64661	21.7738			-5.70925	16.4462	5.38017	21.5402
	-3.24059	16.427	6.87137	21.753			-5.53363	16.47	5.61444	21.4941
	-3.00104	16.4515	6.95797	21.7464			-5.38857	16.4767	5.7048	21.4778
	-2.93486	16.4593	7.23723	21.719			-5.18343	16.5147	5.99624	21.418
	-2.66339	16.4764	7.27063	21.7157			-5.08277	16.524	6.03111	21.4109
	-2.6194	16.4817	7.46087	21.6979			-4.8346	16.5499	6.23023	21.3706
	-2.3229	16.5162	7.58118	21.6865			-4.76615	16.5578	6.35611	21.3451
	-2.31427	16.5172	7.60294	21.6842			-4.48619	16.5757	6.37871	21.3405
	-2.23789	16.5259	7.89656	21.6535			-4.44075	16.5809	6.68398	21.2775
	-2.00781	16.5509	7.98036	21.6444			-4.13463	16.6152	6.7707	21.259
	-1.98305	16.5534	8.21377	21.6174			-4.12571	16.6162	7.01226	21.2057
	-1.70193	16.5838	8.36479	21.5998			-4.04675	16.6249	7.16762	21.1711
	-1.64512	16.5896	8.53297	21.5788			-3.80902	16.65	7.34082	21.131
	-1.39368	16.612	8.75915	21.5519			-3.78345	16.6525	7.57039	21.0796
	-1.3098	16.623	8.85586	21.5402			-3.49276	16.6831	7.66853	21.0575
	-1.099	16.6542	9.15894	21.5005			-3.43403	16.6889	7.97631	20.9873
	-0.97405	16.6752	9.17994	21.4977			-3.17434	16.7114	7.99764	20.9823
	-0.807961	16.6987	9.26583	21.4854			-3.08753	16.7224	8.08447	20.9622
	-0.638455	16.7394	9.50441	21.4534			-2.86944	16.7529	8.3262	20.9083
	-0.528318	16.7562	9.56411	21.4413			-2.73997	16.7734	8.38575	20.8933
	-0.30497	16.7822	9.83553	21.3919			-2.56837	16.7956	8.65676	20.8305
	-0.229248	16.7921	9.9852	21.3635			-2.39235	16.8346	8.80716	20.7951
	0.0307939	16.8226	10.1658	21.3297			-2.27854	16.8499	8.98839	20.7525
	0.0721102	16.8287	10.4091	21.2826			-2.04812	16.873	9.23127	20.6941
	0.351913	16.8733	10.4986	21.2645			-1.96994	16.8815	9.3206	20.6719
	0.368321	16.8759	10.8152	21.2149			-1.70168	16.9071	9.63644	20.6084
	0.600279	16.9173	10.8252	21.2129			-1.65906	16.9121	9.64637	20.6059
	0.600279	16.9173	10.8573	21.2053			-1.37038	16.9488	9.6788	20.5977
	0.593135	16.8763	11.1611	21.1299			-1.35345	16.9509	9.98446	20.5174
	0.555081	16.6528	11.2641	21.1019			-1.1146	16.9836	10.0869	20.4897
	0.534077	16.5301	11.4967	21.0407			-1.1146	16.9836	10.3183	20.429
	0.498322	16.3259	11.706	20.9851			-1.1238	16.944	10.5283	20.3769
	0.473661	16.183	11.8306	20.9531			-1.17258	16.7284	10.6532	20.347
	0.441783	15.9981	12.1312	20.8774			-1.1995	16.6101	10.9559	20.2818
	0.413801	15.8365	12.1604	20.8694			-1.24482	16.4132	10.9852	20.2748
	0.385191	15.6714	12.246	20.8429			-1.27618	16.2753	11.0722	20.2525
	0.3536	15.4929	12.4939	20.7648			-1.31652	16.0972	11.3235	20.1863
	0.328887	15.3463	12.583	20.7374			-1.35192	15.9415	11.4146	20.1639
	0.294592	15.1503	12.8263	20.6611			-1.38812	15.7826	11.6625	20.1006
	0.273147	15.0218	13.0443	20.5836			-1.42794	15.6107	11.8861	20.0377
	0.238832	14.8054	13.1604	20.5444			-1.4596	15.4694	12.005	20.0056
	0.221327	14.6954	14.2334	20.2139			-1.50323	15.2805	12.3429	19.9316
	0.185444	14.4606	14.352	20.1836			-1.53097	15.1569	12.3514	19.9302
	0.173842	14.3717	14.5447	20.1179			-1.57587	14.9487	13.2091	19.7706
	0.130182	14.1196	14.6112	20.0982			-1.59852	14.843	13.3607	19.752
	0.122269	14.0639	14.8253	19.9744			-1.6454	14.6172	13.6135	19.7185
	0.0928227	13.7815	14.8504	19.9599			-1.66074	14.5313	13.7009	19.7101
	0.0871043	13.7447	14.8607	19.9547			-1.71538	14.2878	14.0097	19.6506
	0.0437549	13.4446	15.1768	19.5689			-1.7253	14.2338	14.0591	19.6409
	0.0429193	13.4386	15.1863	19.491			-1.76446	13.9593	14.3916	19.5859
	0.0341326	13.3781	15.2216	19.2315			-1.77114	13.9235	14.4165	19.5828
	-0.00252909	13.1326	15.227	19.1031			-1.82216	13.6317	14.4165	19.5828
	-0.00604775	13.1074	15.2362	18.884			-1.82309	13.6258	14.4243	19.3423
	-0.0482602	12.823	15.2435	18.7176			-1.83293	13.5668	14.4293	19.2635
	-0.0548767	12.7694	15.2536	18.532			-1.87391	13.3272	14.4353	16.9427
	-0.0957625	12.5127	15.2663	18.3255			-1.87786	13.3026	14.4352	16.936
	-0.109152	12.432	15.2722	18.189			-1.92263	13.0236	14.448	16.5974
	-0.147009	12.2068	15.3016	17.9268			-1.92967	12.971	14.4488	16.5254
	-0.165089	12.0975	15.3112	17.8468			-1.96946	12.7189	14.4589	16.2551
	-0.198128	11.9002	15.3612	17.5187			-1.98252	12.6396	14.4643	16.1249
	-0.221161	11.7653	15.3652	17.4954			-2.01604	12.4182	14.4817	15.9216
	-0.253267	11.5943	15.4051	17.2298			-2.03202	12.3107	14.4849	15.7309
	-0.284211	11.4333	15.4167	17.1522			-2.05918	12.1157	14.4881	15.5838
	-0.313176	11.2882	15.417	17.1454			-2.07824	11.9824	14.4945	15.3449
	-0.350931	11.101	15.4481	16.8026			-2.10406	11.8126	14.4975	15.2446
	-0.375368	10.9804	15.4533	16.7295			-2.12915	11.6527	14.5058	14.9618
	-0.41796	10.7686	15.4803	16.4543			-2.1526	11.5088	14.5075	14.906
	-0.437266	10.6706	15.4946	16.322			-2.18328	11.3231	14.5191	14.5865
	-0.483449	10.4357	15.5254	16.114			-2.20404	11.2043	14.5197	14.57
	-0.498135	10.3599	15.5386	15.921			-2.24018	10.9955	14.5253	14.4135
	-0.547806	10.1017	15.5497	15.7718			-2.25739	10.8994	14.5316	14.237
	-0.557496	10.0494	15.5658	15.5288			-2.29855	10.669	14.5319	14.219
	-0.609971	9.7674	15.573	15.4267			-2.31237	10.5949	14.5404	13.9025
	-0.614975	9.73944	15.5783	15.1433			-2.35908	10.3423	14.5418	13.8529
	-0.669242	9.43464	15.5794	15.0874			-2.36873	10.2912	14.5514	13.5684
	-0.670049	9.4298	15.5793	14.764			-2.421	10.0149	14.5536	13.4977
	-0.681109	9.36271	15.5793	14.7472			-2.42623	9.9874	14.5601	13.242
	-0.720964	9.1212	15.5766	14.5857			-2.483	9.68706	14.5628	13.1663
	-0.72378	9.10379	15.5733	14.4033			-2.48391	9.68227	14.5706	12.9128
	-0.766386	8.815	15.5729	14.3849			-2.49637	9.61585	14.5725	12.8233
	-0.772427	8.77441	15.5684	14.0609			-2.54121	9.37674	14.5806	12.584
	-0.808202	8.51093	15.5681	14.0098			-2.54438	9.35949	14.5859	12.4786
	-0.817028	8.44617	15.5677	13.7171			-2.59878	9.07291	14.5903	12.2598
	-0.849765	8.20808	15.5689	13.6449			-2.60648	9.03263	14.5973	12.1522
	-0.862256	8.11884	15.5721	13.384			-2.65641	8.76952	14.6037	11.9362
	-0.889793	7.90371	15.5713	13.307			-2.66871	8.70485	14.6095	11.8158
	-0.905145	7.79172	15.5678	13.0494			-2.71293	8.46467	14.6196	11.5952
	-0.933601	7.60442	15.5653	12.9588			-2.72971	8.37466	14.6254	11.4398
	-0.953266	7.46387	15.5609	12.7164			-2.76463	8.15656	14.6323	11.256
	-0.97472	7.30386	15.5608	12.6052			-2.78384	8.04304	14.6391	11.0606
	-0.996839	7.13605	15.5547	12.375			-2.81729	7.85351	14.6431	10.9155
	-1.01412	7.0022	15.5577	12.2674			-2.8407	7.71131	14.653	10.6743
	-1.04119	6.81023	15.5568	12.0521			-2.866	7.54959	14.6559	10.5761
	-1.05827	6.70452	15.5552	11.9311			-2.89222	7.38002	14.666	10.3159
	-1.09282	6.48581	15.5523	11.7097			-2.91206	7.24402	14.6707	10.2484
	-1.10557	6.40734	15.5504	11.552			-2.94286	7.04899	14.6867	9.94905
	-1.14355	6.16027	15.5481	11.3657			-2.96079	6.94039	14.6891	9.91455
	-1.15275	6.10623	15.5467	11.1673			-2.997	6.71572	14.6995	9.62179
	-1.19932	5.8337	15.5444	11.0203			-3.00923	6.63435	14.7011	9.57623
	-1.20372	5.80734	15.5486	10.7706			-3.04551	6.37812	14.7013	9.57104
	-1.2516	5.5163	15.5495	10.6691			-3.05399	6.32202	14.7092	9.24809
	-1.25299	5.50787	15.5377	10.3916			-3.09707	6.0391	14.7106	9.21996
	-1.29965	5.20919	15.5363	10.3195			-3.10123	6.01183	14.7316	8.91372
	-1.30388	5.18337	15.5433	10.0087			-3.14643	5.71077	14.7342	8.84526
	-1.35073	4.91231	15.5446	9.97296			-3.14774	5.70204	14.7487	8.58375
	-1.3596	4.85988	15.5408	9.67609			-3.19203	5.39405	14.7539	8.46504
	-1.40317	4.61577	15.5402	9.63007			-3.19606	5.36742	14.7652	8.25016
	-1.41674	4.53595	15.5402	9.62455			-3.2385	5.08916	14.7721	8.08415
	-1.45105	4.31689	15.533	9.28152			-3.24651	5.03534	14.7802	7.9192
	-1.4687	4.20976	15.5333	9.25279			-3.28479	4.78729	14.7891	7.69748
	-1.49648	4.02	15.5412	8.93959			-3.29661	4.70621	14.7937	7.58843
	-1.51672	3.88212	15.545	8.86971			-3.32817	4.48724	14.7949	7.34126
	-1.53822	3.72424	15.5633	8.60252			-3.34452	4.38019	14.7951	7.26129
	-1.56098	3.55601	15.571	8.48349			-3.3718	4.19285	14.7984	6.97125
	-1.57771	3.43036	15.5864	8.26771			-3.39171	4.05676	14.799	6.92457
	-1.60421	3.232	15.5982	8.09888			-3.41272	3.90106	14.8069	6.69994
	-1.61645	3.13848	15.6108	7.93076			-3.43498	3.73518	14.8102	6.60009
	-1.6467	2.90861	15.6288	7.70651			-3.4511	3.61049	14.8112	6.58137
	-1.6547	2.84728	15.6375	7.59613			-3.47663	3.41365	14.8018	6.27637
	-1.68922	2.58534	15.6375	7.33822			-3.48842	3.32019	14.8018	6.25808
	-1.69323	2.55629	15.6373	7.25475			-3.51749	3.09044	14.8096	5.94181
	-1.72939	2.29775	15.6392	6.96481			-3.525	3.02887	14.813	5.85593
	-1.73379	2.26619	15.6396	6.91822			-3.55735	2.76579	14.8217	5.61274
	-1.73429	2.26265	15.6529	6.6903			-3.5609	2.73651	14.826	5.45935
	-1.77519	1.97538	15.6589	6.58908			-3.59291	2.4758	14.8373	5.27887
	-1.78017	1.94048	15.658	6.56934			-3.5968	2.44396	14.8406	5.07093
	-1.8167	1.68371	15.6207	6.24861			-3.59724	2.44039	14.8433	4.9464
	-1.82604	1.61827	15.6227	6.23036			-3.63154	2.14936	14.8518	4.68539
	-1.85894	1.39216	15.6615	5.91392			-3.63572	2.11398	14.8521	4.60937
	-1.87303	1.29582	15.6658	5.82636			-3.66579	1.85293	14.8615	4.31347
	-1.90177	1.10101	15.6776	5.5791			-3.67347	1.78639	14.8626	4.27912
	-1.92046	0.973254	15.6826	5.42604			-3.70062	1.55652	14.8708	4.03288
	-1.94434	0.809695	15.6936	5.24612			-3.71225	1.45858	14.8736	3.94351
	-1.9676	0.65051	15.6969	5.03633			-3.73608	1.26106	14.8736	3.93155
	-1.98629	0.517982	15.6995	4.91063			-3.75154	1.13152	14.8753	3.61005
	-2.01351	0.32729	15.7101	4.64768			-3.77143	0.966161	14.8774	3.56946
	-2.02763	0.226063	15.7113	4.57117			-3.79082	0.805206	14.8843	3.27609
	-2.05863	0.0038103	15.7184	4.2732			-3.80644	0.671603	15.0001	-0.0296066
	-2.06831	-0.0657106	15.7193	4.23867			-3.82926	0.479333	15.0036	-0.123432
	-2.10413	-0.319326	15.7283	3.99036			-3.84118	0.377247	15.0117	-0.360471
	-2.10917	-0.356184	15.7313	3.9001			-3.86738	0.153068	15.0144	-0.485574
	-2.1484	-0.64215	15.7311	3.88812			-3.87568	0.08265	15.0213	-0.688234
	-2.14905	-0.646867	15.726	3.56581			-3.9065	-0.174287	15.0275	-0.844194
	-2.15487	-0.68919	15.7272	3.52465			-3.9109	-0.211722	15.0319	-1.02142
	-2.189	-0.937416	15.7275	3.2273			-3.94504	-0.502196	15.0356	-1.20489
	-2.19282	-0.965026	15.8471	-0.116564			-3.94561	-0.506985	15.0396	-1.3577
	-2.22862	-1.2283	15.8505	-0.207281			-3.95077	-0.549951	15.0512	-1.5802
	-2.23676	-1.28821	15.8599	-0.436716			-3.98097	-0.802019	15.0543	-1.69047
	-2.268	-1.51953	15.8648	-0.559466			-3.98435	-0.83006	15.0584	-1.9341
	-2.28065	-1.61195	15.8748	-0.75825			-4.01656	-1.09785	15.0616	-2.01906
	-2.30761	-1.81066	15.8822	-0.910304			-4.02388	-1.1588	15.0703	-2.28434
	-2.32464	-1.93602	15.8883	-1.08294			-4.05236	-1.39489	15.072	-2.34903
	-2.34698	-2.10179	15.8945	-1.26454			-4.06389	-1.48924	15.0806	-2.63155
	-2.36821	-2.25947	15.9004	-1.41612			-4.08817	-1.69198	15.0821	-2.67815
	-2.38652	-2.39214	15.9193	-1.63157			-4.10344	-1.8199	15.0877	-2.97839
	-2.41268	-2.58266	15.9263	-1.73831			-4.12284	-1.98868	15.0882	-3.00544
	-2.42562	-2.68247	15.9329	-1.97969			-4.14122	-2.14923	15.0951	-3.32236
	-2.45488	-2.90749	15.9368	-2.06383			-4.15666	-2.28412	15.0954	-3.33321
	-2.46363	-2.97375	15.9469	-2.32979			-4.17869	-2.47781	15.1018	-3.57139
	-2.49697	-3.23395	15.949	-2.39468			-4.18925	-2.57889	15.1043	-3.66243
	-2.50094	-3.26532	15.9311	-2.67719			-4.21313	-2.80675	15.1044	-3.66673
	-2.53328	-3.5132	15.9281	-2.72381			-4.22021	-2.8739	15.1088	-3.99766
	-2.53873	-3.55507	15.9127	-3.03054			-4.24697	-3.13751	15.1089	-4.01305
	-2.53942	-3.56038	15.9113	-3.05822			-4.25007	-3.16957	15.11	-4.32761
	-2.57557	-3.84395	15.9048	-3.37466			-4.27564	-3.42294	15.1098	-4.35109
	-2.58101	-3.88578	15.9047	-3.38548			-4.27996	-3.46574	15.1172	-4.65784
	-2.61145	-4.13245	15.8996	-3.61824			-4.2805	-3.47116	15.1151	-4.69652
	-2.62091	-4.20952	15.8972	-3.70711			-4.30871	-3.76273	15.1096	-4.99385
	-2.6482	-4.41905	15.897	-3.71137			-4.31299	-3.80572	15.095	-5.99113
	-2.66276	-4.53226	15.8769	-4.03935			-4.33663	-4.05961	15.0923	-6.05204
	-2.68419	-4.7062	15.8749	-4.05561			-4.34398	-4.13892	15.0935	-6.32049
	-2.70261	-4.8566	15.8349	-4.38757			-4.3665	-4.35554	15.0914	-6.40796
	-2.71875	-4.99498	15.8333	-4.41012			-4.37851	-4.47259	15.0906	-6.64691
	-2.74108	-5.18278	15.8207	-4.70519			-4.39781	-4.65277	15.087	-6.75227
	-2.75239	-5.28445	15.8198	-4.74248			-4.41442	-4.80859	15.0915	-6.9865
	-2.77763	-5.50823	15.8216	-5.02909			-4.43016	-4.95092	15.0895	-7.10471
	-2.78502	-5.5737	15.8852	-6.02578			-4.45197	-5.14411	15.0993	-7.3075
	-2.81452	-5.83201	15.8877	-6.0871			-4.46326	-5.24775	15.1085	-7.45376
	-2.81771	-5.86093	15.9089	-6.35781			-4.48848	-5.4759	15.124	-7.62765
	-2.84225	-6.07879	15.9118	-6.44545			-4.49578	-5.54228	15.1408	-7.80221
	-2.84983	-6.14684	15.9232	-6.68471			-4.52496	-5.80426	15.1547	-7.95647
	-2.85083	-6.15578	15.9244	-6.79705			-4.52814	-5.83338	15.1894	-8.17846
	-2.87805	-6.43578	15.9353	-7.0454			-4.55263	-6.0528	15.1912	-8.28429
	-2.8824	-6.48081	15.9368	-7.16341			-4.5602	-6.12134	15.2209	-8.54475
	-2.9062	-6.72483	15.9478	-7.36607			-4.5612	-6.13034	15.2223	-8.6051
	-2.91421	-6.8063	15.9119	-7.51142			-4.58999	-6.40953	15.2648	-8.91642
	-2.93414	-7.01394	15.872	-7.68415			-4.59461	-6.45443	15.266	-8.92901
	-2.94546	-7.13127	15.8933	-7.86206			-4.62102	-6.69565	15.2908	-9.26376
	-2.96153	-7.30214	15.8786	-8.01018			-4.62994	-6.77618	15.3082	-9.59923
	-2.97622	-7.45463	15.8388	-8.22245			-4.65209	-6.98015	15.3067	-9.92906
	-2.98776	-7.58934	15.7039	-8.566			-4.66471	-7.0954	15.3066	-9.93312
	-3.00373	-7.77687	15.679	-8.62381			-4.6826	-7.26291	15.3058	-10.2613
	-3.01337	-7.8758	15.6221	-8.94096			-4.69898	-7.41242	15.3057	-10.2685
	-3.03399	-8.10033	15.6193	-8.95368			-4.71218	-7.54499	15.3004	-10.5921
	-3.03884	-8.16268	15.6052	-9.28615			-4.73049	-7.72951	15.3004	-10.6034
	-3.06083	-8.4261	15.5962	-9.61715			-4.74167	-7.82718	15.2918	-10.923
	-3.06309	-8.45198	15.5926	-9.94369			-4.76573	-8.04876	15.2916	-10.9409
	-3.0805	-8.65368	15.5925	-9.94771			-4.77165	-8.11021	15.2783	-11.256
	-3.08812	-8.74153	15.5882	-10.271			-4.79824	-8.36983	15.2776	-11.2856
	-3.0891	-8.75276	15.588	-10.278			-4.80099	-8.39538	15.265	-11.5819
	-3.11494	-9.02968	15.5858	-10.5965			-4.82211	-8.59448	15.264	-11.6173
	-3.11999	-9.07957	15.5859	-10.6076			-4.83126	-8.68117	15.2417	-11.9021
	-3.14132	-9.31774	15.584	-10.9213			-4.83244	-8.69226	15.2347	-11.9425
	-3.14956	-9.40668	15.5842	-10.9388			-4.86232	-8.96746	15.2067	-12.213
	-3.16784	-9.6055	15.583	-11.2453			-4.8681	-9.01705	15.2016	-12.2677
	-3.17916	-9.73444	15.5834	-11.2742			-4.8921	-9.25612	15.1804	-12.5357
	-3.19343	-9.89514	15.5861	-11.562			-4.90133	-9.34541	15.175	-12.6025
	-3.20819	-10.0638	15.5869	-11.5963			-4.92203	-9.54716	15.1627	-12.853
	-3.21983	-10.186	15.6102	-11.8909			-4.93488	-9.67804	15.1544	-12.9308
	-3.23967	-10.3945	15.6094	-11.9329			-4.95156	-9.84233	15.1311	-13.1476
	-3.24796	-10.4776	15.6647	-12.2162			-4.96886	-10.0148	15.1227	-13.2431
	-3.2726	-10.7247	15.6766	-12.2735			-4.98246	-10.1395	15.1155	-13.4584
	-3.27773	-10.7701	15.6931	-12.5389			-5.00577	-10.3524	15.1054	-13.5651
	-3.30958	-11.0536	15.6971	-12.6052			-5.01491	-10.4368	15.0954	-13.7529
	-3.31058	-11.0618	15.716	-12.859			-5.04221	-10.6877	15.0988	-13.8997
	-3.31819	-11.1269	15.7175	-12.938			-5.04731	-10.7335	15.1116	-14.0823
	-3.34514	-11.3545	15.7587	-13.1722			-5.07905	-11.0199	15.1109	-14.2201
	-3.34851	-11.3833	15.7793	-13.2752			-5.07998	-11.0281	15.11	-14.4008
	-3.37976	-11.6481	15.7878	-13.5049			-5.08704	-11.0931	15.1184	-14.5452
	-3.38758	-11.714	15.7863	-13.6189			-5.11194	-11.3203	15.1114	-14.7112
	-3.81391	-15.0849	15.7628	-13.8123			-5.11505	-11.3491	15.1236	-14.8713
	-3.82816	-15.2063	15.7615	-14.1503			-5.14283	-11.6111	15.1238	-15.0343
	-3.8547	-15.4211	15.7586	-14.2916			-5.14976	-11.6763	15.1339	-15.2035
	-3.91689	-16.0413	15.7482	-14.48			-5.41025	-14.9572	15.1386	-15.3614
	-3.921	-16.0874	15.7476	-14.6304			-5.41782	-15.0768	15.1435	-15.5372
	-3.92181	-16.094	15.7272	-14.7999			-5.43243	-15.2884	15.1478	-15.6718
	-3.9724	-16.6691	15.7238	-14.9633			-5.46056	-15.9036	15.156	-15.8697
	-3.98049	-16.7655	15.7159	-15.1229			-5.46191	-15.9495	15.1626	-15.9817
	-3.99589	-16.962	15.716	-15.2886			-5.46234	-15.9561	15.1619	-16.2105
	-4.00768	-17.1054	15.7002	-15.447			-5.47841	-16.5321	15.1633	-16.2811
	-4.01941	-17.2533	15.682	-15.6236			-5.48088	-16.6281	15.1651	-16.5457
	-4.03481	-17.4452	15.664	-15.7538			-5.48403	-16.8219	15.1665	-16.5861
	-4.04153	-17.5427	15.639	-15.9451			-5.4868	-16.9633	15.1698	-16.8842
	-4.05776	-17.784	15.6281	-16.053			-5.48657	-17.1085	15.1699	-16.8882
	-4.06123	-17.832	15.5921	-16.2733			-5.48633	-17.2969	15.1823	-17.2005
	-4.08145	-18.1041	15.5857	-16.3421			-5.48436	-17.3929	15.1824	-17.2205
	-4.08292	-18.1237	15.5577	-16.5994			-5.47903	-17.6302	15.1834	-17.5172
	-4.09971	-18.3386	15.5522	-16.6381			-5.478	-17.6775	15.1826	-17.5581
			15.5058	-16.9236			-5.4727	-17.945	15.1791	-17.8299
			15.5054	-16.9274			-5.47232	-17.9642	15.1767	-17.8921
			15.4672	-17.2261			-5.46891	-18.1747	15.1698	-18.135
			15.4642	-17.2452					15.1672	-18.2274
			15.4528	-17.5364					15.1597	-18.4395
			15.4502	-17.5765					15.1555	-18.5633
			15.4441	-17.8468					15.1487	-18.7433
			15.4411	-17.9086					15.1435	-18.8994
			15.432	-18.1517					15.138	-19.0457
			15.4285	-18.2442					15.1304	-19.2357
			15.4204	-18.4562					15.1254	-19.3447
			15.4159	-18.5799					15.1151	-19.574
			15.4088	-18.7598					15.1121	-19.6425
			15.4032	-18.9157					15.101	-19.9107
			15.3974	-19.062					15.0997	-19.9409
			15.3893	-19.2518					15.0896	-20.1625
			15.3842	-19.3608					15.0861	-20.2379
			15.3736	-19.59					15.0857	-20.2483
			15.3704	-19.6585					15.0723	-20.5352
			15.3589	-19.9268					15.0701	-20.5873
			15.3575	-19.9571					15.0592	-20.835
			15.347	-20.1787					15.0557	-20.926
			15.3433	-20.2541					15.0473	-21.1359
			15.3429	-20.2645					15.0421	-21.264
			15.3287	-20.5511					15.0328	-21.4345
			15.3263	-20.6031					15.0254	-21.6073
			15.3149	-20.8506					15.0186	-21.7309
			15.3113	-20.9416					15.0085	-21.9438
			15.3026	-21.1514					15.0043	-22.0247
			15.2972	-21.2795					14.992	-22.2839
			15.2877	-21.4501					14.9908	-22.3221
			15.28	-21.6229					14.9775	-22.6231
			15.2729	-21.7466					14.9769	-22.6334
			15.2621	-21.9595					14.9604	-22.9124
			15.2577	-22.0404					14.9584	-22.9623
			15.2446	-22.2996					14.9424	-23.1993
			15.2434	-22.338					14.9372	-23.3041
			15.2299	-22.6395					14.9236	-23.4836
			15.2293	-22.6498					14.9142	-23.6462
			15.2117	-22.9287					14.9053	-23.7673
			15.2095	-22.9785					14.8894	-23.9912
			15.1931	-23.2156					14.8855	-24.0497
			15.1877	-23.3204					14.8664	-24.2896
			15.1733	-23.4998					14.8634	-24.3289
			15.1633	-23.6625					14.8626	-24.3385
			15.154	-23.7834					14.8395	-24.6052
			15.1373	-24.007					14.8337	-24.6887
			15.1332	-24.0654					14.8208	-24.8205
			15.1132	-24.3051
			15.11	-24.3443
			15.1093	-24.354
			15.0849	-24.6203
			15.0786	-24.7037
			15.0649	-24.8354

## Sheet: #3_lateral bending
S2 Dataset	right lateral bending at 7.5 Nm						left lateral at 7.5 Nm
	sub-ROI vertebra		sub-ROI disc				sub-ROI vertebra		sub-ROI disc
	Coord X (mm)	Coord Y (mm)	Coord X (mm)	Coord Y (mm)			Coord X (mm)	Coord Y (mm)	Coord X (mm)	Coord Y (mm)
	-7.40907	-12.9789	18.9408	-21.5528			-6.80129	-14.8437	19.0533	-22.0679
	-7.53875	-12.9505	18.8931	-21.5592			-6.92985	-14.8281	19.0056	-22.0746
	-7.58495	-12.9404	18.6424	-21.5916			-6.97566	-14.8225	18.7552	-22.1086
	-7.84239	-12.8801	18.5901	-21.5986			-7.23078	-14.788	18.703	-22.116
	-7.92857	-12.8599	18.3218	-21.6424			-7.31624	-14.7763	18.4351	-22.1618
	-7.94414	-12.8564	18.1879	-21.664			-7.33168	-14.7744	18.3014	-22.1842
	-8.26842	-12.7805	18.0018	-21.6935			-7.65351	-14.731	18.1158	-22.2152
	-8.34609	-12.7621	17.7875	-21.7277			-7.73081	-14.7205	17.9019	-22.2511
	-8.60553	-12.7027	17.6836	-21.7465			-7.98892	-14.6873	17.7982	-22.2705
	-8.74368	-12.6703	17.3821	-21.8014			-8.12663	-14.6688	17.4972	-22.327
	-8.94474	-12.6242	17.3677	-21.8037			-8.32703	-14.643	17.4827	-22.3294
	-9.14384	-12.5797	17.3116	-21.8128			-8.52553	-14.6182	17.4267	-22.3389
	-9.28923	-12.5478	17.0489	-21.8541			-8.67046	-14.6007	17.1645	-22.3822
	-9.53897	-12.4979	16.9829	-21.8652			-8.91943	-14.575	17.0987	-22.3938
	-9.63448	-12.4786	16.7294	-21.9033			-9.0147	-14.5649	16.8455	-22.4334
	-9.93706	-12.4117	16.5854	-21.9264			-9.31765	-14.5266	16.7017	-22.4575
	-9.97616	-12.4031	16.4094	-21.9518			-9.35681	-14.5216	16.5258	-22.4841
	-10.207	-12.3529	16.1877	-21.9888			-9.58828	-14.4927	16.3045	-22.5227
	-10.3163	-12.3291	16.0927	-22.002			-9.69783	-14.4789	16.2096	-22.5368
	-10.335	-12.3251	15.7941	-22.0458			-9.71661	-14.4766	15.9118	-22.5832
	-10.6576	-12.2571	15.7743	-22.0483			-10.0402	-14.4375	15.8919	-22.5859
	-10.7336	-12.2412	15.6813	-22.0605			-10.1165	-14.4284	15.7991	-22.5987
	-11.0009	-12.1857	15.4529	-22.0902			-10.3847	-14.3965	15.5709	-22.6302
	-11.1319	-12.1599	15.4033	-22.099			-10.5162	-14.382	15.5214	-22.6394
	-11.346	-12.1178	15.1347	-22.1358			-10.7311	-14.3585	15.2536	-22.6781
	-11.5269	-12.0828	15.014	-22.1506			-10.9128	-14.3394	15.1332	-22.6938
	-11.6924	-12.0497	14.813	-22.1768			-11.0791	-14.3207	14.9327	-22.7211
	-11.9247	-12.003	14.6281	-22.1985			-11.3128	-14.2946	14.7483	-22.7439
	-12.0398	-11.9799	14.4888	-22.2128			-11.4286	-14.2817	14.6093	-22.7593
	-12.3213	-11.9247	14.2474	-22.2372			-11.7121	-14.2516	14.3684	-22.7855
	-12.3888	-11.9116	14.1625	-22.2447			-11.78	-14.2445	14.2835	-22.7937
	-12.7114	-11.8549	13.8656	-22.2784			-12.1048	-14.2164	13.9871	-22.8298
	-12.7402	-11.8496	13.8401	-22.2798			-12.1338	-14.2136	13.9616	-22.8315
	-12.9972	-11.8034	13.6323	-22.2923			-12.3927	-14.1902	13.7541	-22.8462
	-13.0933	-11.7862	13.51	-22.2993			-12.4895	-14.1815	13.632	-22.8545
	-13.1041	-11.7842	13.4954	-22.3002			-12.5005	-14.1804	13.6175	-22.8555
	-13.4469	-11.7189	13.1742	-22.3145			-12.8462	-14.146	13.2966	-22.8727
	-13.5017	-11.7094	13.1296	-22.317			-12.9014	-14.1415	13.252	-22.8755
	-13.8016	-11.6572	12.8334	-22.3224			-13.2035	-14.1166	12.9559	-22.8835
	-13.8939	-11.6413	12.7712	-22.3229			-13.2966	-14.1092	12.8937	-22.8846
	-14.1577	-11.5962	12.4953	-22.3351			-13.5624	-14.0883	12.618	-22.8992
	-14.2865	-11.5741	12.4062	-22.3395			-13.6923	-14.078	12.5288	-22.9043
	-14.5153	-11.5347	12.1564	-22.3418			-13.9231	-14.0594	12.2792	-22.9085
	-14.6794	-11.5081	12.0491	-22.3422			-14.0889	-14.0477	12.1719	-22.9097
	-14.874	-11.4764	11.8111	-22.3375			-14.2854	-14.0336	11.9341	-22.9071
	-15.0706	-11.445	11.6971	-22.3371			-14.4842	-14.0198	11.8203	-22.9077
	-15.2332	-11.4186	11.4675	-22.3323			-14.6487	-14.0079	11.5911	-22.9053
	-15.4635	-11.3802	11.3452	-22.3291			-14.8819	-13.99	11.469	-22.9034
	-15.5919	-11.3593	11.1183	-22.3212			-15.0119	-13.9805	11.2424	-22.8977
	-15.8557	-11.315	10.9974	-22.3173			-15.2791	-13.9595	11.1215	-22.895
	-15.9496	-11.2997	10.7663	-22.3066			-15.3741	-13.9524	10.8906	-22.886
	-16.2381	-11.258	10.6526	-22.3015			-15.6656	-13.9359	10.777	-22.8818
	-16.3055	-11.2476	10.4085	-22.2845			-15.7337	-13.9313	10.5334	-22.8668
	-16.627	-11.1927	10.3113	-22.2785			-16.0593	-13.9043	10.4364	-22.8615
	-16.6585	-11.1874	10.044	-22.2514			-16.0912	-13.9017	10.1698	-22.8386
	-16.9148	-11.1412	9.97345	-22.2456			-16.3512	-13.8777	10.0994	-22.8339
	-17.0079	-11.1241	9.68321	-22.1745			-16.4457	-13.8686	9.81044	-22.7714
	-17.02	-11.122	9.65874	-22.1683			-16.4579	-13.8675	9.78606	-22.766
	-17.355	-11.0611	9.65158	-22.1665			-16.7979	-13.8354	9.7789	-22.7645
	-17.4123	-11.051	9.33811	-22.0971			-16.8561	-13.8301	9.4648	-22.7069
	-17.7011	-11.0007	9.24783	-22.0732			-17.149	-13.8044	9.37337	-22.6867
	-17.8019	-10.9822	9.02363	-22.0136			-17.2513	-13.7944	9.14689	-22.6374
	-18.0467	-10.9385	8.83694	-21.9646			-17.4998	-13.7715	8.95928	-22.597
	-18.191	-10.9136	8.70762	-21.9311			-17.6461	-13.7588	8.82915	-22.5696
	-18.3929	-10.879	8.41219	-21.834			-17.851	-13.7415	8.53542	-22.4969
	-18.5767	-10.8479	8.40055	-21.8303			-18.0375	-13.726	8.52388	-22.4942
	-18.7397	-10.8203	8.37146	-21.8205			-18.2028	-13.7123	8.49493	-22.4874
	-18.9614	-10.7824	8.0906	-21.7286			-18.4276	-13.6934	8.22001	-22.4231
	-19.0868	-10.7608	7.97313	-21.6873			-18.5547	-13.6825	8.10787	-22.3959
	-19.346	-10.716	7.77754	-21.6215			-18.8177	-13.6599	7.92072	-22.3537
	-19.4338	-10.7011	7.52074	-21.5295			-18.9067	-13.6525	7.67745	-22.2938
	-19.7308	-10.6492	7.46743	-21.5105			-19.2082	-13.6261	7.62677	-22.2817
	-19.7808	-10.641	7.35136	-21.4691			-19.2588	-13.6221	7.51679	-22.2572
	-20.1139	-10.5848	7.15605	-21.403			-19.5968	-13.5946	7.33374	-22.2179
	-20.1286	-10.5823	7.07516	-21.3772			-19.6118	-13.5934	7.25925	-22.2033
	-20.2874	-10.5564	6.84221	-21.2984			-19.7728	-13.5812	7.04512	-22.1564
	-20.447	-10.5304	6.63904	-21.2355			-19.9347	-13.5689	6.86025	-22.1279
	-20.447	-10.5304	6.52479	-21.1968			-19.9347	-13.5689	6.75647	-22.1085
	-20.4102	-10.2752	6.20455	-21.1006			-19.9186	-13.3116	6.47213	-22.057
	-20.4028	-10.2252	6.19508	-21.0979			-19.9153	-13.2611	6.46385	-22.0558
	-20.3668	-9.98386	5.88351	-21.0087			-19.8989	-13.0176	6.19053	-22.0148
	-20.3543	-9.90809	5.79403	-20.9849			-19.8926	-12.941	6.11137	-22.0062
	-20.3209	-9.69468	5.559	-20.9202			-19.8766	-12.7256	5.90312	-21.9805
	-20.3054	-9.59109	5.39465	-20.8796			-19.8696	-12.6211	5.75449	-21.9643
	-20.2776	-9.40222	5.23144	-20.8393			-19.8574	-12.4307	5.6063	-21.9475
	-20.2583	-9.2735	5.00465	-20.781			-19.8487	-12.3009	5.3994	-21.9208
	-20.2351	-9.10858	4.91132	-20.7502			-19.8391	-12.1347	5.31436	-21.9025
	-20.2123	-8.955	4.60854	-20.6803			-19.829	-11.9799	5.03484	-21.8712
	-20.1918	-8.81541	4.5827	-20.6759			-19.8201	-11.8391	5.01087	-21.8701
	-20.1631	-8.63679	4.39609	-20.6329			-19.8061	-11.6588	4.83473	-21.852
	-20.1488	-8.52185	4.25484	-20.6003			-19.8013	-11.543	4.70125	-21.8383
	-20.1193	-8.31962	4.23453	-20.5957			-19.7886	-11.339	4.68189	-21.8366
	-20.1075	-8.22601	3.9268	-20.5231			-19.7844	-11.2446	4.38798	-21.8076
	-20.0742	-8.004	3.8599	-20.5093			-19.7693	-11.0204	4.32258	-21.8016
	-20.0695	-7.92588	3.5982	-20.4549			-19.7709	-10.9421	4.06628	-21.7768
	-20.0547	-7.68695	3.48767	-20.4336			-19.7753	-10.7024	3.9579	-21.766
	-20.0475	-7.60744	3.26704	-20.3913			-19.7744	-10.6223	3.74174	-21.7444
	-20.0211	-7.37113	3.11312	-20.3614			-19.7668	-10.384	3.59171	-21.7302
	-20.015	-7.29912	2.93368	-20.3271			-19.7665	-10.3114	3.41694	-21.7133
	-19.9959	-7.05456	2.73625	-20.2924			-19.7667	-10.0649	3.22582	-21.6933
	-19.9902	-6.98239	2.59938	-20.2683			-19.7667	-9.99213	3.09316	-21.6792
	-19.9733	-6.73772	2.35743	-20.2279			-19.7692	-9.74549	2.8576	-21.6518
	-19.9684	-6.66165	2.26399	-20.2121			-19.7703	-9.66887	2.7667	-21.6411
	-19.9532	-6.42071	2.02157	-20.1691			-19.7739	-9.42623	2.5294	-21.6111
	-19.948	-6.33839	2.02157	-20.1691			-19.7751	-9.34342	2.5294	-21.6111
	-19.9353	-6.10318	2.01611	-20.1209			-19.7808	-9.10699	2.52418	-21.5571
	-19.9291	-6.01281	1.98743	-19.8888			-19.7816	-9.01613	2.49969	-21.3051
	-19.9148	-5.78495	1.97612	-19.7966			-19.785	-8.78715	2.49003	-21.2051
	-19.9084	-5.68944	1.95217	-19.5747			-19.786	-8.6912	2.46526	-20.9618
	-19.8928	-5.46632	1.94158	-19.4762			-19.7876	-8.46701	2.45429	-20.8538
	-19.8833	-5.37183	1.91843	-19.259			-19.7854	-8.37182	2.43192	-20.6186
	-19.863	-5.14873	1.90706	-19.1521			-19.7823	-8.14726	2.42092	-20.5027
	-19.858	-5.05506	1.88344	-18.9463			-19.7844	-8.05307	2.39936	-20.275
	-19.8494	-4.83103	1.87055	-18.8341			-19.7928	-7.82807	2.38761	-20.1509
	-19.8426	-4.72669	1.84661	-18.6314			-19.7938	-7.72241	2.3676	-19.9327
	-19.8287	-4.51518	1.83223	-18.5099			-19.7957	-7.50826	2.35557	-19.8019
	-19.8243	-4.39927	1.81302	-18.3079			-19.7999	-7.39076	2.33774	-19.5917
	-19.8262	-4.19811	1.80054	-18.1762			-19.8167	-7.18776	2.32616	-19.4547
	-19.8089	-4.07179	1.78414	-17.9817			-19.8091	-7.05872	2.3102	-19.2535
	-19.8102	-3.88042	1.77257	-17.8452			-19.8248	-6.86583	2.29895	-19.1123
	-19.7876	-3.75714	1.75715	-17.6539			-19.8118	-6.73972	2.28438	-18.9165
	-19.7541	-3.56417	1.74556	-17.5103			-19.7933	-6.54249	2.27343	-18.7695
	-19.7376	-3.47574	1.732	-17.3255			-19.7835	-6.45219	2.26001	-18.5812
	-19.6685	-3.25002	1.72109	-17.1775			-19.7316	-6.21911	2.2492	-18.4304
	-19.665	-3.21874	1.70822	-16.9969			-19.7304	-6.18741	2.2358	-18.2466
	-19.6239	-2.98552	1.69727	-16.8432			-19.7065	-5.94959	2.2244	-18.0901
	-19.5596	-2.61722	1.68553	-16.6666			-19.6702	-5.57378	2.21152	-17.9124
	-19.5163	-2.38516	1.67495	-16.5071			-19.6449	-5.33684	2.19989	-17.7519
	-19.4982	-2.29978	1.66476	-16.3319			-19.6334	-5.24947	2.18657	-17.5793
	-19.4521	-2.12428	1.65525	-16.1645			-19.6008	-5.06983	2.17406	-17.4144
	-19.402	-1.98355	1.64691	-15.994			-19.5615	-4.92458	2.16081	-17.2467
	-19.3767	-1.87595	1.63857	-15.8217			-19.5443	-4.81515	2.14752	-17.0774
	-19.315	-1.66642	1.63025	-15.6548			-19.4982	-4.601	2.13445	-16.9139
	-19.3073	-1.62181	1.62145	-15.4767			-19.4938	-4.55585	2.12056	-16.7394
	-19.2562	-1.34704	1.6147	-15.3143			-19.4629	-4.2775	2.10679	-16.5819
	-19.2533	-1.32987	1.60756	-15.1312			-19.4613	-4.26009	2.09176	-16.4044
	-19.2078	-1.06504	1.60236	-14.9719			-19.435	-3.99135	2.07853	-16.251
	-19.2024	-1.03312	1.59583	-14.7811			-19.4319	-3.95896	2.06238	-16.0673
	-19.1581	-0.781174	1.59265	-14.6251			-19.4056	-3.70249	2.05273	-15.9182
	-19.1485	-0.717575	1.58883	-14.43			-19.4005	-3.63789	2.04082	-15.7317
	-19.1223	-0.479647	1.58695	-14.2787			-19.3911	-3.39706	2.0304	-15.5863
	-19.1143	-0.400204	1.58465	-14.0823			-19.3886	-3.31671	2.01701	-15.3975
	-19.1042	-0.156546	1.58553	-13.9364			-19.3956	-3.07246	2.00891	-15.2553
	-19.1038	-0.0800234	1.58671	-13.7403			-19.4005	-2.99599	1.99804	-15.0642
	-19.0746	0.156308	1.58647	-13.5979			-19.3877	-2.75824	1.98939	-14.9233
	-19.0652	0.239181	1.58624	-13.401			-19.3841	-2.67494	1.97753	-14.7285
	-19.0438	0.467752	1.58732	-13.2598			-19.3788	-2.44566	1.96971	-14.5908
	-19.0349	0.558016	1.58855	-13.0583			-19.3763	-2.35507	1.95825	-14.3944
	-19.014	0.77712	1.58998	-12.9208			-19.371	-2.13511	1.95185	-14.2603
	-19.0159	0.876509	1.59227	-12.7203			-19.3801	-2.03634	1.94269	-14.0647
	-18.9846	1.08069	1.59451	-12.5829			-19.3636	-1.83049	1.93607	-13.9312
	-18.9585	1.19266	1.59767	-12.3776			-19.3455	-1.7168	1.92601	-13.7316
	-18.9257	1.34848	1.59993	-12.2452			-19.3241	-1.55918	1.91987	-13.6011
	-18.8846	1.50839	1.60347	-12.0426			-19.2947	-1.39671	1.91056	-13.4015
	-18.8593	1.60515	1.60559	-11.9114			-19.2764	-1.29859	1.90439	-13.2729
	-18.7939	1.82363	1.60886	-11.7059			-19.2271	-1.07619	1.89468	-13.0717
	-18.7848	1.85193	1.61132	-11.5777			-19.2201	-1.04737	1.88873	-12.9452
	-18.754	1.93856	1.61528	-11.3721			-19.1955	-0.958871	1.87922	-12.7426
	-18.7017	2.09012	1.61724	-11.2439			-19.1542	-0.804224	1.87278	-12.6171
	-18.6855	2.1386	1.62041	-11.0331			-19.1415	-0.754786	1.86214	-12.4108
	-18.6545	2.36853	1.62251	-10.9075			-19.1275	-0.524716	1.85619	-12.2885
	-18.636	2.45771	1.62611	-10.6955			-19.1155	-0.434897	1.84622	-12.0821
	-18.5949	2.63951	1.62796	-10.5735			-19.0878	-0.251763	1.8403	-11.9611
	-18.5603	2.77555	1.63116	-10.3619			-19.0632	-0.114422	1.83002	-11.7511
	-18.5361	2.91473	1.6323	-10.2426			-19.0493	0.0246441	1.82361	-11.6314
	-18.5095	3.09456	1.63435	-10.0291			-19.036	0.203874	1.81216	-11.4173
	-18.4939	3.20916	1.63614	-9.91278			-19.0288	0.317656	1.80673	-11.3005
	-18.4638	3.41364	1.63939	-9.69792			-19.0137	0.520852	1.79665	-11.0848
	-18.4479	3.50051	1.64064	-9.58314			-19.004	0.607421	1.79068	-10.9691
	-18.4092	3.73237	1.64296	-9.36478			-18.9818	0.838134	1.77925	-10.7491
	-18.4005	3.79177	1.64397	-9.25293			-18.9773	0.897192	1.77397	-10.6369
	-18.3639	4.05198	1.64597	-9.03358			-18.9592	1.15576	1.76362	-10.4166
	-18.3594	4.09174	1.64763	-8.924			-18.9575	1.19524	1.75889	-10.3063
	-18.3272	4.37235	1.65105	-8.7031			-18.9454	1.47382	1.7494	-10.0839
	-17.9354	11.5126	1.6521	-8.59581			-19.1592	8.56298	1.74503	-9.97566
	-17.9357	11.5188	1.65462	-8.37471			-19.1601	8.5691	1.73637	-9.75266
	-17.9571	11.8398	1.65496	-8.26905			-19.2157	8.88544	1.73376	-9.64716
	-17.9469	11.8827	1.65581	-8.04692			-19.2093	8.92918	1.7284	-9.42534
	-17.8881	12.1648	1.65811	-7.94264			-19.176	9.21604	1.72625	-9.32112
	-17.8851	12.1793	1.66226	-7.7201			-19.1741	9.23108	1.72091	-9.09874
	-17.8342	12.4355	1.66281	-7.61279			-19.1436	9.4951	1.71768	-8.99168
	-17.8313	12.4801	1.66425	-7.38239			-19.1444	9.54076	1.71101	-8.76177
	-17.807	12.7266	1.66512	-7.27951			-19.1396	9.79466	1.70893	-8.65979
	-17.7905	12.7945	1.66693	-7.05509			-19.1282	9.86528	1.70431	-8.43732
	-17.7599	13.002	1.66819	-6.95366			-19.1131	10.0796	1.70223	-8.33666
	-17.7453	13.107	1.67091	-6.73094			-19.1066	10.188	1.69759	-8.11562
	-17.7258	13.2934	1.6719	-6.62955			-19.1006	10.3798	1.69545	-8.01515
	-17.7111	13.4225	1.67381	-6.4053			-19.0954	10.5129	1.69045	-7.79294
	-17.6962	13.5939	1.6763	-6.30144			-19.092	10.6888	1.68962	-7.69031
	-17.6691	13.743	1.68146	-6.07106			-19.075	10.843	1.68741	-7.46269
	-17.6474	13.8818	1.68489	-5.9678			-19.0619	10.9855	1.68633	-7.3609
	-17.6346	14.0653	1.69236	-5.74075			-19.0609	11.1729	1.6839	-7.13712
	-17.6313	14.2044	1.69547	-5.63698			-19.0662	11.3135	1.68214	-7.03464
	-17.6484	14.3872	1.70238	-5.41047			-19.0947	11.4967	1.67842	-6.81093
	-17.6378	14.5502	1.70557	-5.30701			-19.0949	11.6614	1.67683	-6.70857
	-17.6085	14.7074	1.71252	-5.08186			-19.0759	11.8219	1.67338	-6.48581
	-17.5979	14.8485	1.71623	-4.97796			-19.0757	11.9647	1.67261	-6.38329
	-17.5747	15.0269	1.72421	-4.75336			-19.0657	12.146	1.6709	-6.16169
	-17.5559	15.1423	1.72684	-4.6487			-19.0555	12.2638	1.66858	-6.05783
	-17.5052	15.3455	1.73239	-4.42389			-19.0202	12.4725	1.66349	-5.83475
	-17.497	15.4195	1.73493	-4.31998			-19.0174	12.5479	1.66122	-5.73128
	-17.4707	15.6653	1.74023	-4.09583			-19.0092	12.7983	1.65614	-5.5081
	-17.4635	15.7224	1.74256	-3.99227			-19.0062	12.8566	1.65382	-5.40511
	-17.4045	15.9848	1.74765	-3.7679			-18.9664	13.1266	1.64883	-5.18198
	-17.4021	16.0016	1.75009	-3.66465			-18.9652	13.1438	1.64658	-5.07917
	-17.4003	16.1109	1.75524	-3.4395			-18.9717	13.2542	1.64149	-4.85498
	-17.4003	16.1109	1.75726	-3.3367			-18.9717	13.2542	1.63912	-4.75275
	-17.3752	16.1094	1.76165	-3.11151			-18.9464	13.2548	1.6339	-4.52881
	-17.1365	16.0864	1.76388	-3.00887			-18.7042	13.2522	1.63178	-4.42678
	-17.0166	16.0712	1.76867	-2.78275			-18.5823	13.2471	1.62697	-4.202
	-16.7416	16.044	1.77108	-2.68058			-18.3028	13.2433	1.6253	-4.10095
	-16.6576	16.0355	1.77637	-2.4551			-18.2175	13.2418	1.62158	-3.87795
	-16.3432	15.9986	1.77926	-2.35252			-17.8958	13.2305	1.62058	-3.77612
	-16.3005	15.9932	1.78561	-2.12722			-17.8521	13.2286	1.6184	-3.55246
	-15.9626	15.9719	1.78889	-2.02376			-17.505	13.2333	1.61737	-3.44956
	-15.944	15.9697	1.79606	-1.79877			-17.4858	13.2325	1.61518	-3.22579
	-15.7297	15.9528	1.79921	-1.69469			-17.2643	13.2313	1.61403	-3.12267
	-15.5895	15.942	1.80595	-1.47045			-17.1194	13.2306	1.61152	-2.9005
	-15.5786	15.9413	1.80881	-1.36585			-17.1081	13.2308	1.61015	-2.79673
	-4.54278	15.9463	1.81468	-1.14209			-7.50008	13.9991	1.60697	-2.57474
	-4.45803	15.9523	1.81873	-1.03704			-7.3932	14.0215	1.60651	-2.47024
	-4.24309	15.968	1.8272	-0.814518			-7.15928	14.0678	1.60541	-2.2489
	-4.12342	15.9769	1.83263	-0.70802			-7.0995	14.0768	1.60562	-2.14278
	-3.94715	15.9924	1.84388	-0.486824			-6.8185	14.1184	1.60603	-1.92239
	-3.78964	16.0064	1.84999	-0.378626			-6.79488	14.1221	1.60681	-1.81439
	-3.65323	16.0187	1.86224	-0.159734			-6.60823	14.1509	1.60831	-1.5959
	-3.45663	16.038	1.86813	-0.0496474			-6.49062	14.1685	1.60846	-1.48544
	-3.36251	16.0495	1.87978	0.166969			-6.47632	14.1708	1.60881	-1.26809
	-3.12307	16.0749	1.88603	0.278647			-6.18212	14.2102	1.60937	-1.15635
	-3.07074	16.0807	1.89799	0.493466			-6.13351	14.2175	1.61038	-0.941408
	-2.78955	16.1064	1.90479	0.607062			-5.87626	14.2541	1.61122	-0.827564
	-2.77396	16.1081	1.91744	0.820129			-5.79007	14.2659	1.61269	-0.614036
	-2.66166	16.1203	1.92385	0.934992			-5.56962	14.2964	1.61324	-0.49852
	-2.47915	16.1401	1.93568	1.14452			-5.44688	14.3136	1.61439	-0.287789
	-2.45396	16.1427	1.942	1.26152			-5.26592	14.3408	1.61463	-0.170294
	-2.1778	16.164	1.95326	1.46981			-5.10416	14.3652	1.61506	0.0388638
	-2.11847	16.17	1.95954	1.58807			-4.96424	14.3862	1.61519	0.157301
	-1.88197	16.1968	1.9706	1.79408			-4.76259	14.4179	1.61552	0.363636
	-1.77981	16.2075	1.97701	1.91437			-4.66626	14.4349	1.61569	0.484252
	-1.58185	16.2268	1.98799	2.11978			-4.42088	14.4744	1.61602	0.690224
	-1.44022	16.2407	1.99428	2.24109			-4.36725	14.483	1.61589	0.812006
	-1.27974	16.255	2.00476	2.44432			-4.07878	14.5243	1.61564	1.01601
	-1.102	16.272	2.01043	2.56709			-4.06282	14.5269	1.61512	1.13882
	-1.00417	16.2824	2.01944	2.7696			-3.94784	14.5453	1.61393	1.34138
	-1.00417	16.2824	2.02553	2.89335			-3.76093	14.5751	1.61356	1.46534
	-1.04422	16.0697	2.03529	3.09421			-3.73512	14.5792	1.61286	1.66654
	-1.06209	15.9835	2.04329	3.22046			-3.4525	14.6167	1.61434	1.79353
	-1.11134	15.7326	2.0562	3.42047			-3.39186	14.6261	1.61692	1.99474
	-1.12168	15.6575	2.06402	3.54886			-3.1509	14.6661	1.61825	2.1229
	-1.17253	15.3955	2.07566	3.74696			-3.04676	14.6825	1.61988	2.32063
	-1.18248	15.3371	2.08379	3.87552			-2.84521	14.7114	1.62128	2.44949
	-1.23071	15.0568	2.09545	4.06886			-2.70098	14.7322	1.62279	2.64324
	-1.23959	15.0176	2.1025	4.20321			-2.53713	14.7534	1.62313	2.778
	-1.30168	14.7188	2.11227	4.4002			-2.35565	14.778	1.62306	2.97556
	-1.30338	14.7121	2.12253	4.5341			-2.25527	14.7923	1.62694	3.10976
	-1.31623	14.6478	2.13605	4.72545			-2.25527	14.7923	1.6313	3.30149
	-1.36447	14.4095	2.14781	4.86544			-2.2863	14.5805	1.63521	3.44152
	-1.36948	14.3843	2.16554	5.05382			-2.30039	14.4946	1.64239	3.63007
	-1.42818	14.1129	2.17771	5.1989			-2.33849	14.2446	1.64679	3.77484
	-1.44174	14.0527	2.19349	5.3852			-2.34528	14.1699	1.6526	3.96076
	-1.48454	13.8065	2.20552	5.53252			-2.38405	13.9086	1.656	4.10873
	-1.50361	13.7214	2.22027	5.71233			-2.39131	13.8502	1.66022	4.28934
	-1.55051	13.5105	2.23218	5.86309			-2.42666	13.5703	1.66285	4.44087
	-1.57578	13.391	2.2459	6.03912			-2.43377	13.5308	1.66574	4.6178
	-1.61548	13.2145	2.25756	6.19578			-2.4823	13.2308	1.66818	4.77521
	-1.65686	13.0626	2.27115	6.37044			-2.48367	13.224	1.67149	4.95075
	-1.68833	12.9288	2.28696	6.53312			-2.4934	13.1592	1.67652	5.11461
	-1.73145	12.7354	2.3045	6.70527			-2.53009	12.9191	1.68269	5.28806
	-1.75628	12.6345	2.31438	6.86742			-2.53387	12.8936	1.68248	5.45157
	-1.80677	12.409	2.32397	7.03314			-2.57772	12.6187	1.68175	5.61863
	-1.82513	12.3352	2.33504	7.19775			-2.588	12.5577	1.68335	5.78406
	-1.88556	12.0829	2.34572	7.36076			-2.61487	12.3075	1.68465	5.94786
	-1.89743	12.0332	2.35807	7.53047			-2.62852	12.2208	1.68731	6.11892
	-1.95772	11.7558	2.36986	7.69266			-2.65996	12.0055	1.68983	6.28241
	-1.96602	11.7208	2.37941	7.86347			-2.67648	11.8835	1.69172	6.45359
	-2.03303	11.4277	2.38819	8.02136			-2.7017	11.7034	1.69341	6.61183
	-2.03698	11.4098	2.39891	8.19478			-2.73083	11.5479	1.69649	6.78611
	-2.10411	11.098	2.40857	8.34935			-2.75042	11.4111	1.69935	6.94145
	-2.10514	11.0933	2.42121	8.52821			-2.77632	11.2134	1.70633	7.12094
	-2.1722	10.7913	2.43231	8.67989			-2.79172	11.1096	1.71264	7.27319
	-2.17767	10.7685	2.44548	8.86084			-2.82101	10.8779	1.72071	7.45511
	-2.23927	10.4834	2.45536	9.00719			-2.83227	10.8017	1.72644	7.60221
	-2.2484	10.4393	2.46943	9.19773			-2.86836	10.5415	1.73635	7.79282
	-2.30454	10.1746	2.47998	9.34174			-2.87543	10.4904	1.74375	7.93688
	-2.31757	10.111	2.49729	9.53919			-2.90875	10.2058	1.75541	8.13463
	-2.36568	9.86554	2.50953	9.67679			-2.91379	10.1701	1.76373	8.27246
	-2.38175	9.7835	2.52647	9.88116			-2.95354	9.87094	1.77473	8.47431
	-2.42601	9.56133	2.5375	10.0126			-2.95597	9.85275	1.78195	8.6041
	-2.44679	9.45721	2.55595	10.2223			-2.99667	9.53624	1.79404	8.81133
	-2.48569	9.26063	2.56686	10.347			-2.99735	9.53156	1.80115	8.9345
	-2.51128	9.13223	2.58767	10.564			-3.04157	9.22511	1.81486	9.14955
	-2.54511	8.96184	2.59895	10.6823			-3.04533	9.20201	1.82226	9.26674
	-2.57568	8.80793	2.62385	10.9056			-3.08719	8.91184	1.83327	9.4862
	-2.60349	8.66209	2.63633	11.0169			-3.09325	8.8669	1.83881	9.59569
	-2.63755	8.48295	2.66552	11.2477			-3.1329	8.59692	1.85151	9.82263
	-2.66173	8.36222	2.67897	11.3522			-3.14194	8.53209	1.85753	9.92533
	-2.7026	8.1578	2.70812	11.5865			-3.17694	8.2826	1.86684	10.1556
	-2.72139	8.06646	2.72027	11.6842			-3.1886	8.1992	1.8707	10.2517
	-2.76992	7.83391	2.74987	11.9216			-3.22258	7.97323	1.87903	10.4855
	-2.78208	7.77639	2.76131	12.0134			-3.23851	7.86733	1.88224	10.576
	-2.83893	7.5111	2.79293	12.2559			-3.26874	7.666	1.89014	10.815
	-2.84376	7.48924	2.8042	12.3426			-3.28863	7.53449	1.89294	10.9005
	-2.88821	7.27483	2.84169	12.5938			-3.31472	7.35898	1.90079	11.1493
	-2.90468	7.19601	2.85404	12.6757			-3.33827	7.20046	1.90348	11.2304
	-2.90643	7.18778	2.88915	12.9328			-3.35889	7.05044	1.91182	11.4847
	-2.96792	6.90016	2.89955	13.0092			-3.38413	6.86619	1.91426	11.5604
	-2.97527	6.86414	2.93908	13.2776			-3.40194	6.74211	1.92846	11.8264
	-3.03312	6.60806	2.94961	13.3479			-3.43206	6.53203	1.93238	11.8961
	-3.04728	6.54156	2.97866	13.6174			-3.44583	6.43792	1.94109	12.1583
	-3.09464	6.31451	3.03716	14.0233			-3.48163	6.1983	1.95844	12.5563
	-3.11511	6.21939	3.08366	14.3266			-3.49043	6.13887	1.97765	12.8542
	-3.15495	6.02014	3.39491	17.0988			-3.53179	5.86475	2.16315	15.5968
	-3.17744	5.89592	3.39624	17.1083			-3.5352	5.84213	2.16415	15.6063
	-3.21737	5.72777	3.44396	17.4433			-3.56574	5.6206	2.20015	15.9396
	-3.25302	5.57116	3.44668	17.4626			-3.5771	5.53913	2.20226	15.9589
	-3.28083	5.43771	3.49283	17.7865			-3.57831	5.53061	2.23804	16.2813
	-3.324	5.24471	3.49708	17.816			-3.61997	5.23319	2.24164	16.3104
	-3.34429	5.15103	3.54364	18.1389			-3.62483	5.19595	2.2811	16.6297
	-3.3935	4.91802	3.55001	18.179			-3.66538	4.93059	2.28692	16.6692
	-3.40425	4.86479	3.59844	18.4912			-3.67504	4.86174	2.33095	16.9765
	-3.45985	4.59258	3.60518	18.5434			-3.70758	4.62679	2.33705	17.0281
	-3.46254	4.58018	3.64409	18.8415			-3.72184	4.52832	2.37233	17.3226
	-3.47961	4.50094	3.65076	18.9041			-3.74882	4.32299	2.37869	17.3846
	-3.52296	4.30117	3.68247	19.1933			-3.76326	4.19515	2.40895	17.6708
	-3.52982	4.26948	3.6917	19.2644			-3.79277	4.02234	2.41741	17.7415
	-3.58418	4.02643	3.72794	19.542			-3.81871	3.86151	2.45067	18.0176
	-3.60156	3.94879	3.73904	19.6245			-3.83897	3.72539	2.461	18.0987
	-3.64502	3.75373	3.77544	19.8967			-3.87127	3.52832	2.49486	18.3661
	-3.67197	3.63003	3.78859	19.9909			-3.88678	3.43313	2.50745	18.4588
	-3.7055	3.48174	3.8253	20.2533			-3.92408	3.19642	2.54256	18.717
	-3.74262	3.31266	3.84071	20.359			-3.93221	3.14248	2.55753	18.8204
	-3.76539	3.2089	3.87676	20.6083			-3.9744	2.8666	2.59253	19.0645
	-3.81309	2.99582	3.89519	20.7285			-3.97648	2.85402	2.60908	19.1796
	-3.82626	2.93557	3.93244	20.9685			-3.98963	2.77362	2.64267	19.4095
	-3.88144	2.67815	3.94929	21.1001			-4.02307	2.57088	2.65845	19.5369
	-3.88592	2.65817	3.97845	21.3269			-4.02836	2.53873	2.6857	19.7565
	-3.91601	2.52331	4.00258	21.4707			-4.07021	2.29142	2.70666	19.8888
	-3.94816	2.38103	4.03816	21.6859			-4.08359	2.21242	2.73753	20.0867
	-3.95296	2.35951	4.0659	21.8457			-4.11652	2.0136	2.7625	20.2353
	-4.00917	2.10297	4.09815	22.0319			-4.13677	1.88757	2.79153	20.4083
	-4.02251	2.04036	4.09815	22.0319			-4.16207	1.73647	2.79153	20.4083
	-4.07055	1.82637	4.13754	22.0474			-4.18975	1.56428	2.83159	20.4229
	-4.09333	1.72073	4.22921	22.0824			-4.20669	1.45875	2.92516	20.4553
	-4.13157	1.55015	4.26412	22.0965			-4.24237	1.24197	2.96078	20.4684
	-4.16519	1.39982	4.48924	22.1821			-4.25215	1.18072	3.19198	20.5475
	-4.19183	1.27347	4.62318	22.235			-4.29278	0.919136	3.32976	20.5963
	-4.23488	1.07756	4.7471	22.2836			-4.29615	0.898827	3.45903	20.6381
	-4.25243	0.996793	4.98006	22.3766			-4.31868	0.761766	3.70173	20.7172
	-4.30574	0.754882	5.00579	22.3865			-4.34285	0.617107	3.72831	20.7256
	-4.31355	0.719631	5.07273	22.4142			-4.34644	0.595228	3.79744	20.7491
	-4.36261	0.480534	5.26552	22.492			-4.3883	0.33482	3.99671	20.8153
	-4.37129	0.438841	5.33825	22.523			-4.39814	0.271294	4.07192	20.8417
	-4.37264	0.432553	5.51915	22.5984			-4.43427	0.0542835	4.26036	20.9047
	-4.43108	0.165458	5.69142	22.6745			-4.45116	-0.0527682	4.43973	20.968
	-4.44368	0.112171	5.76944	22.7073			-4.47998	-0.225631	4.52182	20.9949
	-4.49675	-0.0981648	5.95642	22.7904			-4.5053	-0.377956	4.71886	21.0632
	-4.52153	-0.207039	6.01943	22.8176			-4.52491	-0.50586	4.78553	21.0852
	-4.55857	-0.366523	6.04469	22.829			-4.55705	-0.704297	4.81227	21.0945
	-4.5944	-0.528485	6.27229	22.928			-4.56998	-0.786087	5.05038	21.1769
	-4.61607	-0.642384	6.40031	22.984			-4.60943	-1.0311	5.18416	21.2234
	-4.66036	-0.852562	6.52115	23.0425			-4.61518	-1.06682	5.31198	21.2703
	-4.67493	-0.919786	6.74657	23.1548			-4.65027	-1.30879	5.55018	21.36
	-4.73232	-1.17634	6.7632	23.1628			-4.65651	-1.35099	5.56761	21.3665
	-4.73633	-1.19521	6.81081	23.1822			-4.6575	-1.35736	5.61752	21.3818
	-4.7602	-1.306	7.0295	23.2722			-4.70068	-1.62832	5.84749	21.4529
	-4.7955	-1.47132	7.10618	23.3022			-4.71024	-1.68244	5.92795	21.4766
	-4.80156	-1.49906	7.2929	23.3828			-4.75175	-1.89653	6.12344	21.542
	-4.85218	-1.74556	7.46333	23.4597			-4.7705	-2.00717	6.30198	21.6052
	-4.86713	-1.82101	7.54935	23.4978			-4.799	-2.16908	6.39146	21.6367
	-4.91304	-2.01177	7.74593	23.5969			-4.82613	-2.33341	6.59481	21.7198
	-4.94703	-2.14203	7.79591	23.6216			-4.8418	-2.44853	6.64635	21.7404
	-4.97273	-2.27882	7.81728	23.632			-4.87503	-2.66128	6.6684	21.7491
	-5.01009	-2.46532	8.05368	23.7369			-4.88607	-2.72933	6.91384	21.8361
	-5.03016	-2.55019	8.17651	23.7919			-4.93002	-2.98923	7.04116	21.8821
	-5.08062	-2.78974	8.31432	23.8487			-4.93304	-3.00832	7.18461	21.9321
	-5.08815	-2.82332	8.53761	23.9378			-4.95113	-3.12045	7.41572	22.0135
	-5.12546	-2.99477	8.57881	23.9525			-4.97774	-3.28775	7.45755	22.0279
	-5.14724	-3.09423	8.68594	23.994			-4.98234	-3.31583	7.56619	22.0681
	-5.1515	-3.11373	8.84006	24.0576			-5.02032	-3.56453	7.72235	22.1282
	-5.20816	-3.36093	8.90085	24.0823			-5.03139	-3.64063	7.78387	22.152
	-5.22529	-3.43662	9.10112	24.1611			-5.06772	-3.83296	7.98655	22.2329
	-5.26687	-3.63104	9.26752	24.2192			-5.09517	-3.96448	8.15481	22.294
	-5.29408	-3.7604	9.3681	24.2575			-5.11395	-4.10161	8.25525	22.3346
	-5.32562	-3.90355	9.60748	24.3529			-5.14187	-4.28873	8.49258	22.4362
	-5.3658	-4.08565	9.62699	24.3606			-5.15756	-4.37402	8.51192	22.4444
	-5.38605	-4.17668	9.6352	24.3644			-5.19565	-4.61434	8.52004	22.4484
	-5.4393	-4.413	9.8916	24.4618			-5.20142	-4.64807	8.77568	22.5543
	-5.44753	-4.45005	10.008	24.5035			-5.22974	-4.82015	8.89183	22.6002
	-5.48836	-4.63429	10.1557	24.5579			-5.24627	-4.92	9.03856	22.6607
	-5.50836	-4.72448	10.3746	24.6441			-5.24951	-4.93957	9.25482	22.7561
	-5.51243	-4.7426	10.416	24.6545			-5.29284	-5.18778	9.29596	22.7696
	-5.56872	-4.99896	10.519	24.69			-5.30589	-5.26375	9.39791	22.8127
	-5.58465	-5.07325	10.6878	24.7379			-5.33662	-5.45825	9.56489	22.8742
	-5.62965	-5.27241	10.7469	24.7601			-5.35659	-5.5876	9.62286	22.9009
	-5.65947	-5.40389	10.9567	24.8248			-5.37981	-5.73041	9.83084	22.9797
	-5.69094	-5.54556	11.119	24.8802			-5.40938	-5.91204	9.9908	23.0463
	-5.73256	-5.73476	11.2206	24.9151			-5.42416	-6.00265	10.0904	23.0886
	-5.75177	-5.81949	11.4689	24.9981			-5.46318	-6.23789	10.3335	23.1901
	-5.80453	-6.06502	11.4848	25.0031			-5.46912	-6.27468	10.3492	23.1964
	-5.81108	-6.09507	11.491	25.0054			-5.49858	-6.45763	10.3553	23.1992
	-5.84454	-6.25044	11.7579	25.0841			-5.51295	-6.54719	10.6215	23.3038
	-5.8705	-6.36936	11.8664	25.1192			-5.51589	-6.56518	10.7295	23.3492
	-5.87572	-6.39259	12.0226	25.1692			-5.55583	-6.81887	10.8869	23.419
	-5.93115	-6.64065	12.2347	25.2403			-5.56703	-6.89235	11.1011	23.5172
	-5.94787	-6.71723	12.2852	25.2529			-5.59916	-7.08912	11.1542	23.5373
	-6.09352	-7.36712	12.4192	25.2929			-5.6205	-7.21904	11.295	23.597
	-6.11349	-7.44829	12.5513	25.3292			-5.64288	-7.35948	11.4358	23.6538
	-6.779	-10.2908	12.5987	25.3454			-5.67239	-7.54704	11.4862	23.6775
	-6.79857	-10.3726	12.8041	25.4088			-5.68623	-7.63157	11.7074	23.7738
	-6.85582	-10.6146	12.959	25.4552			-5.72346	-7.87636	11.873	23.8465
	-6.86232	-10.6429	13.061	25.4862			-5.72813	-7.90637	11.9873	23.8973
	-6.89553	-10.7868	13.3156	25.5044			-5.75185	-8.06154	12.278	23.9671
	-6.92524	-10.9148	13.362	25.5157			-5.77035	-8.1804	12.3289	23.9867
	-6.93114	-10.9399	13.5516	25.5524			-5.7741	-8.20363	12.536	24.0566
	-6.99007	-11.1849	13.6415	25.5788			-5.81387	-8.45152	12.6344	24.0962
	-7.00909	-11.266	13.6702	25.5872			-5.82574	-8.52801	12.6657	24.109
	-7.05434	-11.4547	15.0908	25.7893			-5.92736	-9.18037	12.9327	24.2115
	-7.08666	-11.5925	15.2081	25.7884			-5.9417	-9.2625	13.0494	24.2618
	-7.1167	-11.7247	15.3528	25.7839			-6.3833	-12.1392	13.1972	24.3471
	-7.16155	-11.9196	15.3728	25.7798			-6.39615	-12.222	13.4172	24.4381
	-7.17917	-11.9928	15.3728	25.7798			-6.43353	-12.4667	13.4803	24.4663
	-7.23801	-12.2486	15.4117	25.6769			-6.43773	-12.4952	13.7498	24.5636
	-7.24114	-12.2603	15.4445	25.5702			-6.45919	-12.6405	13.7885	24.5775
	-7.25237	-12.3039	15.4594	25.5195			-6.47844	-12.7698	13.797	24.5805
	-7.30975	-12.5216	15.5839	25.1647			-6.48227	-12.7953	14.1086	24.6886
	-7.3254	-12.5804	15.6489	24.9533			-6.52134	-13.0425	14.1864	24.7121
	-7.37033	-12.7927	15.7088	24.7751			-6.53378	-13.1244	14.4435	24.7946
	-7.39483	-12.9165	15.7508	24.4933			-6.56392	-13.3146	14.5919	24.8357
	-7.40907	-12.9789	15.7782	24.3871			-6.58518	-13.4536	14.7937	24.8903
			15.7848	16.6428			-6.60482	-13.5866	14.8209	24.894
			17.3577	16.6229			-6.63425	-13.7828	14.8209	24.894
			17.419	16.306			-6.64622	-13.8564	14.8652	24.8019
			17.4219	16.2668			-6.68525	-14.1134	14.904	24.7065
			17.4674	15.9664			-6.68749	-14.1251	14.9232	24.6629
			17.479	15.8763			-6.69543	-14.1688	15.0658	24.3526
			17.5279	15.6221			-6.73611	-14.3874	15.1373	24.1599
			17.5512	15.486			-6.74721	-14.4465	15.2072	23.9993
			17.5798	15.2795			-6.77635	-14.6582	15.285	23.7332
			17.5957	15.1072			-6.79164	-14.7815	15.3462	23.6426
			17.6175	14.9508			-6.80129	-14.8437	15.3618	23.6053
			17.6241	14.7305					15.5395	23.3748
			17.6324	14.6119					15.5738	23.2966
			17.6432	14.3547					15.5811	23.2879
			17.6492	14.2777					15.7914	23.0898
			17.6647	13.984					17.0655	16.7319
			17.6692	13.9427					17.0786	16.426
			17.6817	13.6063					16.9656	15.9317
			17.6831	13.5956					17.0853	16.0261
			17.6949	13.2719					17.0859	15.6596
			17.6953	13.2114					17.0927	15.3622
			17.7067	12.9275					17.1087	15.2737
			17.7139	9.19197					17.1109	15.0222
			17.74	9.18175					17.1241	14.8902
			18.1495	8.85846					17.1403	14.6896
			18.151	8.79633					17.1565	14.512
			18.1763	8.5246					17.1739	14.3509
			18.1875	8.41162					17.196	14.1355
			18.2026	8.18817					17.2083	14.0193
			18.2201	5.1561					17.2301	13.7601
			18.2392	5.1523					17.2363	13.6825
			18.5914	4.8258					17.2656	13.3897
			18.5915	4.8127					17.2692	13.3487
			18.5996	4.552					17.3038	13.0169
			18.6009	4.50356					17.305	13.0063
			18.5942	4.47127					17.3427	12.6885
			18.5931	4.17269					17.3539	12.6296
			18.595	4.14863					17.3972	12.3529
			18.6128	3.84206					18.0321	8.66721
			18.6125	3.78464					18.0336	8.65701
			18.6312	3.50654					18.0611	8.33371
			18.6357	3.43161					18.0729	8.27126
			18.6454	3.17658					18.0893	7.9975
			18.6518	3.07224					18.1065	7.88446
			18.6573	2.8396					18.1244	7.66056
			18.6679	2.68462					18.4667	4.63574
			18.6993	2.51277					18.4668	4.63194
			18.7026	2.31691					18.477	4.30509
			18.713	2.17361					18.4785	4.29202
			18.7231	1.84412					18.475	4.03158
			18.7402	1.8288					18.4745	3.98319
			18.8025	1.7829					18.4764	3.95081
			18.8027	1.49582					18.4934	3.6515
			18.8092	1.43808					18.4933	3.62744
			18.838	1.16306					18.5154	3.32104
			18.8418	1.06649					18.52	3.26381
			18.8592	0.833969					18.5307	2.98655
			18.8683	0.703275					18.5376	2.91169
			18.8737	0.499232					18.5444	2.65686
			18.8686	0.287932					18.556	2.55261
			18.9162	0.170222					18.5893	2.32031
			18.9323	-0.0897917					18.5943	2.16572
			18.9429	-0.165882					18.6064	1.99436
			18.9606	-0.328593					18.6191	1.79866
			18.9629	-0.510132					18.6381	1.65561
			19.0041	-0.632012					18.706	1.32734
			19.0623	-0.835041					18.7064	1.31206
			19.0813	-1.0569					18.714	1.26634
			19.0988	-1.16227					18.749	0.979996
			19.1483	-2.15483					18.754	0.922137
			19.1501	-2.77326					18.777	0.646662
			19.2367	-2.81647					18.7879	0.549939
			19.1814	-3.07538					18.7975	0.316917
			19.1821	-3.16265					18.7944	0.186302
			19.1673	-3.32842					18.8458	-0.016955
			19.1385	-3.49601					18.8654	-0.228369
			19.106	-3.60756					18.878	-0.346067
			19.0945	-3.82823					18.8999	-0.605296
			19.0751	-3.90755					18.9033	-0.681187
			19.0676	-4.1588					18.9467	-0.842469
			19.0624	-4.19494					19.0072	-1.02278
			19.0402	-4.45344					19.0275	-1.14466
			19.0354	-4.48575					19.0469	-1.3479
			19.0174	-4.49026					19.0987	-1.56889
			19.0149	-4.77835					19.1014	-1.67403
			19.0148	-4.82315					19.199	-2.6593
			18.9929	-5.08723					19.1539	-3.2768
			18.9898	-5.16052					19.1553	-3.31987
			18.9755	-5.4186					19.145	-3.57897
			18.9781	-5.49392					19.1177	-3.66672
			18.9754	-5.7925					19.0875	-3.83297
			18.9834	-5.81939					19.0786	-4.0007
			19.014	-6.0929					19.0606	-4.11272
			19.0098	-6.15433					19.0562	-4.33372
			18.9904	-6.4116					19.0523	-4.41329
			18.9925	-6.48806					19.0341	-4.66534
			18.9929	-6.74027					19.0297	-4.70167
			18.9802	-6.82312					19.0144	-4.96117
			18.9876	-7.07825					19.0122	-4.99359
			18.9883	-7.15164					19.0121	-4.99811
			18.9949	-7.39781					18.9937	-5.28741
			18.9945	-7.48524					18.9911	-5.33239
			18.9884	-7.71609					18.9792	-5.59776
			18.985	-7.8215					18.9824	-5.67134
			18.9791	-8.03581					18.982	-5.93013
			18.9776	-8.15665					18.9907	-6.00557
			18.9771	-8.34988					19.024	-6.30435
			18.9744	-11.0464					19.02	-6.33132
			18.9657	-11.1475					19.003	-6.6058
			19.2005	-11.4014					19.0056	-6.66738
			19.2018	-11.4841					19.0084	-6.92542
			19.2093	-11.7743					18.9964	-7.00222
			19.2117	-11.8094					19.0056	-7.25495
			19.2359	-12.1018					19.0068	-7.33798
			19.2372	-12.1543					19.0151	-7.59335
			19.2281	-12.3831					19.0151	-7.66682
			19.2302	-13.1374					19.0102	-7.91321
			19.2621	-13.1865					19.0071	-8.00073
			19.2938	-13.4924					19.0026	-8.23094
			19.2924	-14.3893					19.0016	-8.33606
			19.296	-14.5036					18.9978	-8.54851
			19.2176	-14.6676					18.9933	-8.66838
			19.215	-14.8346					18.9884	-8.86053
			19.1807	-14.9593					18.987	-9.00129
			19.1729	-15.1741					18.9903	-9.19097
			19.1699	-15.2552					18.9821	-9.34275
			19.1494	-15.504					19.2438	-11.5401
			19.1556	-15.8046					19.247	-11.6411
			19.1016	-15.8275					19.2659	-11.8971
			19.093	-16.139					19.272	-11.9804
			19.0886	-16.1693					19.3031	-12.2695
			19.0923	-16.4825					19.3053	-12.3044
			19.091	-16.5032					19.297	-12.5946
			19.1011	-16.8119					19.2993	-12.6466
			19.0995	-16.8367					19.3318	-12.8783
			19.101	-17.1346					19.3699	-13.6333
			19.1017	-17.1715					19.3681	-13.6826
			19.0975	-17.4741					19.3687	-13.9902
			19.0975	-17.5086					19.2915	-14.8919
			19.1027	-17.8113					19.2886	-15.0067
			19.102	-17.843					19.2546	-15.1718
			19.1068	-18.1451					19.2471	-15.3397
			19.1062	-18.1798					19.2444	-15.465
			19.1077	-18.4636					19.2246	-15.6808
			19.1071	-18.5145					19.231	-15.7624
			19.1011	-18.7823					19.1774	-16.0135
			19.0993	-18.8525					19.1693	-16.3162
			19.0931	-19.0995					19.1649	-16.3393
			19.09	-19.1898					19.17	-16.6525
			19.0837	-19.4186					19.1688	-16.6829
			19.0803	-19.5269					19.1797	-16.9966
			19.0764	-19.7329					19.1782	-17.0173
			19.073	-19.8657					19.1814	-17.3261
			19.0652	-20.0433					19.1822	-17.3509
			19.0586	-20.2036					19.1786	-17.6487
			19.0523	-20.3471					19.1786	-17.6856
			19.0422	-20.5414					19.1855	-17.9885
			19.035	-20.6478					19.185	-18.0232
			19.0217	-20.8813					19.1914	-18.3261
			19.0159	-20.9484					19.1909	-18.3579
			19.0004	-21.2218					19.1941	-18.6601
			18.9704	-21.24					19.1937	-18.6949
			18.9609	-21.3439					19.1901	-18.979
			18.9439	-21.5287					19.1887	-19.03
			18.9408	-21.5528					19.1841	-19.2976
									19.1814	-19.3677
									19.1775	-19.6149
									19.1748	-19.7054
									19.172	-19.9344
									19.1691	-20.0428
									19.1635	-20.2486
									19.1583	-20.3813
									19.1532	-20.5586
									19.1443	-20.7187
									19.1382	-20.8621
									19.1264	-21.0562
									19.1216	-21.1625
									19.1082	-21.3959
									19.1048	-21.4631
									19.0824	-21.7366
									19.0806	-21.7549
									19.0719	-21.8588
									19.0562	-22.0438
									19.0533	-22.0679

## Sheet: #3_torsion
S2 Dataset	clockwise torsion at 7.5 Nm						counterclockwise torsion at 7.5 Nm
	sub-ROI vertebra		sub-ROI disc				sub-ROI vertebra		sub-ROI disc
	Coord X (mm)	Coord Y (mm)	Coord X (mm)	Coord Y (mm)			Coord X (mm)	Coord Y (mm)	Coord X (mm)	Coord Y (mm)
	-8.05072	-12.4874	14.8971	-18.1933			-7.96857	-14.8877	14.8886	-18.3714
	-8.30046	-12.4506	14.786	-18.2335			-8.2186	-14.8651	14.7776	-18.4118
	-8.37642	-12.4399	14.6463	-18.2865			-8.29465	-14.8587	14.6379	-18.4653
	-8.66999	-12.4015	14.5336	-18.3298			-8.58839	-14.836	14.5251	-18.5088
	-8.71661	-12.3945	14.2754	-18.419			-8.63506	-14.8316	14.267	-18.5989
	-9.03758	-12.357	14.2709	-18.4205			-8.9558	-14.8114	14.2625	-18.6004
	-9.06059	-12.3547	14.0125	-18.5046			-8.97878	-14.8104	14.0043	-18.6853
	-9.39343	-12.3261	13.9137	-18.5384			-9.31094	-14.7991	13.9056	-18.7193
	-9.40629	-12.3247	13.7507	-18.5903			-9.32378	-14.7984	13.7427	-18.7721
	-9.57183	-12.3038	13.5513	-18.657			-9.48919	-14.7856	13.5435	-18.8394
	-9.74978	-12.2812	13.4864	-18.6721			-9.66701	-14.7715	13.4808	-18.8568
	-9.76425	-12.2795	13.2967	-18.7239			-9.68148	-14.7704	13.2969	-18.9145
	-10.0906	-12.241	13.2165	-18.7441			-10.0077	-14.7458	13.2189	-18.9375
	-10.1315	-12.2367	13.1906	-18.7521			-10.0486	-14.7431	13.1937	-18.9463
	-10.4329	-12.2066	12.9457	-18.8106			-10.3495	-14.7252	12.9545	-19.0163
	-10.4953	-12.2002	12.8301	-18.8426			-10.4118	-14.7214	12.8417	-19.053
	-10.7776	-12.171	12.6768	-18.8782			-10.6935	-14.7035	12.692	-19.0936
	-10.8615	-12.1638	12.4759	-18.9306			-10.7772	-14.6994	12.4956	-19.1514
	-11.1235	-12.1398	12.4096	-18.9474			-11.0387	-14.6853	12.4299	-19.1699
	-11.2236	-12.1318	12.1986	-19.0014			-11.1386	-14.6811	12.2206	-19.229
	-11.47	-12.1129	12.1435	-19.0151			-11.3846	-14.6712	12.1658	-19.2442
	-11.5831	-12.1024	12.1267	-19.019			-11.4977	-14.665	12.1491	-19.2486
	-11.8176	-12.0808	11.8633	-19.0612			-11.7323	-14.6525	11.8883	-19.2993
	-11.9436	-12.0724	11.7958	-19.0736			-11.8584	-14.6492	11.8215	-19.3136
	-12.1666	-12.0533	11.585	-19.1112			-12.0816	-14.6389	11.6127	-19.363
	-12.301	-12.0466	11.4591	-19.1362			-12.2159	-14.6375	11.4875	-19.3945
	-12.5176	-12.0335	11.3053	-19.1577			-12.4323	-14.6329	11.3376	-19.4258
	-12.6561	-12.0246	11.1243	-19.1862			-12.5705	-14.6293	11.1611	-19.4653
	-12.8712	-12.01	11.0263	-19.2019			-12.785	-14.6229	11.0624	-19.4852
	-13.0154	-12.0002	10.7985	-19.2382			-12.929	-14.6186	10.8331	-19.5309
	-13.2261	-11.9861	10.748	-19.2444			-13.1393	-14.6127	10.7815	-19.539
	-13.3684	-11.9828	10.4827	-19.279			-13.2813	-14.6148	10.5105	-19.5832
	-13.5816	-11.9736	10.4674	-19.2803			-13.4941	-14.6137	10.4948	-19.5854
	-13.7235	-11.9649	10.2923	-19.2944			-13.6358	-14.6105	10.3164	-19.6107
	-13.939	-11.9534	10.1816	-19.3032			-13.8509	-14.6073	10.2036	-19.6262
	-14.0787	-11.9481	10.1721	-19.304			-13.9902	-14.6073	10.1939	-19.6276
	-14.298	-11.939	9.89648	-19.3243			-14.2089	-14.6066	9.90807	-19.6694
	-14.4299	-11.9365	9.86378	-19.327			-14.3404	-14.6093	9.87412	-19.6746
	-14.6586	-11.931	9.60726	-19.3357			-14.5684	-14.6127	9.61401	-19.7121
	-14.7784	-11.9286	9.55521	-19.3375			-14.6878	-14.6151	9.56124	-19.7197
	-15.0207	-11.9225	9.30555	-19.3293			-14.9294	-14.6188	9.31336	-19.7483
	-15.1281	-11.9201	9.25221	-19.3281			-15.0366	-14.6208	9.26039	-19.7548
	-15.3832	-11.9139	9.00703	-19.3217			-15.2911	-14.6251	9.00973	-19.7903
	-15.4781	-11.9114	8.95362	-19.3182			-15.3858	-14.6266	8.95512	-19.7962
	-15.7451	-11.9079	8.70555	-19.3056			-15.6525	-14.634	8.69885	-19.8231
	-15.8227	-11.907	8.66071	-19.3024			-15.7301	-14.6362	8.65254	-19.8272
	-19.6539	-11.8077	8.4009	-19.2847			-19.5625	-14.6735	8.38696	-19.8587
	-19.9637	-11.8038	8.36562	-19.282			-19.8726	-14.6829	8.3509	-19.8627
	-20.0098	-11.8035	8.09504	-19.2631			-19.9188	-14.6845	8.08076	-19.901
	-20.303	-11.7987	8.06763	-19.261			-20.2121	-14.6923	8.0534	-19.9047
	-20.366	-11.7984	7.79426	-19.2469			-20.2751	-14.6947	7.78057	-19.9463
	-20.6404	-11.7951	7.76853	-19.2453			-20.5493	-14.7029	7.75489	-19.9499
	-20.7218	-11.7938	7.49906	-19.242			-20.6306	-14.705	7.48424	-19.9961
	-20.9804	-11.7892	7.46509	-19.241			-20.8889	-14.711	7.45014	-20.0015
	-21.0769	-11.7882	7.20466	-19.2387			-20.9854	-14.7139	7.1881	-20.0449
	-21.3211	-11.7828	7.16083	-19.2378			-21.2294	-14.7183	7.144	-20.0517
	-21.4314	-11.7811	6.91047	-19.2333			-21.3397	-14.7211	6.89618	-20.0948
	-21.6579	-11.7795	6.85457	-19.2313			-21.5661	-14.7284	6.84085	-20.1035
	-21.785	-11.7779	6.61958	-19.2362			-21.6931	-14.7319	6.60798	-20.1472
	-21.996	-11.7742	6.54436	-19.2372			-21.904	-14.7366	6.53342	-20.1608
	-22.1377	-11.7713	6.33218	-19.2424			-22.0457	-14.7394	6.32188	-20.2001
	-22.3355	-11.7671	6.2345	-19.2434			-22.2433	-14.7429	6.22441	-20.217
	-22.49	-11.7638	6.04815	-19.2516			-22.3976	-14.7458	6.03917	-20.2567
	-22.6737	-11.7612	5.92209	-19.2548			-22.5811	-14.7503	5.91408	-20.2814
	-22.8419	-11.7579	5.7633	-19.26			-22.7492	-14.7537	5.75757	-20.3122
	-23.0108	-11.7562	5.60885	-19.264			-22.9179	-14.7586	5.60563	-20.3416
	-23.1939	-11.7537	5.48099	-19.2716			-23.101	-14.7635	5.47719	-20.3682
	-23.2652	-11.7529	5.29609	-19.2789			-23.1723	-14.7655	5.29149	-20.4035
	-23.2652	-11.7529	5.19814	-19.2826			-23.1723	-14.7655	5.19394	-20.4224
	-23.2155	-11.5767	4.98282	-19.2881			-23.1252	-14.5892	4.97947	-20.4618
	-23.2125	-11.5649	4.91302	-19.291			-23.1224	-14.5774	4.91021	-20.4747
	-23.2006	-11.5189	4.66742	-19.3019			-23.1111	-14.5314	4.66636	-20.5215
	-23.1468	-11.3122	4.63082	-19.3041			-23.0605	-14.3248	4.62971	-20.529
	-23.1338	-11.2593	4.35049	-19.317			-23.0482	-14.2718	4.34879	-20.5828
	-23.0838	-11.0559	4.3324	-19.3181			-23.0013	-14.0685	4.33051	-20.5866
	-23.0552	-10.942	4.07155	-19.3333			-22.9744	-13.9546	4.06786	-20.6416
	-23.0237	-10.7956	4.03396	-19.3347			-22.9452	-13.8082	4.03009	-20.6487
	-22.9899	-10.6245	3.78967	-19.3478			-22.9139	-13.6372	3.78529	-20.694
	-22.9714	-10.5268	3.71856	-19.3519			-22.8969	-13.5394	3.71398	-20.7077
	-22.9269	-10.3071	3.50604	-19.3588			-22.8557	-13.3194	3.50362	-20.7461
	-22.9178	-10.2583	3.40191	-19.3631			-22.8473	-13.2706	3.40053	-20.7656
	-22.8671	-9.98639	3.22354	-19.3734			-22.8004	-12.9983	3.22291	-20.7997
	-22.8637	-9.96807	3.08298	-19.3797			-22.7973	-12.9799	3.083	-20.8248
	-22.8171	-9.71292	2.9402	-19.3893			-22.7542	-12.7242	2.94184	-20.851
	-22.8093	-9.67188	2.76521	-19.398			-22.747	-12.6831	2.76921	-20.8802
	-22.7721	-9.43375	2.65432	-19.4025			-22.7132	-12.4445	2.65817	-20.8964
	-22.7598	-9.35455	2.44969	-19.4112			-22.702	-12.3651	2.45316	-20.9268
	-22.7286	-9.15244	2.36987	-19.4135			-22.6738	-12.1625	2.37302	-20.9382
	-22.7109	-9.03784	2.13581	-19.4197			-22.6578	-12.0476	2.13809	-20.9708
	-22.6868	-8.86903	2.08523	-19.4216			-22.6361	-11.8783	2.08792	-20.9782
	-22.6662	-8.72128	1.81714	-19.431			-22.6177	-11.7302	1.82195	-21.0167
	-22.6478	-8.58259	1.79783	-19.4318			-22.6013	-11.5911	1.80273	-21.0193
	-22.6247	-8.40475	1.61661	-19.4397			-22.5808	-11.4128	1.62232	-21.0444
	-22.6088	-8.29597	1.511	-19.4441			-22.5665	-11.3036	1.51719	-21.0589
	-22.5841	-8.08819	1.4998	-19.4446			-22.5447	-11.0955	1.50603	-21.0604
	-22.5735	-8.00537	1.22657	-19.4529			-22.5353	-11.0125	1.23312	-21.1008
	-22.5419	-7.7713	1.18354	-19.454			-22.5071	-10.778	1.19009	-21.107
	-22.5354	-7.71574	0.942372	-19.4609			-22.5015	-10.7224	0.946741	-21.1425
	-22.5038	-7.45334	0.866987	-19.4627			-22.4736	-10.4598	0.870658	-21.1533
	-22.501	-7.41975	0.659243	-19.4716			-22.4713	-10.4262	0.661087	-21.1866
	-22.4814	-7.1343	0.547712	-19.4759			-22.4556	-10.1411	0.548559	-21.2042
	-22.4796	-7.10885	0.494793	-19.4784			-22.4541	-10.1156	0.49533	-21.2119
	-22.4621	-6.81571	0.494793	-19.4784			-22.4401	-9.82226	0.49533	-21.2119
	-22.4609	-6.79508	0.479393	-19.3432			-22.439	-9.80157	0.484699	-21.0695
	-22.4441	-6.4981	0.474205	-19.2957			-22.425	-9.50367	0.480786	-21.0198
	-22.4434	-6.48055	0.443371	-19.0152			-22.4245	-9.48603	0.457435	-20.726
	-22.4267	-6.18155	0.439003	-18.9797			-22.4101	-9.18538	0.454542	-20.6884
	-22.4261	-6.16612	0.404462	-18.6957			-22.4095	-9.16985	0.431851	-20.3873
	-22.4166	-5.86533	0.40179	-18.6703			-22.4019	-8.86722	0.429698	-20.3612
	-22.4158	-5.84553	0.370465	-18.3677			-22.4012	-8.8473	0.404523	-20.0499
	-22.4058	-5.54906	0.36899	-18.3528			-22.3923	-8.54894	0.403353	-20.0347
	-22.4051	-5.52681	0.337739	-18.0364			-22.3916	-8.52654	0.378553	-19.7118
	-22.3912	-5.23288	0.337247	-18.0314			-22.378	-8.23038	0.378149	-19.7067
	-22.3901	-5.2135	0.321598	-17.871			-22.3768	-8.2108	0.365327	-19.5448
	-22.3784	-4.917	0.30581	-17.7095			-22.3644	-7.91144	0.352412	-19.3816
	-22.3778	-4.89838	0.305317	-17.7045			-22.3637	-7.89261	0.352008	-19.3765
	-22.3725	-4.60125	0.282195	-17.3757			-22.3576	-7.59246	0.333399	-19.0526
	-22.3716	-4.57859	0.281247	-17.362			-22.3566	-7.56955	0.332638	-19.0392
	-22.3564	-4.28652	0.255858	-17.0439			-22.3416	-7.27403	0.315935	-18.7267
	-22.3546	-4.27123	0.254142	-17.0222			-22.34	-7.25853	0.314812	-18.7054
	-22.3319	-4.03743	0.231452	-16.7067			-22.3189	-7.02183	0.302929	-18.3985
	-22.3259	-3.97643	0.229312	-16.6767			-22.3133	-6.96006	0.301817	-18.3693
	-22.3256	-3.97237	0.205209	-16.3714			-22.313	-6.95594	0.285357	-18.0759
	-22.2829	-3.69519	0.202161	-16.3329			-22.2745	-6.67526	0.283274	-18.039
	-22.2755	-3.65799	0.182617	-16.0281			-22.2676	-6.63746	0.273243	-17.7505
	-22.2369	-3.41668	0.179636	-15.9816			-22.2343	-6.39274	0.271717	-17.7065
	-22.2233	-3.3436	0.163255	-15.6823			-22.2224	-6.31846	0.260789	-17.4252
	-22.1896	-3.13959	0.160333	-15.6289			-22.1941	-6.11007	0.258838	-17.3751
	-22.1713	-3.03107	0.145817	-15.3361			-22.1787	-5.99919	0.245397	-17.1038
	-22.1418	-2.8634	0.142907	-15.2761			-22.154	-5.82715	0.242711	-17.0482
	-22.1146	-2.71967	0.128017	-14.9876			-22.1309	-5.67964	0.226947	-16.7816
	-22.0901	-2.59156	0.124525	-14.9198			-22.1102	-5.54858	0.223247	-16.719
	-22.0474	-2.40724	0.110531	-14.6394			-22.0728	-5.35973	0.208707	-16.4616
	-22.0309	-2.32775	0.106642	-14.5646			-22.0587	-5.27872	0.204674	-16.393
	-21.9769	-2.09358	0.0947756	-14.2889			-22.0116	-5.04	0.189463	-16.1444
	-21.9711	-2.06476	0.0913287	-14.208			-22.0066	-5.01064	0.185029	-16.0715
	-21.9359	-1.89654	0.0823685	-13.9355			-21.976	-4.83932	0.170662	-15.8254
	-21.9152	-1.79709	0.0793074	-13.8476			-21.958	-4.73815	0.165854	-15.746
	-21.9118	-1.78013	0.0719864	-13.5801			-21.9551	-4.7209	0.152142	-15.5041
	-21.8729	-1.51568	0.0695612	-13.4871			-21.9223	-4.45262	0.147486	-15.42
	-21.8636	-1.46621	0.0643805	-13.2256			-21.9141	-4.40237	0.135795	-15.1792
	-21.8207	-1.2452	0.0624553	-13.1278			-21.8751	-4.17887	0.131435	-15.0892
	-21.8026	-1.15148	0.0560969	-12.8663			-21.8586	-4.08416	0.118943	-14.8539
	-21.7691	-0.974777	0.053581	-12.7613			-21.8272	-3.90632	0.113961	-14.7594
	-21.7433	-0.835127	0.0481	-12.5083			-21.8029	-3.76585	0.102824	-14.5301
	-21.7217	-0.699463	0.0457279	-12.399			-21.7822	-3.62942	0.0980039	-14.431
	-21.6889	-0.517713	0.0424221	-12.1578			-21.7506	-3.44651	0.0886221	-14.2097
	-21.6789	-0.417557	0.0409632	-12.0471			-21.7411	-3.34589	0.0843739	-14.1081
	-21.6543	-0.199073	0.0392284	-11.8103			-21.7174	-3.12624	0.0766951	-13.8887
	-21.6457	-0.125203	0.0384441	-11.6954			-21.7091	-3.05204	0.0730305	-13.7823
	-21.6164	0.119851	0.0372091	-11.4679			-21.681	-2.80579	0.065283	-13.567
	-21.6085	0.162172	0.036593	-11.3517			-21.6732	-2.76325	0.0613405	-13.4571
	-21.5611	0.421751	0.0356678	-11.1291			-21.6273	-2.50224	0.0538115	-13.2465
	-21.5581	0.438273	0.0351564	-11.0096			-21.6244	-2.48563	0.049757	-13.1335
	-21.5095	0.711251	0.0329527	-10.7888			-21.5767	-2.2122	0.0420398	-12.925
	-21.5004	0.757018	0.031727	-10.6641			-21.5678	-2.1663	0.0377058	-12.8073
	-21.471	0.997147	0.0299162	-10.4483			-21.539	-1.92722	0.0307034	-12.6053
	-21.4598	1.0765	0.0288601	-10.3204			-21.528	-1.84812	0.0265671	-12.4856
	-21.4287	1.27878	0.0272599	-10.1111			-21.4983	-1.64696	0.0186759	-12.2816
	-21.4108	1.39547	0.0263635	-9.98058			-21.4813	-1.53089	0.0138521	-12.1543
	-21.3795	1.55278	0.0222641	-9.783			-21.4516	-1.37451	0.0060157	-11.9586
	-21.3455	1.71395	0.019504	-9.65247			-21.4193	-1.21412	0.000786364	-11.8293
	-21.3211	1.81697	0.0170017	-9.45723			-21.3957	-1.11186	-0.00493307	-11.6364
	-21.2738	2.03319	0.0152314	-9.32139			-21.3503	-0.897339	-0.00894923	-11.5022
	-21.2648	2.08275	0.0121958	-9.1318			-21.3415	-0.848426	-0.015763	-11.3116
	-21.2132	2.30261	0.00980198	-8.99278			-21.2912	-0.630755	-0.0209153	-11.1719
	-21.2038	2.34466	-0.00797983	-7.83578			-21.2819	-0.589202	-0.0494564	-10.007
	-21.2017	2.35376	-0.00987762	-7.68232			-21.2798	-0.580215	-0.0524141	-9.85249
	-21.1594	2.6276	-0.0120242	-7.51682			-21.239	-0.311018	-0.0549665	-9.68649
	-21.1496	2.67663	-0.0141485	-7.36503			-21.2294	-0.262712	-0.057459	-9.53425
	-21.1283	2.92764	-0.0172655	-7.19893			-21.2094	-0.0173916	-0.0603643	-9.36924
	-21.1234	3.00129	-0.0200284	-7.04244			-21.2048	0.0545295	-0.0629306	-9.21377
	-21.0948	3.22537	-0.0219668	-6.87277			-21.1766	0.272571	-0.0653652	-9.04606
	-21.0803	3.3254	-0.023341	-6.70899			-21.1622	0.370005	-0.0672199	-8.88417
	-21.0599	3.52051	-0.0256336	-6.54388			-21.1409	0.557912	-0.0705163	-8.7218
	-21.0474	3.65077	-0.0279379	-6.37982			-21.1278	0.683318	-0.0738043	-8.56047
	-21.0194	3.81104	-0.0304953	-6.2172			-21.0982	0.83663	-0.0763788	-8.40022
	-20.9787	3.97848	-0.0337631	-6.05063			-21.056	0.997432	-0.0796735	-8.23611
	-20.9676	4.09284	-0.0363169	-5.88935			-21.0435	1.10572	-0.0820302	-8.07687
	-20.9436	4.31079	-0.0390205	-5.72085			-21.0168	1.31227	-0.0845263	-7.9105
	-20.9329	4.39474	-0.0403297	-5.56043			-21.0051	1.39213	-0.0868855	-7.75306
	-20.901	4.64266	-0.0417041	-5.3895			-20.9704	1.62801	-0.0893805	-7.58529
	-20.5607	10.3898	-0.0417587	-5.232			-20.7747	7.36646	-0.0912389	-7.4298
	-20.5589	10.4101	-0.0418167	-5.06122			-20.7737	7.38782	-0.0932536	-7.2612
	-20.5341	10.582	-0.0415241	-4.90348			-20.7557	7.56931	-0.094883	-7.10595
	-20.5193	10.6902	-0.0412045	-4.72957			-20.7451	7.68355	-0.0966823	-6.93478
	-20.5186	10.7023	-0.0405669	-4.57422			-20.7449	7.69616	-0.0976791	-6.78135
	-20.4703	10.9589	-0.0398737	-4.40035			-20.7022	7.96742	-0.0988149	-6.60961
	-20.4574	11.0141	-0.0389157	-4.24727			-20.6905	8.02594	-0.0993085	-6.4582
	-20.4201	11.2251	-0.0380864	-4.07371			-20.6552	8.24757	-0.100125	-6.28654
	-20.4019	11.327	-0.0385229	-3.91959			-20.638	8.35459	-0.101351	-6.13428
	-20.371	11.4926	-0.0390551	-3.7425			-20.6086	8.52751	-0.102789	-5.95932
	-20.3409	11.6413	-0.0403296	-3.59101			-20.5799	8.68294	-0.104341	-5.80928
	-20.3197	11.7587	-0.0415786	-3.41341			-20.5598	8.80536	-0.105912	-5.63337
	-20.2954	11.956	-0.0431223	-3.26344			-20.5378	9.01026	-0.107613	-5.48482
	-20.2791	12.0345	-0.0450784	-3.08268			-20.5217	9.09296	-0.109756	-5.30578
	-20.2414	12.2687	-0.0464027	-2.93556			-20.485	9.33874	-0.110664	-5.15939
	-20.2346	12.3059	-0.0478606	-2.75375			-20.4781	9.37818	-0.111607	-4.97847
	-20.1932	12.5053	-0.0490784	-2.60895			-20.436	9.5896	-0.112366	-4.83345
	-20.1785	12.5667	-0.0507548	-2.42562			-20.4211	9.65475	-0.113462	-4.64983
	-20.1763	12.5799	-0.0517188	-2.28245			-20.4189	9.66876	-0.114214	-4.50637
	-20.1208	12.8298	-0.0529333	-2.09778			-20.3636	9.93325	-0.115154	-4.32131
	-20.1087	12.8925	-0.0546282	-1.9567			-20.3516	9.99951	-0.116685	-4.18049
	-20.0653	13.0994	-0.0571007	-1.77065			-20.31	10.2167	-0.118942	-3.99479
	-20.0469	13.2081	-0.0567574	-1.63072			-20.2925	10.3306	-0.119055	-3.85375
	-20.018	13.3791	-0.0567489	-1.44294			-20.2651	10.5087	-0.119661	-3.6645
	-20.003	13.5257	-0.0554105	-1.30395			-20.2514	10.6608	-0.118959	-3.52429
	-19.975	13.6634	-0.0535472	-1.11739			-20.2243	10.8036	-0.117951	-3.33609
	-19.9442	13.8442	-0.0530683	-0.978202			-20.1944	10.9906	-0.117899	-3.19602
	-19.9253	13.941	-0.0521186	-0.791767			-20.176	11.09	-0.117522	-3.0084
	-19.8848	14.1633	-0.0506142	-0.652063			-20.1367	11.318	-0.116026	-2.86838
	-19.8731	14.2156	-0.0486913	-0.464775			-20.1254	11.3714	-0.114116	-2.68069
	-19.8295	14.4823	-0.0466833	-0.324127			-20.0838	11.6428	-0.112514	-2.53946
	-19.827	14.4946	-0.0440696	-0.136676			-20.0815	11.6552	-0.110442	-2.35123
	-19.8131	14.5701	-0.0414196	0.00318065			-20.0683	11.7318	-0.108277	-2.21025
	-19.7754	14.7684	-0.0380398	0.188226			-20.0322	11.933	-0.105541	-2.02372
	-19.7701	14.8015	-0.0357396	0.33029			-20.0272	11.9665	-0.103236	-1.88146
	-19.7264	15.0447	-0.0327198	0.516377			-19.9856	12.2125	-0.100209	-1.6951
	-19.7127	15.1212	-0.0295809	0.658939			-19.9726	12.2899	-0.0970125	-1.55152
	-19.6819	15.3251	-0.0252677	0.843341			-19.9439	12.4954	-0.0926231	-1.36579
	-19.6593	15.4412	-0.0216389	0.988051			-19.9224	12.6127	-0.0888851	-1.22007
	-19.6302	15.5996	-0.0170079	1.17225			-19.8953	12.7723	-0.0841141	-1.03458
	-19.5999	15.7616	-0.0134989	1.31871			-19.867	12.9356	-0.079243	-0.887989
	-19.5744	15.8715	-0.00904898	1.50118			-19.843	13.0464	-0.0730955	-0.705369
	-19.5427	16.0826	-0.00496931	1.64903			-19.814	13.2586	-0.0681085	-0.557151
	-19.531	16.1549	1.19284e-05	1.82919			-19.8034	13.3313	-0.0620208	-0.376547
	-19.497	16.4043	0.00301745	1.97943			-19.7728	13.5819	-0.0587194	-0.226884
	-19.4899	16.4423	0.00669142	2.15897			-19.7662	13.6203	-0.0546907	-0.0480244
	-19.4487	16.7268	0.00933376	2.3109			-19.7289	13.9073	-0.0520108	0.103189
	-19.4479	16.7323	0.0125444	2.48967			-19.7281	13.9129	-0.0487568	0.281137
	-19.4375	16.8605	0.0165453	2.64176			-19.7195	14.0423	-0.0452215	0.432729
	-19.4229	17.0417	0.0209991	2.81767			-19.7072	14.2253	-0.0413074	0.608056
	-19.4225	17.0494	0.0246318	2.97276			-19.7069	14.2331	-0.037062	0.762354
	-19.4069	17.3624	0.0288434	3.14784			-19.6954	14.5497	-0.0321577	0.936545
	-19.4067	17.3719	0.0322413	3.30272			-19.6954	14.5593	-0.0297479	1.09052
	-19.3899	17.6839	0.0359635	3.47466			-19.6824	14.8757	-0.0271248	1.26145
	-19.3897	17.6941	0.0390342	3.63145			-19.6824	14.886	-0.0248244	1.41874
	-19.3933	17.8824	0.0421953	3.80345			-19.6882	15.0761	-0.0225091	1.59127
	-19.3951	18.0154	0.0452315	3.96056			-19.6915	15.2105	-0.0208463	1.7491
	-19.3951	18.0223	0.0483436	4.13061			-19.6916	15.2174	-0.0192211	1.91993
	-19.3855	18.052	0.0516399	4.28834			-19.6823	15.2481	-0.0172921	2.07886
	-19.3179	18.2942	0.0550197	4.45669			-19.6169	15.498	-0.0153706	2.24847
	-19.3161	18.3391	0.0586655	4.61629			-19.6156	15.5435	-0.0131239	2.41013
	-19.3421	18.6642	0.0625383	4.78408			-19.6457	15.8731	-0.0107218	2.58009
	-19.4179	18.9922	0.0689796	4.94426			-19.7257	16.2055	-0.00558709	2.7425
	-19.4448	19.1513	0.0753827	5.10862			-19.7535	16.3685	-0.000526451	2.90915
	-19.4808	19.3223	0.0790671	5.27434			-19.7906	16.543	0.00230142	3.07651
	-19.5715	19.5848	0.190379	7.42075			-19.8821	16.8091	0.0975451	5.22977
	-19.5909	19.6486	0.195391	7.61542			-19.902	16.8743	0.101166	5.42523
	-19.5922	19.6801	0.198545	7.74848			-19.9033	16.9069	0.103369	5.55883
	-19.6022	19.9783	0.206643	7.94389			-19.9146	17.216	0.108926	5.75761
	-19.6243	20.0952	0.211963	8.07305			-19.9378	17.3355	0.112562	5.88901
	-19.6698	20.3073	0.219041	8.27108			-19.9854	17.5521	0.117682	6.0911
	-19.726	20.5742	0.22329	8.39754			-20.0451	17.8229	0.120681	6.22014
	-19.7406	20.6381	0.230468	8.59807			-20.0604	17.8878	0.126512	6.4235
	-19.7691	20.7785	0.234448	8.72218			-20.0908	18.0296	0.129661	6.54934
	-19.812	20.9711	0.248011	8.92984			-20.1357	18.2245	0.145824	6.75949
	-19.826	21.0582	0.255767	9.04857			-20.1507	18.3125	0.155048	6.87967
	-19.8715	21.3063	0.268527	9.26176			-20.199	18.5634	0.167305	7.09692
	-19.8783	21.4921	0.275671	9.37253			-20.2079	18.7518	0.174195	7.20983
	-19.8873	21.6449	0.290141	9.59423			-20.2187	18.9068	0.18851	7.4357
	-19.9148	21.9076	0.297109	9.69939			-20.2491	19.1719	0.195401	7.54285
	-19.9189	21.984	0.310395	9.92849			-20.2541	19.2493	0.20853	7.77514
	-19.9633	22.2146	0.316139	10.0279			-20.3006	19.4811	0.214205	7.87589
	-19.9907	22.3213	0.333475	10.2663			-20.329	19.588	0.233249	8.11669
	-19.9897	22.3606	0.340196	10.3584			-20.3279	19.6278	0.24063	8.20972
	-20.0005	22.6605	0.358947	10.6054			-20.338	19.9305	0.259682	8.46072
	-20.013	22.7354	0.365374	10.6888			-20.3502	20.0059	0.266213	8.54551
	-20.013	22.7354	0.383795	10.9421			-20.3502	20.0059	0.284101	8.80095
	-19.9899	22.7308	0.38916	11.0181			-20.3265	20.0017	0.289304	8.87749
	-19.9152	22.7132	0.408134	11.2791			-20.2498	19.9856	0.306088	9.14017
	-19.8217	22.6746	0.41308	11.348			-20.1533	19.9483	0.310454	9.20951
	-19.5585	22.5623	0.43476	11.6178			-19.8809	19.8404	0.330941	9.48166
	-19.3386	22.5091	0.439701	11.6789			-19.654	19.7907	0.335613	9.54328
	-19.1907	22.4785	0.461913	11.9525			-19.5015	19.7627	0.353317	9.81773
	-18.921	22.4037	0.465965	12.0058			-19.2266	19.693	0.356482	9.87118
	-18.8194	22.3792	0.490437	12.292			-19.123	19.6705	0.375918	10.1573
	-18.763	22.3628	0.494571	12.3382			-19.0661	19.6557	0.379244	10.2034
	-18.4445	22.2633	0.51961	12.6334			-18.7448	19.5654	0.398966	10.4966
	-18.1235	22.1637	0.522926	12.6727			-18.4214	19.4804	0.401578	10.5356
	-18.0627	22.1562	0.544506	12.9716			-18.36	19.4756	0.416408	10.83
	-17.9758	22.1177	0.546859	13.0053			-18.2723	19.4424	0.418001	10.8632
	-17.6597	21.9767	0.568755	13.31			-17.9466	19.3238	0.432826	11.1635
	-16.504	21.2362	0.570724	13.3385			-17.0798	18.7058	0.434137	11.1915
	-16.4121	21.2212	0.594835	13.6489			-16.7983	18.6821	0.4488	11.4978
	-15.7414	21.1943	0.596602	13.6709			-16.7076	18.6744	0.449897	11.5195
	-15.6806	21.1933	0.619861	13.9934			-15.695	18.7256	0.464676	11.8389
	-15.397	21.1929	0.621081	14.0102			-15.616	18.7359	0.465456	11.8555
	-15.317	21.197	0.632316	14.3202			-15.3641	18.7595	0.469195	12.1578
	-15.0582	21.2056	0.632699	14.3349			-15.2615	18.7664	0.469223	12.1721
	-14.9528	21.2064	0.811395	16.3438			-15.0235	18.7856	0.600433	14.1958
	-14.7067	21.2189	0.815091	16.3748			-14.9045	18.8037	0.603381	14.2274
	-14.5831	21.2338	0.849814	16.6673			-14.6985	18.8291	0.631061	14.5252
	-14.3678	21.2593	0.855255	16.7115			-14.5549	18.7724	0.636003	14.5708
	-14.2221	21.2019	0.892444	17.0071			-3.72976	19.6972	0.66987	14.876
	-13.9395	21.1859	0.899956	17.0627			-3.5495	19.7935	0.677272	14.9358
	-6.85804	21.5738	0.936522	17.3362			-3.48533	19.8263	0.713337	15.2305
	-6.72646	21.583	0.945419	17.4058			-3.45427	19.8385	0.721271	15.3044
	-6.51914	21.5823	0.978696	17.6689			-3.16957	19.8695	0.750879	15.584
	-6.3737	21.5783	0.989062	17.7502			-3.10658	19.8766	0.760569	15.6701
	-6.19227	21.6093	1.02052	17.999			-2.85295	19.9163	0.789966	15.9334
	-6.00163	21.6674	1.03224	18.0919			-2.74597	19.9425	0.80099	16.0346
	-3.3704	21.6911	1.06157	18.3266			-2.5533	19.979	0.828564	16.2904
	-3.19083	21.7741	1.0754	18.4313			-2.39102	20.0036	0.841913	16.4055
	-3.12725	21.8024	1.10433	18.652			-2.36539	20.0088	0.869784	16.6479
	-3.09649	21.8125	1.12175	18.7709			-2.36539	20.0088	0.886281	16.7779
	-2.81923	21.8278	1.15242	18.9807			-2.40421	19.8204	0.915292	17.0071
	-2.75784	21.8314	1.17174	19.1141			-2.4097	19.7922	0.93399	17.1519
	-2.50836	21.8591	1.2003	19.3105			-2.47297	19.4695	0.961679	17.3651
	-2.40298	21.8799	1.21985	19.4566			-2.47987	19.4347	0.979766	17.5231
	-2.21265	21.9086	1.24427	19.6402			-2.54906	19.1149	1.00236	17.7217
	-2.05249	21.927	1.27	19.8005			-2.55586	19.0768	1.02556	17.8946
	-2.02716	21.9313	1.29737	19.9718			-2.61089	18.7559	1.0502	18.0793
	-2.02716	21.9313	1.32631	20.1493			-2.62182	18.7014	1.07755	18.2698
	-2.06734	21.7499	1.35224	20.307			-2.67972	18.3921	1.102	18.4391
	-2.07342	21.7228	1.3863	20.5043			-2.69038	18.3343	1.13485	18.6499
	-2.14343	21.4141	1.4116	20.6469			-2.75228	18.0267	1.15921	18.8024
	-2.1514	21.3808	1.45873	20.866			-2.76153	17.9755	1.19699	19.0324
	-2.23034	21.0751	1.48475	20.9905			-2.8117	17.6646	1.21779	19.1629
	-2.23852	21.0387	1.5296	21.23			-2.8208	17.6053	1.25745	19.4121
	-2.30517	20.7326	1.54893	21.3335			-2.8776	17.3066	1.27454	19.5196
	-2.31814	20.6812	1.59643	21.5975			-2.88845	17.2547	1.3147	19.7882
	-2.38767	20.3895	1.612	21.6837			-2.94453	16.952	1.32796	19.8759
	-2.40044	20.3353	1.66465	21.9641			-2.95185	16.9097	1.37509	20.1575
	-2.47354	20.0471	1.67711	22.0285			-3.00638	16.5983	1.38624	20.2223
	-2.48448	19.9988	1.69668	22.1364			-3.01238	16.5653	1.40558	20.3337
	-2.54496	19.7064	1.69668	22.1364			-3.07445	16.2425	1.40558	20.3337
	-2.55569	19.6503	1.84084	22.1729			-3.07848	16.2231	1.54921	20.3835
	-2.62072	19.3682	1.99419	22.2096			-3.14346	15.8859	1.70207	20.434
	-2.63261	19.3192	2.10912	22.2436			-3.14511	15.877	1.81807	20.4777
	-2.69477	19.0323	2.33946	22.3138			-3.20665	15.5317	2.05142	20.5659
	-2.70269	18.9924	2.37095	22.3206			-3.20756	15.5267	2.08199	20.5763
	-2.76163	18.6979	2.46901	22.3448			-3.26766	15.1869	2.17709	20.6113
	-2.76799	18.667	2.64101	22.3878			-3.26872	15.1809	2.34297	20.6715
	-2.83361	18.3645	2.69655	22.402			-3.334	14.8508	2.39644	20.6911
	-2.83782	18.3464	2.91286	22.4581			-3.33751	14.8334	2.60672	20.7695
	-2.90583	18.032	3.0529	22.4949			-3.39336	14.5211	2.74311	20.8204
	-2.90755	18.0237	3.18463	22.5266			-3.39933	14.4882	2.872	20.8687
	-2.97169	17.7011	3.40734	22.5801			-3.44954	14.1911	3.08964	20.9505
	-2.97263	17.6964	3.45717	22.5917			-3.45767	14.1442	3.13833	20.9684
	-3.03523	17.377	3.61893	22.6311			-3.5043	13.8645	3.29647	21.0286
	-3.03633	17.3714	3.72833	22.6573			-3.51506	13.8011	3.40296	21.0685
	-3.10456	17.0585	3.76181	22.6658			-3.56418	13.5523	3.43552	21.0811
	-3.10822	17.0419	4.00313	22.7224			-3.58142	13.4592	3.67064	21.1666
	-3.16763	16.7429	4.11867	22.7509			-3.61517	13.2371	3.78356	21.2088
	-3.17397	16.7114	4.28093	22.7869			-3.63343	13.1196	3.94327	21.2609
	-3.22829	16.4245	4.47858	22.8322			-4.2445	9.45388	4.13657	21.3258
	-3.23706	16.3792	4.55988	22.8527			-4.27687	9.26397	4.2173	21.3535
	-3.28819	16.1069	4.82296	22.9245			-4.29919	9.12015	4.47827	21.4493
	-3.29996	16.0451	4.83193	22.9269			-4.33085	8.95293	4.48737	21.4524
	-3.35355	15.8013	5.10146	22.9972			-4.36512	8.788	4.76064	21.5408
	-3.37246	15.71	5.18235	23.0185			-4.38845	8.64839	4.84259	21.5671
	-3.41045	15.4909	5.37438	23.0684			-4.41974	8.45717	5.03998	21.6318
	-3.43094	15.375	5.53247	23.1079			-4.44026	8.3369	5.20266	21.6834
	-4.10084	11.7469	5.64438	23.1416			-4.47594	8.1252	5.31823	21.7232
	-4.1347	11.5583	5.87981	23.2092			-4.49415	8.02479	5.56133	21.8035
	-4.15817	11.4154	5.91111	23.2176			-4.53337	7.79233	5.59334	21.8137
	-4.19116	11.2497	6.01017	23.2484			-4.5467	7.71245	5.69501	21.8499
	-4.22672	11.0863	6.17388	23.2995			-4.58872	7.46047	5.86095	21.9104
	-4.25112	10.948	6.22517	23.3168			-4.59769	7.40489	5.91295	21.9305
	-4.28389	10.7585	6.44275	23.3815			-4.64309	7.12931	6.13774	21.9945
	-4.30532	10.6395	6.56947	23.4186			-4.64758	7.10079	6.26846	22.032
	-4.34261	10.43	6.71324	23.4613			-4.6975	6.79543	6.41129	22.0855
	-4.36164	10.3308	6.91675	23.5266			-4.70047	6.77685	6.61526	22.164
	-4.40277	10.1011	6.97799	23.547			-4.74648	6.4897	6.67731	22.187
	-4.41685	10.0223	7.17164	23.6119			-4.7507	6.46421	6.8729	22.2607
	-4.46128	9.77384	7.24124	23.6341			-4.79382	6.18973	6.943	22.2868
	-4.47081	9.71919	7.26305	23.6412			-4.80273	6.13256	6.96495	22.2953
	-4.51904	9.4482	7.50679	23.7205			-4.84175	5.89458	7.2085	22.3914
	-4.52382	9.42026	7.61319	23.7556			-4.85702	5.80155	7.31558	22.4343
	-4.57675	9.1212	7.77216	23.8054			-4.89069	5.59699	7.47582	22.4915
	-4.5799	9.10306	8.30098	23.944			-4.91107	5.46918	7.66506	22.5654
	-4.62871	8.8229	8.30472	23.9449			-4.93911	5.29277	7.74469	22.5945
	-4.63318	8.79805	8.31729	23.948			-4.96215	5.13535	8.01997	22.6966
	-4.67949	8.531	8.57283	24.0163			-4.9859	4.98343	8.02373	22.6981
	-4.68906	8.47537	8.64792	24.0341			-5.01572	4.80128	8.03641	22.7029
	-4.7313	8.24427	8.84735	24.0822			-5.03766	4.67896	8.29271	22.8008
	-4.74782	8.15394	8.99575	24.1209			-5.07533	4.46748	8.36806	22.8275
	-4.78436	7.95534	9.11897	24.1518			-5.09015	4.37453	8.56898	22.9011
	-4.80654	7.83124	9.34837	24.2108			-5.12894	4.13417	8.71875	22.9588
	-4.83689	7.65987	9.38965	24.221			-5.13883	4.06411	8.84265	23.0063
	-4.86201	7.5069	9.52109	24.2581			-5.17873	3.8009	9.07338	23.0971
	-4.88747	7.35922	9.64855	24.2927			-5.18771	3.75563	9.11575	23.1133
	-4.91934	7.18223	9.68588	24.3025			-5.23936	3.46701	9.25101	23.1695
	-4.94247	7.06337	9.93505	24.3455			-5.24043	3.45945	9.38164	23.2205
	-4.98222	6.85788	10.0397	24.3787			-5.24914	3.40258	9.41991	23.235
	-4.99797	6.76741	10.1981	24.4311			-5.28504	3.16571	9.66708	23.3026
	-5.03918	6.53352	10.3964	24.4802			-5.29023	3.13452	9.77153	23.3451
	-5.04976	6.46528	10.4751	24.4996			-5.32838	2.87595	9.92823	23.4086
	-5.09226	6.20904	10.7551	24.5669			-5.3388	2.80609	10.1242	23.4748
	-5.10159	6.16511	11.0437	24.6253			-5.37282	2.58949	10.2017	23.5013
	-5.15547	5.88477	11.1171	24.6428			-5.39034	2.48065	10.4775	23.5976
	-5.15659	5.8774	11.3345	24.6841			-5.41745	2.30359	10.7641	23.6852
	-5.16563	5.82198	11.4808	24.7161			-5.43953	2.15453	10.8368	23.7101
	-5.20295	5.59118	11.6268	24.7375			-5.46105	2.0166	11.0531	23.7733
	-5.20833	5.56081	11.8413	24.7738			-5.49092	1.82767	11.1985	23.8204
	-5.24814	5.30664	11.9241	24.7837			-5.50623	1.73201	11.3453	23.8594
	-5.25902	5.23797	12.2023	24.8355			-5.54221	1.5032	11.5607	23.921
	-5.29466	5.02362	12.2121	24.8371			-5.55066	1.44883	11.6447	23.9402
	-5.313	4.91593	12.2468	24.8446			-5.59247	1.18112	11.927	24.0234
	-5.34146	4.74093	12.4946	24.8945			-5.59469	1.16703	11.9373	24.0262
	-5.36467	4.59358	12.5579	24.8941			-5.61032	1.06701	11.9734	24.0382
	-5.38711	4.45737	12.7993	24.9301			-5.63867	0.884118	12.2311	24.1183
	-5.41824	4.27084	12.9182	24.9339			-5.64284	0.858579	12.2974	24.1262
	-5.43401	4.17562	13.1237	24.9452			-5.68393	0.599806	12.548	24.1947
	-5.47107	3.94783	13.2832	24.9508			-5.69442	0.534681	12.6717	24.2151
	-5.4797	3.89317	13.4511	24.9521			-5.72957	0.313554	12.886	24.2555
	-5.52242	3.62404	13.6475	24.9821			-5.74543	0.210418	13.0523	24.2839
	-5.52469	3.60983	13.7547	24.981			-5.77424	0.025151	13.2271	24.3106
	-5.54071	3.50892	14.0064	25.0013			-5.79865	-0.114247	13.4304	24.3693
	-5.56975	3.32439	14.0567	25.0014			-5.82201	-0.259802	13.5445	24.3873
	-5.57402	3.29864	14.3595	25.0128			-5.85093	-0.440493	13.8128	24.4538
	-5.61617	3.03769	14.3687	25.0129			-5.86741	-0.545602	13.8663	24.4635
	-5.62692	2.97202	14.68	25.0286			-5.9023	-0.76789	14.187	24.5325
	-5.66252	2.74936	14.7325	25.0269			-5.91278	-0.829949	14.1967	24.5344
	-5.67859	2.64546	14.7455	25.0266			-5.95757	-1.09419	14.5251	24.6088
	-5.70732	2.45923	14.7455	25.0266			-5.96023	-1.11122	14.5806	24.617
	-5.73166	2.31917	14.7563	24.9659			-5.97839	-1.22749	14.5946	24.619
	-5.7548	2.17317	14.7597	24.9109			-6.00416	-1.39467	14.5946	24.619
	-5.78344	1.99187	14.7747	24.62			-6.00811	-1.41902	14.6075	24.5612
	-5.79974	1.8865	14.8067	24.4093			-6.04545	-1.67954	14.6131	24.5065
	-5.83427	1.6636	14.8248	24.2648			-6.05517	-1.7447	14.6384	24.2186
	-5.84465	1.60129	14.9693	23.9893			-6.08958	-1.96112	14.6757	24.0009
	-5.88911	1.33591	15.0488	23.8444			-6.10669	-2.0721	14.6968	23.8508
	-5.89176	1.3188	15.1839	23.4388			-6.13359	-2.24298	14.7418	23.6668
	-5.90993	1.20201	15.1952	23.3787			-6.15755	-2.40032	14.8802	23.6385
	-5.93577	1.03403	15.3141	22.3261			-6.17885	-2.52451	14.9169	23.506
	-5.93972	1.00957	15.3168	22.2715			-6.20861	-2.72858	15.0559	23.1391
	-5.97786	0.749695	15.3148	21.9397			-6.2186	-2.81293	15.0694	23.082
	-5.98779	0.684706	15.3152	21.9345			-6.25421	-3.05628	15.0218	22.8389
	-6.02338	0.470545	15.3408	21.5945			-6.26123	-3.10004	15.0373	22.7544
	-6.0411	0.360694	15.3615	21.4171			-6.30727	-3.38419	15.0756	22.6405
	-6.06904	0.191617	15.3831	21.23			-6.30843	-3.39178	15.1944	22.3706
	-6.09395	0.0359072	15.4003	20.8875			-6.35059	-3.66831	15.2424	22.0575
	-6.11594	-0.0872206	15.4011	20.8704			-6.35668	-3.70872	15.2467	22.0083
	-6.14679	-0.289693	15.4064	20.8078			-6.39217	-3.95164	15.2383	21.6987
	-6.15717	-0.37341	15.4267	20.5409			-6.40462	-4.03365	15.239	21.6935
	-6.19391	-0.614724	15.4321	20.4884			-6.43696	-4.23135	15.2834	21.3588
	-6.20108	-0.658076	15.4531	20.202			-6.45706	-4.35863	15.3118	21.1896
	-6.24806	-0.939536	15.4514	20.0987			-6.47884	-4.51366	15.3418	21.0121
	-6.24923	-0.94708	15.4531	19.8784			-6.5054	-4.68392	15.3825	20.6831
	-6.29148	-1.22171	15.453	19.7369			-6.52265	-4.79305	15.3844	20.6668
	-6.29758	-1.26185	15.4602	19.5459			-6.55518	-5.00923	15.3879	20.6022
	-6.33251	-1.50397	15.4691	19.3648			-6.56449	-5.07228	15.3989	20.3245
	-6.34478	-1.5857	15.4736	19.2241			-6.60291	-5.33418	15.4029	20.2704
	-6.37653	-1.78291	15.47	19.0117			-6.60547	-5.35032	15.4162	19.9746
	-6.39626	-1.90991	15.4726	18.8951			-6.61966	-5.44321	15.4149	19.8641
	-6.41769	-2.06475	15.4947	18.6504			-6.64775	-5.62626	15.4179	19.6303
	-6.44387	-2.23473	15.4982	18.5807			-6.6526	-5.6583	15.4182	19.4825
	-6.461	-2.34376	15.4949	18.2854			-6.68872	-5.9037	15.4262	19.2846
	-6.4933	-2.55981	15.4948	18.247			-6.70039	-5.98226	15.4298	19.0902
	-6.50269	-2.62299	15.5078	17.982			-6.72831	-6.18325	15.4307	18.9393
	-6.54143	-2.88546	15.5113	17.9168			-6.74635	-6.30826	15.4279	18.7138
	-6.54408	-2.90173	15.5124	17.9064			-6.76958	-6.46188	15.4317	18.5914
	-6.55875	-2.99537	15.5382	17.5859			-6.79526	-6.63648	15.4395	18.3209
	-6.58782	-3.17989	15.5401	17.524			-6.80953	-6.74167	15.4382	18.2429
	-6.59284	-3.21219	15.5533	17.2725			-6.84174	-6.9643	15.4432	17.935
	-6.63135	-3.46114	15.5508	17.1906			-6.84996	-7.02009	15.4441	17.8951
	-6.64377	-3.54082	15.554	16.9544			-6.88776	-7.29069	15.4492	17.613
	-6.67429	-3.74516	15.553	16.8513			-6.88897	-7.29894	15.4507	17.5435
	-6.69393	-3.87224	15.5551	16.6266			-7.56422	-12.0074	15.4514	17.5324
	-6.71936	-4.02854	15.553	16.4995			-7.58714	-12.1743	15.4658	17.1889
	-6.74749	-4.20625	15.556	16.302			-7.60409	-12.2917	15.4643	17.1195
	-6.76308	-4.31369	15.5498	16.1494			-7.6355	-12.5033	15.4651	16.8394
	-6.79802	-4.54101	15.5516	15.9726			-7.64556	-12.5746	15.4599	16.7485
	-6.80679	-4.59805	15.5476	15.792			-7.6824	-12.8328	15.4559	16.4882
	-6.84717	-4.87468	15.5492	15.6383			-7.68591	-12.8577	15.4544	16.3773
	-6.84846	-4.88309	15.5444	15.4268			-7.70724	-13.0067	15.4556	16.1364
	-7.58247	-9.5664	15.543	15.3015			-7.72602	-13.1393	15.4529	16
	-7.60998	-9.73222	15.5387	15.0624			-7.72916	-13.1613	15.4552	15.7888
	-7.63019	-9.8486	15.5376	14.9643			-7.7665	-13.4192	15.4506	15.6279
	-7.66749	-10.0582	15.5286	14.7024			-7.7765	-13.489	15.4544	15.4428
	-7.67933	-10.1293	15.5269	14.6278			-7.80605	-13.6987	15.4528	15.2548
	-7.72258	-10.3864	15.5214	14.3411			-7.82321	-13.8163	15.4563	15.0957
	-7.72661	-10.4115	15.52	14.2895			-7.8448	-13.9765	15.4582	14.88
	-7.75103	-10.5611	15.5106	13.9844			-7.86716	-14.1425	15.4609	14.7526
	-7.77253	-10.6942	15.5095	13.952			-7.88162	-14.2529	15.4648	14.5132
	-7.77612	-10.7163	15.503	13.6603			-7.90783	-14.4677	15.467	14.415
	-7.8186	-10.9763	15.5023	13.6243			-7.91698	-14.5278	15.4694	14.1535
	-7.82998	-11.0467	15.4974	13.3256			-7.95626	-14.7925	15.4709	14.0791
	-7.86404	-11.2588	15.4968	13.2924			-7.95679	-14.7973	15.4769	13.795
	-7.88372	-11.3775	15.4947	12.9913			-7.96005	-14.8222	15.4775	13.7437
	-7.90879	-11.5411	15.4944	12.9636			-7.96857	-14.8877	15.4797	13.438
	-7.93473	-11.7105	15.4929	12.6449					15.4798	13.4056
	-7.95147	-11.8247	15.4926	12.6306					15.4749	13.1095
	-7.98207	-12.0469	15.7073	-2.459					15.4744	13.0729
	-7.99238	-12.1098	15.697	-2.78317					15.4736	12.7719
	-8.03669	-12.3865	15.6968	-2.79094					15.4734	12.7384
	-8.03731	-12.3916	15.6951	-3.06024					15.4701	12.4371
	-8.04102	-12.418	15.6947	-3.12282					15.4697	12.4094
	-8.05072	-12.4874	15.6886	-3.45512					15.4689	12.0903
			15.6883	-3.46079					15.4685	12.076
			15.6837	-3.79327					15.7255	-2.88502
			15.6838	-3.80111					15.719	-3.20292
			15.6714	-4.12814					15.7189	-3.21053
			15.6681	-4.23102					15.7139	-3.47593
			15.6602	-4.45773					15.7127	-3.5376
			15.6602	-4.46112					15.7042	-3.86007
			15.6388	-4.76317					15.7038	-3.8656
			15.6371	-4.79487					15.6908	-4.18925
			15.5447	-6.82616					15.6907	-4.19677
			15.5341	-7.08181					15.6749	-4.5108
			15.5407	-7.15767					15.6703	-4.61091
			15.5364	-7.42653					15.6595	-4.83161
			15.5353	-7.48505					15.6595	-4.8349
			15.5369	-7.78334					15.6323	-5.13177
			15.5376	-7.8252					15.63	-5.16288
			15.5546	-8.02664					15.5471	-7.10462
			15.5677	-8.16049					15.5406	-7.34979
			15.605	-8.96296					15.5484	-7.42246
			15.6045	-9.16013					15.5426	-7.68361
			15.5967	-9.29608					15.541	-7.74045
			15.595	-9.5035					15.5439	-8.02474
			15.5922	-9.62826					15.5448	-8.06464
			15.5795	-9.83642					15.5591	-8.25704
			15.5736	-9.94361					15.5703	-8.38505
			15.5619	-10.1672					15.6071	-9.16109
			15.5561	-10.2568					15.6027	-9.35122
			15.5412	-10.4971					15.5926	-9.48232
			15.5283	-10.5584					15.5871	-9.68238
			15.5158	-10.8275					15.5841	-9.80619
			15.5135	-10.8693					15.571	-10.0128
			15.4854	-11.1575					15.565	-10.1198
			15.4847	-11.1627					15.5531	-10.343
			15.4791	-11.251					15.5473	-10.4325
			15.4642	-11.473					15.5328	-10.6725
			15.4629	-11.4871					15.52	-10.7338
			15.4412	-11.7839					15.5083	-11.0023
			15.4353	-11.8155					15.5063	-11.0442
			15.4044	-12.0773					15.48	-11.3325
			15.4012	-12.1461					15.4793	-11.3376
			15.3786	-12.3805					15.4744	-11.4257
			15.3713	-12.4771					15.4611	-11.6472
			15.3553	-12.692					15.4599	-11.6612
			15.3502	-12.8066					15.444	-11.9606
			15.3473	-13.0106					15.4388	-11.9925
			15.3126	-13.1333					15.4135	-12.2558
			15.2975	-13.281					15.4118	-12.325
			15.2768	-13.4588					15.3931	-12.5612
			15.2609	-13.5657					15.3874	-12.6586
			15.2447	-13.7935					15.3741	-12.8768
			15.2461	-13.8769					15.3705	-12.9931
			15.2248	-14.1203					15.3715	-13.1989
			15.217	-14.1758					15.3393	-13.3235
			15.2087	-14.45					15.3261	-13.4733
			15.2025	-14.493					15.3077	-13.6537
			15.1882	-14.7784					15.2926	-13.7623
			15.1839	-14.8013					15.2783	-13.9931
			15.1767	-15.1125					15.2801	-14.0762
			15.1761	-15.1318					15.2603	-14.3196
			15.1638	-15.2987					15.2527	-14.3751
			15.1521	-15.4256					15.2455	-14.6481
			15.1511	-15.445					15.2395	-14.6914
			15.1129	-15.6945					15.2261	-14.978
			15.1131	-15.7777					15.222	-15.0006
			15.0924	-15.9862					15.2159	-15.3075
			15.0858	-16.1116					15.215	-15.3267
			15.0682	-16.2772					15.2008	-15.4918
			15.0576	-16.4436					15.1875	-15.6178
			15.0423	-16.5678					15.1864	-15.637
			15.0345	-16.7766					15.1425	-15.8868
			15.03	-16.8707					15.1407	-15.9697
			15.0076	-17.1104					15.1147	-16.1769
			15.0042	-17.1622					15.1048	-16.3013
			14.9782	-17.4456					15.0842	-16.4662
			14.9775	-17.4557					15.0704	-16.6316
			14.9706	-17.5209					15.0522	-16.7549
			14.9462	-17.7438					15.0392	-16.9616
			14.9434	-17.7801					15.0325	-17.0551
			14.9142	-18.0301					15.0042	-17.293
			14.9065	-18.1142					15.0001	-17.3443
			14.8971	-18.1933					14.9702	-17.6251
									14.9694	-17.6352
									14.9625	-17.7002
									14.938	-17.9227
									14.9351	-17.959
									14.9057	-18.2086
									14.8978	-18.2924
									14.8886	-18.3714

## Sheet: #4_flexion-extension
S2 Dataset	flexion at 7.5 Nm						extension at 7.5 Nm
	sub-ROI vertebra		sub-ROI disc				sub-ROI vertebra		sub-ROI disc
	Coord X (mm)	Coord Y (mm)	Coord X (mm)	Coord Y (mm)			Coord X (mm)	Coord Y (mm)	Coord X (mm)	Coord Y (mm)
	3.49416	-14.5741	24.4647	-18.3777
	3.40546	-14.5823	24.4385	-18.3861
	3.30389	-14.5936	24.34	-18.4155
	2.9905	-14.6272	24.0568	-18.4934
	2.91573	-14.6362	23.9617	-18.5184
	2.57178	-14.6685	23.9301	-18.5287
	2.52026	-14.6738	23.6004	-18.6375
	2.15235	-14.7187	23.4121	-18.6993
	2.13652	-14.7235	23.2337	-18.7515
	1.9291	-14.7475	22.905	-18.8443
	1.75099	-14.77	22.8615	-18.8592
	1.73567	-14.7739	22.7604	-18.8929
	1.41317	-14.8611	22.4944	-18.9703
	1.32329	-14.8669	22.3952	-18.9989
	1.02706	-14.9057	22.1138	-19.0769
	0.907272	-14.9245	21.8756	-19.188
	0.661089	-14.9704	21.7787	-19.2201
	0.489666	-15.0032	21.5839	-19.2958
	0.291835	-15.0326	21.4266	-19.349
	0.07128	-15.1008	21.3595	-19.3735
	-0.0412102	-15.13	21.0597	-19.4632
	-0.348734	-15.1759	20.852	-19.5434
	-0.414039	-15.1893	20.6943	-19.584
	-0.769387	-15.2569	20.5024	-19.7082
	-0.777488	-15.2588	20.3958	-19.7636
	-0.820715	-15.2684	20.3257	-19.7844
	-1.61083	-15.4465	19.9882	-19.8412
	-1.84381	-15.4916	19.8354	-19.9199
	-2.03494	-15.5282	19.6718	-19.9904
	-2.2053	-15.5666	19.3293	-20.1054
	-2.46392	-15.6219	19.3121	-20.1091
	-2.55716	-15.6528	19.2299	-20.1247
	-3.57921	-15.9178	18.9206	-20.1854
	-3.71917	-15.9156	18.8535	-20.1996
	-3.959	-15.9611	18.5338	-20.2688
	-4.12934	-16.0218	18.3793	-20.3022
	-4.28355	-16.0621	18.147	-20.3528
	-4.55007	-16.1561	17.9035	-20.4058
	-4.59636	-16.1808	17.7612	-20.4377
	-4.72134	-16.2285	17.4282	-20.512
	-4.90564	-16.3047	17.376	-20.5212
	-4.97867	-16.3349	17.0149	-20.5733
	-5.20398	-16.4386	16.9693	-20.5801
	-5.41106	-16.5248	16.9624	-20.581
	-5.50075	-16.5745	16.5639	-20.6381
	-5.65184	-16.6616	16.4983	-20.6459
	-5.77779	-16.7289	16.1519	-20.6933
	-5.84621	-16.7705	16.0357	-20.7071
	-6.05889	-16.8773	15.75	-20.7634
	-6.27825	-17.0137	15.5814	-20.7915
	-6.32512	-17.0385	15.3533	-20.8287
	-6.41373	-17.0855	15.1158	-20.8608
	-6.6236	-17.1672	14.9382	-20.8802
	-6.70413	-17.2008	14.6555	-20.9099
	-6.93858	-17.2811	14.5242	-20.9277
	-7.13151	-17.3825	14.1938	-20.9676
	-7.22669	-17.4225	14.1173	-20.9803
	-7.42303	-17.5157	13.7394	-21.0146
	-7.51879	-17.5618	13.6921	-21.0177
	-7.56482	-17.5853	13.2774	-21.0595
	-7.78745	-17.7233	13.2491	-21.0615
	-7.98838	-17.8604	12.8636	-21.0932
	-8.05026	-17.8885	12.8249	-21.0949
	-8.06581	-17.8994	12.4045	-21.0757
	-8.06581	-17.8994	12.3782	-21.0752
	-8.06605	-17.873	11.9259	-21.0484
	-8.01047	-17.5056	11.9123	-21.0476
	-7.89799	-17.1963	11.7346	-21.027
	-7.88034	-17.0659	11.4742	-20.9979
	-7.87691	-16.7993	11.4554	-20.9958
	-7.85871	-16.6301	11.0248	-20.9591
	-7.85639	-16.4031	10.9891	-20.9556
	-7.8212	-16.1987	10.5716	-20.9255
	-7.82194	-16.022	10.5226	-20.9201
	-7.80178	-15.7693	10.1285	-20.8772
	-7.80032	-15.6299	10.0514	-20.8636
	-7.78925	-15.3397	9.68974	-20.8094
	-7.79175	-15.2235	9.5659	-20.783
	-7.79913	-14.908	9.25941	-20.7254
	-8.12777	-9.41258	9.07262	-20.6881
	-8.11934	-9.31413	8.82787	-20.6455
	-8.09078	-9.04512	8.58348	-20.6004
	-8.07404	-8.88751	8.39527	-20.5684
	-7.95359	-8.02351	8.07621	-20.4915
	-7.94412	-7.94855	7.96875	-20.469
	-7.89723	-7.59187	7.57153	-20.3882
	-7.89535	-7.5797	7.53921	-20.383
	-7.8854	-7.52341	7.44969	-20.3655
	-7.83172	-7.22617	7.44969	-20.3655
	-7.81959	-7.16051	2.78404	20.2967
	-7.76095	-6.88024	2.78404	20.2967
	-7.73052	-6.72983	20.4462	19.3866
	-7.67505	-6.54978	20.4462	19.3866
	-7.58438	-6.29963	20.5465	19.0906
	-7.57129	-6.23869	20.6866	18.7462
	-7.52092	-6.0509	20.7203	18.6524
	-7.4899	-5.90835	20.7352	18.5861
	-7.18976	-4.83493	20.8339	18.2167
	-7.00556	-3.96202	21.166	16.9515
	-6.9818	-3.73686	21.2722	16.6203
	-7.05815	-1.35535	21.3051	16.5054
	-7.10127	-1.17104	21.3531	16.3885
	-7.15501	-0.841306	21.4935	16.0556
	-7.17607	-0.751329	21.6638	15.6219
	-7.246	-0.412219	21.6693	15.6053
	-7.26312	-0.333233	21.6753	15.5817
	-7.26928	-0.310578	21.7814	15.1563
	-7.40288	0.083997	21.8778	14.9035
	-7.4867	0.314556	21.9222	14.7144
	-7.55116	0.501252	22.0085	14.4794
	-7.67068	0.905792	22.2506	13.9051
	-7.67462	0.919043	22.2921	13.8048
	-7.68459	0.949883	22.6297	12.9171
	-8.02363	2.45385	22.6342	12.907
	-8.05792	2.58563	22.8591	12.1785
	-8.16693	2.85123	22.8785	12.0521
	-8.30437	3.00709	22.9604	11.7355
	-8.40011	3.25248	22.9879	11.6217
	-8.48162	3.42875	23.0022	11.5695
	-8.56428	3.64162	23.2135	10.7506
	-8.6558	3.8486	23.301	10.4622
	-8.74381	4.04259	23.3442	10.3205
	-8.85187	4.27003	23.365	10.2376
	-8.95945	4.69461	23.457	9.89274
	-9.13179	5.1172	23.5299	9.59872
	-9.21089	5.37791	23.5654	9.46
	-9.26143	5.5403	23.6384	9.18499
	-9.37277	5.89036	23.6809	9.02958
	-9.39494	5.96257	23.7041	8.94395
	-9.40486	5.99453	23.8003	8.59707
	-9.52739	6.38483	23.8817	8.2811
	-9.59741	6.60901	23.9136	8.16396
	-9.65905	6.80771	23.9746	7.92459
	-9.78871	7.22459	24.0239	7.72993
	-9.79086	7.23156	24.0468	7.63938
	-9.79563	7.24689	24.1337	7.2959
	-9.91866	7.6565	24.2083	7.0054
	-9.98582	7.84854	24.2464	6.86376
	-10.067	8.08158	24.3214	6.59327
	-10.2108	8.50197	24.3666	6.43101
	-10.2124	8.50688	24.3933	6.33902
	-10.2156	8.5164	24.4928	5.99862
	-10.3488	8.93207	24.5924	5.65123
	-10.4028	9.1201	24.6169	5.56546
	-10.4691	9.35756	24.6591	5.42126
	-10.5986	9.73964	24.7454	5.13306
	-10.6123	9.78257	24.7964	4.95457
	-10.6423	9.88076	24.8722	4.69934
	-10.7084	10.1236	24.9917	4.32783
	-10.7084	10.1236	25.0126	4.26533
	-10.6419	10.1161	25.0295	4.21533
	-10.5395	10.1131	25.1573	3.83165
	-10.2053	10.0945	25.2555	3.48686
	-10.065	10.0879	25.2801	3.40015
	-9.77302	10.0777	25.3245	3.22622
	-9.61104	10.0776	25.3926	2.96777
	-9.34306	10.0724	25.4273	2.84169
	-9.16412	10.0718	25.5045	2.54025
	-8.91279	10.0711	26.5536	0.524003
	-8.7216	10.0704	26.6162	0.302529
	-8.48131	10.0679	26.568	0.278496
	-8.27126	10.0627	25.9308	-0.269531
	-8.04887	10.0588	25.9533	-0.475085
	-7.82421	10.0583	25.9818	-0.73652
	-7.61746	10.0575	26.0009	-0.904691
	-7.38984	10.0635	26.0353	-1.20422
	-7.18858	10.0611	26.0484	-1.33381
	-6.95013	10.0598	26.0836	-1.66887
	-6.7615	10.0604	26.0936	-1.76737
	-6.52201	10.0658	26.138	-2.14067
	-6.3346	10.0698	26.1434	-2.19777
	-6.09832	10.0765	26.1832	-2.59583
	-5.90622	10.0838	26.1876	-2.62361
	-5.67393	10.0886	26.2288	-3.04487
	-5.47545	10.0927	26.23	-3.04973
	-5.24391	10.0972	26.2368	-3.11738
	-5.04354	10.1008	26.275	-3.47526
	-4.80632	10.0992	26.278	-3.50255
	-4.6122	10.1065	26.3218	-3.89806
	-4.38523	10.117	26.9457	-6.24824
	-4.18205	10.1191	26.7435	-7.6277
	-3.96381	10.1334	26.5931	-7.63665
	-3.75329	10.1457	26.6133	-7.8235
	-3.55352	10.1592	26.5982	-7.99153
	-3.32563	10.1784	26.5944	-8.24311
	-3.15188	10.1919	26.5824	-8.36049
	-2.89862	10.2161	26.5595	-8.67985
	-2.75529	10.2283	26.5582	-8.72828
	-2.47179	10.253	26.5413	-9.02622
	-2.35661	10.2623	26.5381	-9.10471
	-2.0445	10.2874	26.5364	-9.11639
	-1.95578	10.2949	26.506	-9.47131
	-1.61695	10.3248	26.5007	-9.55839
	-1.55755	10.3302	26.4781	-9.84859
	-1.18977	10.3657	26.4835	-10
	-1.16295	10.3683	26.4713	-10.2421
	-0.896121	10.3987	26.4457	-10.4434
	-0.775012	10.4123	26.4287	-10.5969
	-0.762976	10.4139	26.3967	-10.8829
	-0.389034	10.458	26.3891	-10.9476
	-0.336343	10.4643	26.3617	-11.1983
	-0.00605076	10.5061	26.3504	-11.2986
	0.0900191	10.5179	26.3486	-11.3244
	0.378215	10.5522	26.3123	-11.6498
	0.516093	10.5682	26.2999	-11.762
	0.763547	10.597	26.2763	-12.0036
	0.942671	10.6174	26.249	-12.204
	1.14633	10.6445	26.2298	-12.3492
	1.37018	10.6717	26.1993	-12.6432
	1.53202	10.6883	26.1916	-12.7021
	1.79609	10.7167	26.1652	-12.906
	1.8478	10.7237	26.1462	-13.0465
	1.8478	10.7237	26.1435	-13.087
	1.8381	10.4222	26.1069	-13.3914
	1.83697	10.3723	26.0776	-13.5249
	1.82683	9.99143	26.0535	-13.7272
	1.82527	9.9441	25.9899	-13.9853
	1.81236	9.56094	25.9802	-14.0499
	1.81098	9.51842	25.9475	-14.2194
	1.79905	9.13028	25.9248	-14.3855
	1.7976	9.09051	25.9105	-14.4373
	1.78376	8.69909	25.8405	-14.6829
	1.78209	8.66277	25.7896	-14.8858
	1.76345	8.26799	25.7389	-14.9458
	1.76198	8.23811	25.7041	-14.9919
	1.74153	7.8381	25.6015	-15.1537
	1.74035	7.81404	25.47	-15.3476
	1.71864	7.40925	25.4531	-15.3681
	1.71774	7.39067	25.444	-15.3916
	1.69666	6.98052	25.2545	-15.5263
	1.69604	6.96632	25.2176	-15.7936
	1.67727	6.55127	25.2012	-15.8225
	1.6766	6.53784	25.1864	-15.8593
	1.65558	6.12127	25.0804	-16.0711
	1.6549	6.10764	25.0134	-16.2514
	1.63334	5.69131	24.979	-16.3401
	1.63272	5.6766	24.9335	-16.5062
	1.61417	5.26268	24.8929	-16.6313
	1.61365	5.24647	24.8779	-16.7014
	1.60042	4.8336	24.8048	-16.9275
	1.59972	4.81244	24.7637	-17.152
	1.58724	4.40055	24.5092	-18.1693
	1.58608	4.37263	24.4647	-18.3777
	1.5689	3.96463
	1.56801	3.93494
	1.55515	3.52982
	1.55448	3.49778
	1.54344	3.09692
	1.54255	3.0654
	1.53206	2.66423
	1.53223	2.63416
	1.532	2.23138
	1.53173	2.196
	1.52845	1.79985
	1.52872	1.76812
	1.53049	1.36966
	1.53107	1.34178
	1.53788	0.94022
	1.53876	0.913996
	1.553	0.512482
	1.55419	0.482623
	1.56535	0.0890508
	1.56707	0.0613886
	1.58836	-0.330697
	1.59073	-0.364774
	1.64426	-1.16735
	1.64841	-1.22146
	1.67748	-1.58511
	1.6849	-1.65181
	1.72251	-2.00219
	1.73279	-2.09025
	1.82279	-2.98779
	1.86194	-3.68242
	1.87413	-3.88818
	1.88519	-4.10661
	1.90948	-4.33629
	1.93293	-4.52809
	1.95891	-4.79659
	1.97754	-4.95268
	2.06638	-5.7992
	2.152	-6.18689
	2.15593	-6.20732
	2.18792	-6.3669
	2.23482	-6.61139
	2.24117	-6.64236
	2.32169	-7.01758
	2.34167	-7.11947
	2.4064	-7.42897
	2.58761	-8.25913
	2.62753	-8.56173
	2.64258	-8.67605
	2.67713	-9.01994
	2.68504	-9.0985
	2.718	-9.48528
	2.72166	-9.52648
	2.76874	-9.95816
	2.83143	-10.3822
	2.83841	-10.4316
	2.89076	-10.8102
	2.90323	-10.9056
	2.9451	-11.2397
	2.96557	-11.381
	3.00613	-11.6687
	3.03007	-11.8554
	3.06729	-12.0971
	3.10846	-12.34
	3.13869	-12.5258
	3.18853	-12.8263
	3.20905	-12.9563
	3.27049	-13.3163
	3.2827	-13.3887
	3.35492	-13.8125
	3.35664	-13.8227
	3.36842	-13.8862
	3.43661	-14.2578
	3.44737	-14.3174
	3.49416	-14.5741

## Sheet: #4_lateral bending
S2 Dataset	right lateral bending at 7.5 Nm						left lateral bending at 7.5 Nm
	sub-ROI vertebra		sub-ROI disc				sub-ROI vertebra		sub-ROI disc
	Coord X (mm)	Coord Y (mm)	Coord X (mm)	Coord Y (mm)			Coord X (mm)	Coord Y (mm)	Coord X (mm)	Coord Y (mm)
	-3.17769	-12.117	19.6025	-19.9159			0.177795	-18.0413	21.6268	-22.945
	-3.31781	-12.0931	19.3162	-19.9917			0.036984	-18.0427	21.4237	-23.0206
	-3.33711	-12.092	18.8771	-20.0187			0.0179141	-18.045	21.2882	-23.0858
	-3.62548	-12.0842	18.4951	-20.067			-0.265838	-18.0888	20.6452	-23.4215
	-3.72465	-12.0817	18.4883	-20.0673			-0.363389	-18.1041	20.5355	-23.464
	-3.73149	-12.081	18.4678	-20.0683			-0.370194	-18.1046	19.664	-23.8714
	-3.9027	-12.0566	18.0706	-20.0915			-0.540591	-18.1114	19.6458	-23.876
	-4.14895	-12.0208	17.9326	-20.0913			-0.785764	-18.1203	19.5633	-23.9038
	-4.16	-12.0191	17.6511	-20.1058			-0.796785	-18.1207	19.2877	-24.0006
	-4.56616	-11.9605	17.392	-20.1001			-1.2014	-18.1363	19.2228	-24.0224
	-4.5933	-11.9574	17.2376	-20.1209			-1.22847	-18.1382	18.9109	-24.1155
	-4.98318	-11.9172	16.6976	-20.1079			-1.61681	-18.1696	18.7634	-24.1582
	-5.00936	-11.9144	16.3689	-20.0879			-1.64297	-18.1717	18.5108	-24.2129
	-5.40229	-11.8665	16.2909	-20.0818			-2.03645	-18.1985	18.2993	-24.2558
	-5.43357	-11.8634	15.9439	-20.0559			-2.06763	-18.2017	18.0932	-24.288
	-5.82248	-11.8367	15.7805	-20.0419			-2.45372	-18.2525	17.8546	-24.3169
	-5.83853	-11.8354	15.5066	-20.0231			-2.4696	-18.2544	15.3174	-25.1321
	-6.24676	-11.801	15.2778	-20.0039			-6.27211	-18.8472	15.0559	-25.1996
	-6.25263	-11.8007	15.0595	-19.987			-6.39462	-18.8873	14.9536	-25.2012
	-6.58056	-11.7709	14.808	-19.9608			-6.70438	-19.0162	14.6282	-25.2055
	-6.67552	-11.7624	14.6376	-19.9729			-6.71434	-19.0194	14.5181	-25.2063
	-7.07929	-11.743	14.3071	-19.957			-6.75856	-19.0317	14.1676	-25.2083
	-9.73417	-11.7124	14.2137	-19.9488			-7.08443	-19.1189	14.0596	-25.208
	-9.86489	-11.728	13.9831	-19.9615			-7.15402	-19.142	13.7173	-25.2026
	-10.2011	-11.7938	13.8776	-19.9718			-7.42677	-19.2444	13.5921	-25.1937
	-10.2117	-11.7949	13.8353	-19.9816			-7.60784	-19.3151	13.282	-25.181
	-10.2587	-11.7982	9.43267	-19.6231			-7.75732	-19.3819	13.1457	-25.1869
	-10.6037	-11.8197	9.26677	-19.6153			-7.97435	-19.536	12.838	-25.1825
	-10.6782	-11.8287	8.52575	-19.6284			-8.02705	-19.5673	12.6787	-25.171
	-10.9729	-11.8755	8.32236	-19.624			-8.05604	-19.5882	12.3904	-25.1747
	-11.1693	-11.9093	8.05172	-19.6301			-8.36419	-19.6996	12.2241	-25.1646
	-11.3325	-11.9455	7.81104	-19.6487			-8.51116	-19.7494	11.946	-25.1565
	-11.5799	-12.054	7.55508	-19.6649			-8.7158	-19.8172	11.7596	-25.1391
	-11.6388	-12.0744	7.27921	-19.6951			-8.95621	-19.8934	11.5133	-25.1288
	-11.6718	-12.0894	7.06494	-19.7262			-9.04997	-19.9233	11.3083	-25.0997
	-12.0016	-12.1374	6.77704	-19.7462			-9.04997	-19.9233	11.0897	-25.0648
	-12.1585	-12.1569	6.5863	-19.7641			-9.09712	-19.6107	10.8464	-25.0332
	-12.3767	-12.1833	6.2764	-19.811			-9.11117	-19.5139	10.6582	-25.0166
	-12.6325	-12.2107	6.0732	-19.8553			-9.16524	-19.1849	10.4076	-24.9782
	-12.7325	-12.2225	5.73755	-19.893			-9.1838	-19.0756	10.2421	-24.9575
	-12.7325	-12.2225	5.55146	-19.9205			-9.25204	-18.7634	9.98126	-24.9373
	-12.7238	-11.906	5.23832	-19.9325			-9.28235	-18.618	9.81018	-24.9398
	-12.7209	-11.8083	5.09638	-19.9356			-9.33979	-18.3435	9.54847	-24.8799
	-12.7174	-11.4753	4.76829	-19.9257			-9.37676	-18.1634	9.40212	-24.8553
	-12.7168	-11.3645	4.641	-19.9217			-9.40528	-17.9212	9.11491	-24.8153
	-12.7305	-11.0451	4.30383	-19.9048			-9.45479	-17.7194	8.98487	-24.7943
	-12.7345	-10.8967	4.25529	-19.9001			-9.49723	-17.5001	8.67878	-24.7529
	-12.7512	-10.4351	4.25529	-19.9001			-9.55045	-17.257	8.56004	-24.7367
	-12.7336	-10.1929	6.87364	22.5634			-10.1979	-15.0051	8.23891	-24.6994
	-12.7467	-9.98692	6.87364	22.5634			-10.2401	-14.7165	8.19257	-24.6916
	-12.7497	-9.7653	6.88234	22.5656			-10.2706	-14.5727	8.19257	-24.6916
	-12.7571	-9.5166	7.13083	22.6281			-10.3677	-14.2139	5.21585	17.2591
	-13.0128	-7.17602	7.61943	22.7436			-10.3843	-14.1426	5.21585	17.2591
	-12.9978	-6.88667	7.65812	22.7744			-10.4835	-13.8007	5.22501	17.2608
	-12.9998	-6.74042	7.89755	22.9064			-10.5049	-13.7205	5.48631	17.3089
	-13.0294	-6.36643	8.01155	22.9334			-10.5074	-13.7075	6.02034	17.43
	-13.0326	-6.29272	8.2666	22.9648			-10.5895	-13.2996	7.03625	17.6636
	-13.0718	-5.93411	8.47362	23.0085			-10.5967	-13.2545	7.33038	17.7234
	-13.0795	-4.99488	8.65042	23.0354			-10.6584	-12.8753	7.42987	17.7388
	-13.0763	-4.9496	8.93026	23.0987			-10.6632	-12.83	7.79171	17.8283
	-13.0405	-4.56908	9.0285	23.1117			-10.6948	-12.4471	7.80234	17.8302
	-13.0401	-4.55714	9.39024	23.1936			-10.6964	-12.4352	7.84625	17.8425
	-13.0276	-4.24928	9.4009	23.1948			-10.7362	-12.1276	8.16164	17.9256
	-13.0231	-4.14277	9.4456	23.2047			-10.7497	-12.0212	8.24207	17.9476
	-12.9927	-3.75312	9.76635	23.2706			-10.7861	-11.6288	8.87677	18.1286
	-12.9911	-3.71994	9.84865	23.2876			-10.7902	-11.5955	9.13769	18.228
	-12.9612	-3.36366	10.5259	23.401			-10.8192	-11.2389	9.93992	18.4838
	-12.9579	-3.29566	10.7752	23.4669			-10.8271	-11.1712	10.0246	18.5204
	-12.9294	-2.97779	11.6164	23.6032			-10.8491	-10.8569	10.2567	18.6474
	-12.9231	-2.86804	11.7065	23.6214			-10.8601	-10.749	10.4613	18.704
	-12.8874	-2.60333	11.975	23.6996			-10.8656	-10.49	10.6254	18.7636
	-12.8857	-2.43628	12.199	23.7117			-11.5112	-4.93241	10.9058	18.8675
	-12.7023	2.70635	14.9167	23.7273			-11.5019	-4.90044	10.9743	18.898
	-12.7133	2.79722	15.0521	23.7157			-11.7728	-4.07379	11.1341	18.9935
	-12.6066	3.08534	15.9595	23.5665			-12.6135	-2.01898	11.2659	19.0701
	-12.5943	3.11503	16.0491	23.5615			-12.6338	-1.88018	12.3132	19.3251
	-12.7249	3.97783	16.4083	23.5313			-12.9228	-1.29476	13.1769	19.4684
	-12.8345	4.36448	16.5335	23.5219			-13.0064	-1.20151	13.3407	19.501
	-12.8541	4.41916	16.8768	23.4848			-13.0541	-1.07321	13.6975	19.5836
	-13.1848	6.13324	17.0199	23.4788			-13.164	-0.783864	13.8452	19.6214
	-13.1796	6.2723	17.3434	23.4484			-13.3334	-0.388115	14.2687	19.6504
	-13.1305	6.54678	17.5097	23.4354			-13.3408	-0.371559	14.3757	19.6808
	-13.3515	6.90144	17.8366	23.3857			-13.3511	-0.350519	14.7421	19.7749
	-13.4159	7.00861	18.0072	23.3724			-13.5366	0.0370024	14.8695	19.8088
	-13.4385	7.14323	18.3327	23.3289			-13.6627	0.325859	15.224	19.8838
	-13.4923	7.44691	18.5046	23.3143			-13.7151	0.447649	15.3699	19.9247
	-13.5841	7.86595	20.6003	23.2588			-13.7974	0.642549	15.7002	20.0007
	-13.5882	7.8835	20.9562	23.2517			-13.8897	0.858287	15.8695	20.0422
	-13.5943	7.90591	21.0458	23.208			-13.9421	0.986755	16.1969	20.0905
	-13.7033	8.31774	21.4726	23.1804			-14.0589	1.26921	18.9472	20.7201
	-13.7723	8.62233	21.5528	23.183			-14.2033	1.6255	19.3222	20.8098
	-13.8006	8.75067	21.6355	23.1951			-14.2258	1.6804	19.4177	20.7911
	-13.8442	8.95604	21.6355	23.1951			-14.2667	1.77869	19.8353	20.856
	-13.8938	9.18362	21.6183	23.1053			-14.3963	2.09124	19.9127	20.8757
	-13.9206	9.31878	21.585	22.8172			-14.4627	2.26006	19.9913	20.9053
	-13.9811	9.61615	22.2161	19.7585			-14.5591	2.50283	19.9913	20.9053
	-14.0551	9.99126	22.2625	19.4501			-14.7074	2.87967	19.9867	20.8146
	-14.0667	10.0491	22.2769	19.3619			-14.7214	2.91447	19.993	20.5282
	-14.0885	10.1528	22.2761	19.3389			-14.7488	2.98061	21.6803	15.846
	-14.1573	10.4827	22.3604	18.5944			-14.8889	3.32654	21.7966	15.4517
	-14.1907	10.6602	22.4361	18.19			-14.9535	3.4974	21.8047	15.4126
	-14.2396	10.9157	22.4407	18.1501			-15.0457	3.74073	21.8239	15.3352
	-14.3132	11.3122	22.4533	18.0687			-15.1784	4.09794	21.9169	14.9868
	-14.3204	11.3489	22.5162	17.7			-15.1996	4.15403	22.0101	14.7447
	-14.3345	11.4186	22.5829	17.4449			-15.2445	4.27371	22.069	14.5553
	-14.4058	11.7827	22.6227	17.2457			-15.3513	4.56577	22.1509	14.1973
	-14.4365	11.9612	22.6636	16.8704			-15.4064	4.70278	22.1772	14.1158
	-14.4807	12.2157	22.6816	16.7843			-15.5162	4.9773	22.304	13.895
	-14.5454	12.5899	22.7956	16.5403			-15.6302	5.30642	22.4313	13.6957
	-14.5559	12.6487	22.9071	16.3198			-15.6625	5.39412	22.4499	13.6596
	-14.5788	12.7745	22.9187	16.2799			-15.7343	5.59232	22.6349	13.2771
	-14.6311	13.0809	23.0478	15.86			-15.8161	5.81059	22.6957	12.9619
	-14.6602	13.2249	23.0666	15.5338			-15.8568	5.91446	22.7022	12.8496
	-14.7174	13.5134	23.0802	15.422			-15.9107	6.05282	22.7766	12.6831
	-14.7678	13.8546	23.1299	15.2445			-15.9107	6.05282	22.8778	12.4124
	-14.7831	13.9458	23.2024	14.9633			-15.7431	6.04152	22.9693	12.169
	-14.8168	14.1528	23.2626	14.7124			-15.4505	6.00986	23.0137	11.9807
	-14.8565	14.381	23.2848	14.5197			-15.2765	5.9897	23.0671	11.5951
	-14.8768	14.4901	23.3015	14.1383			-14.8599	5.95994	23.0842	11.5427
	-14.9036	14.6354	23.3135	14.0855			-14.8082	5.95599	23.1131	11.3904
	-14.9036	14.6354	23.3275	13.9387			-14.5349	5.9467	23.1755	11.0905
	-14.7397	14.5922	23.4285	12.7779			-14.3405	5.94013	23.1885	10.9886
	-14.4553	14.5044	23.4697	12.4172			-14.3038	5.93702	23.2561	10.6403
	-14.2865	14.4508	23.4761	12.3427			-13.872	5.88578	23.3004	10.3979
	-13.879	14.3403	23.5013	12.1373			-13.694	5.8698	23.3331	10.1826
	-13.8285	14.3263	23.5294	11.9095			-13.4048	5.85537	23.4071	9.81003
	-13.5597	14.264	23.5375	11.8248			-13.1597	5.85836	23.4203	9.73285
	-13.3683	14.2198	23.5731	11.4752			-12.9465	5.85776	23.4663	9.52135
	-13.3326	14.2098	23.5943	11.2497			-12.6518	5.85169	23.5173	9.28684
	-12.9147	14.0779	23.6147	11.0424			-12.5018	5.8487	23.5344	9.20001
	-12.7415	14.0295	23.6415	10.6933			-12.211	5.89321	23.6072	8.84198
	-12.4582	13.9619	23.6489	10.6099			-12.0608	5.90857	23.6525	8.60988
	-12.2157	13.9199	23.6749	10.3344			-11.2282	5.89795	23.6953	8.39632
	-12.0054	13.8803	23.6897	10.1774			-11.1656	5.8933	23.7581	8.03661
	-11.7165	13.8202	23.6938	10.1296			-10.7824	5.93669	23.7742	7.95069
	-11.5695	13.7897	23.7313	9.74153			-10.7226	5.93977	23.8279	7.66936
	-11.2762	13.7794	23.7431	9.57227			-10.3337	5.97003	23.8584	7.50892
	-11.1262	13.7666	23.7619	9.30859			-10.2818	5.97361	23.8671	7.46072
	-10.318	13.6002	23.7829	9.03399			-9.88181	6.0057	23.942	7.06874
	-10.2581	13.5838	23.7963	8.87415			-9.83887	6.00814	23.9689	6.89682
	-9.87664	13.5533	23.8308	8.48289			-9.40812	6.01127	24.0112	6.6291
	-9.81781	13.5449	23.8344	8.43941			-9.39664	6.01144	24.0541	6.35121
	-9.43361	13.4998	23.8496	8.29789			-9.39119	6.01299	24.0802	6.18955
	-9.38247	13.4933	23.8808	8.00592			-9.0115	6.1089	24.1454	5.794
	-8.98899	13.447	23.89	7.91413			-8.95347	6.11286	24.1525	5.75005
	-8.94693	13.441	23.9279	7.57211			-8.54724	6.13957	24.1782	5.60723
	-8.53029	13.3588	23.9565	7.33555			-8.50604	6.14326	24.2311	5.31247
	-8.51916	13.3567	23.977	7.1377			-8.32906	6.12388	24.2475	5.22022
	-8.51362	13.3571	24.0348	6.72994			-8.04708	6.07648	24.312	4.8767
	-8.12941	13.3744	24.0382	6.70218			-7.9514	6.07705	24.3584	4.6385
	-8.07266	13.3666	24.0475	6.63263			-7.58668	6.07812	24.394	4.43918
	-7.6745	13.3116	24.0969	6.26656			-7.45024	6.092	24.4838	4.03186
	-7.63393	13.307	24.1186	6.1169			-7.14052	6.12666	24.4894	4.00412
	-7.46526	13.254	24.1572	5.83226			-7.01028	6.13993	24.5042	3.93476
	-7.19877	13.1543	24.2133	5.48406			-6.70494	6.18366	24.5822	3.56975
	-7.10558	13.1368	24.2256	5.39684			-6.58644	6.18928	24.6155	3.42036
	-6.75062	13.0691	24.2524	5.1626			-6.27264	6.19212	24.6765	3.13599
	-6.61597	13.0568	24.2756	4.96423			-6.14947	6.2227	24.7606	2.78987
	-6.30974	13.0319	24.2818	4.89851			-5.83718	6.2564	24.78	2.70308
	-6.1809	13.0208	24.3175	4.53145			-5.7035	6.25232	24.8251	2.46916
	-5.87667	13.0068	24.3348	4.34218			-5.39889	6.27434	24.8637	2.27099
	-5.75972	12.9913	24.3562	4.09897			-5.31592	6.28233	24.875	2.20528
	-5.45216	12.9387	24.3698	3.81499			-5.31592	6.28233	24.9391	1.83838
	-5.32638	12.9467	24.3798	3.6665			-5.27655	5.98526	24.9708	1.64934
	-5.01512	12.9245	24.3981	3.30086			-5.01812	4.25713	25.0106	1.40638
	-4.88628	12.8963	24.4014	3.23365			-5.01119	4.21504	25.0465	1.12248
	-4.58709	12.8624	24.4052	2.82551			-4.94809	3.82991	25.0682	0.974324
	-4.50502	12.8552	24.4045	2.8032			-4.93677	3.75523	25.1156	0.609456
	-4.50502	12.8552	24.3948	2.37736			-4.88343	3.40172	25.1244	0.542396
	-4.52442	12.5559	24.3945	2.36979			-4.85952	3.24456	25.1607	0.135066
	-4.57752	10.8462	24.3778	1.94521			-4.81073	2.97462	25.1617	0.112724
	-4.57782	10.8046	24.3775	1.94011			-4.77309	2.72713	25.1845	-0.314479
	-4.58119	10.4239	24.3536	1.52094			-4.52512	1.18748	25.1847	-0.322082
	-4.58369	10.3498	24.3539	1.50632			-4.46937	0.830784	25.1998	-0.748676
	-4.59552	9.9995	24.3223	1.11672			-4.44612	0.67206	25.1999	-0.753804
	-4.6021	9.84289	24.3184	1.07896			-4.406	0.401165	25.2071	-1.17413
	-4.60591	9.57259	24.2966	0.700928			-4.36645	0.15768	25.2085	-1.18868
	-4.61485	9.32644	24.2927	0.650238			-4.33611	-0.0272001	25.2061	-1.58115
	-4.65218	7.79405	24.2693	0.282203			-4.28521	-0.353395	25.2051	-1.61925
	-4.66191	7.43898	24.2643	0.215089			-4.26974	-0.454102	25.2112	-1.99956
	-4.66728	7.28067	24.2304	-0.109537			-4.20395	-0.860905	25.2111	-2.05064
	-4.67615	7.01044	24.2244	-0.208605			-4.2014	-0.877564	25.2147	-2.41943
	-4.68043	6.76557	24.2045	-0.523905			-4.18861	-0.960503	25.2146	-2.48676
	-4.68341	6.57963	24.1965	-0.639197			-4.13606	-1.29731	25.2051	-2.81442
	-4.69173	6.25121	24.1762	-0.942279			-4.12558	-1.36464	25.2065	-2.91402
	-4.69453	6.14984	24.1658	-1.07079			-4.07231	-1.71587	25.2111	-3.23049
	-4.70374	5.74148	24.153	-1.3751			-4.04783	-1.86618	25.2121	-3.34627
	-4.70426	5.72478	24.1413	-1.50674			-4.00427	-2.13503	25.2158	-3.64914
	-4.70669	5.64162	24.1283	-1.81447			-3.96558	-2.36749	25.2157	-3.77772
	-4.71579	5.30341	24.1219	-1.94356			-3.93437	-2.55395	25.2284	-4.0807
	-4.71765	5.23534	24.113	-2.2718			-3.8798	-2.86605	25.2279	-4.21234
	-4.72857	4.88048	24.1061	-2.38099			-3.86133	-2.97149	25.2418	-4.51878
	-4.73207	4.72796	24.105	-2.74881			-3.79034	-3.36348	25.2467	-4.64742
	-4.73831	4.45507	24.1055	-2.82204			-3.78569	-3.38959	25.27	-4.9724
	-4.7431	4.22036	24.0921	-3.22181			-3.7596	-3.53213	25.2738	-5.08087
	-4.74671	4.03203	24.0865	-3.27066			-3.70851	-3.8096	25.3059	-5.44511
	-4.75089	3.717	24.0625	-3.66593			-3.69808	-3.86135	25.313	-5.51755
	-4.75229	3.61059	24.0587	-3.71821			-3.62856	-4.22939	25.3388	-5.91438
	-4.75516	3.21164	23.9861	-3.99341			-3.60544	-4.35628	25.338	-5.96326
	-4.75542	3.18508	23.9609	-4.13651			-3.5507	-4.64846	25.3519	-6.35627
	-4.75569	3.03943	23.9351	-4.37914			-3.50344	-4.84938	25.3531	-6.40831
	-4.75564	2.75564	23.9364	-4.57473			-3.34668	-5.49596	25.2983	-6.68515
	-4.7545	2.70281	23.9056	-4.801			-3.25613	-5.83805	25.282	-6.82749
	-4.75057	2.32788	23.8857	-5.01075			-2.41063	-9.16033	25.28	-7.06733
	-4.75038	2.19883	23.8653	-5.20039			-2.39476	-9.21525	25.3	-7.25862
	-4.74857	1.90157	23.8372	-5.443			-2.26356	-9.62197	25.2877	-7.48433
	-4.74061	1.69438	23.8203	-5.58958			-2.25927	-9.63514	25.2847	-7.69276
	-4.70542	1.02835	23.7739	-5.87505			-2.20786	-9.7733	25.2805	-7.88192
	-4.66296	0.681893	23.7173	-6.34368			-2.1035	-10.0535	25.2732	-8.12408
	-4.25237	-3.43369	23.6916	-6.44101			-2.09283	-10.08	25.2657	-8.26922
	-4.19243	-3.73367	23.6373	-6.65896			-1.93531	-10.4688	25.2377	-8.55295
	-4.18582	-3.7624	23.6181	-6.73521			-1.91086	-10.5384	25.2088	-9.02125
	-4.08794	-4.18426	23.5742	-7.01038			-1.79265	-10.8853	25.1877	-9.12041
	-4.07456	-4.2593	23.5523	-7.16679			-1.76103	-10.9888	25.144	-9.34265
	-4.01152	-4.63268	23.5291	-7.39095			-1.65904	-11.3033	25.1287	-9.42033
	-3.99557	-4.74286	23.4964	-7.59833			-1.61547	-11.465	25.0996	-9.69765
	-3.94111	-5.07877	23.4615	-7.74176			-1.54174	-11.7229	25.086	-9.85491
	-3.92231	-5.24814	23.4038	-8.0273			-1.48187	-11.949	25.0776	-10.0799
	-3.88819	-5.5187	23.395	-8.08006			-1.43279	-12.1411	25.059	-10.289
	-3.86461	-5.75486	23.3544	-8.3491			-1.35836	-12.4277	25.0292	-10.4355
	-3.84839	-5.95442	23.3411	-8.4407			-1.32409	-12.5609	24.9834	-10.7256
	-3.82178	-6.253	23.3379	-8.45845			-1.23114	-12.91	24.9771	-10.7792
	-3.80975	-6.39166	23.2769	-8.78914			-1.21231	-12.9814	24.9481	-11.0524
	-3.7727	-6.75731	23.2661	-8.8871			-1.10249	-13.3919	24.9384	-11.1453
	-3.7653	-6.83206	23.219	-9.15535			-1.09977	-13.4021	24.936	-11.1634
	-3.72208	-7.26204	23.195	-9.32553			-1.0808	-13.4746	24.8929	-11.5004
	-3.72101	-7.27269	23.143	-9.51132			-0.989821	-13.8228	24.8874	-11.5996
	-3.71417	-7.3484	23.1082	-9.77068			-0.976657	-13.8723	24.8598	-11.8651
	-3.68154	-7.71211	23.0896	-9.87868			-0.876685	-14.2433	24.848	-12.0324
	-3.67679	-7.76372	23.007	-10.0896			-0.846828	-14.3577	24.8107	-12.2172
	-3.63989	-8.15095	22.9705	-10.1664			-0.766299	-14.6643	24.7968	-12.4735
	-3.62941	-8.27009	22.9649	-10.2149			-0.719908	-14.8419	24.7869	-12.581
	-3.60075	-8.58954	22.9	-10.4951			-0.656379	-15.0864	24.7227	-12.794
	-3.58423	-8.77472	22.869	-10.6385			-0.592321	-15.3262	24.6909	-12.8733
	-3.56177	-9.02975	22.818	-10.8187			-0.54272	-15.5092	24.6881	-12.9219
	-3.53797	-9.2805	22.7378	-11.0707			-0.460876	-15.8123	24.6419	-13.2081
	-3.51904	-9.47193	22.7253	-11.1331			-0.428351	-15.932	24.621	-13.3534
	-3.48719	-9.7888	22.6776	-11.3455			-0.330425	-16.296	24.5822	-13.5338
	-3.47437	-9.91395	22.6542	-11.4786			-0.314832	-16.3544	24.5229	-13.7885
	-3.4342	-10.294	22.6478	-11.5099			-0.203269	-16.7583	24.5141	-13.8507
	-3.42785	-10.3549	22.5748	-11.8078			-0.197541	-16.7791	24.4791	-14.0623
	-3.37808	-10.7761	22.5536	-11.9401			-0.0782369	-17.1991	24.4615	-14.1939
	-3.37551	-10.7978	22.5258	-12.1464			-0.060235	-17.2601	24.4564	-14.225
	-3.31789	-11.2356	22.4037	-12.3645			0.0462369	-17.6242	24.3949	-14.5294
	-3.30838	-11.2994	22.3929	-12.4099			0.081963	-17.737	24.3791	-14.6634
	-3.25265	-11.6798	22.3676	-12.5388			0.177795	-18.0413	24.3652	-14.8655
	-3.23223	-11.7981	22.3236	-12.7377					24.2657	-15.0826
	-3.17769	-12.117	22.3197	-12.8086					24.2547	-15.1286
			22.2082	-12.9829					24.2283	-15.2594
			22.0927	-13.1316					24.1797	-15.463
			22.0542	-13.1896					24.1736	-15.5353
			22.0383	-13.2395					24.0688	-15.7165
			21.9737	-13.4743					23.9635	-15.8719
			21.8391	-13.6674					23.9296	-15.9334
			21.835	-13.7113					23.9165	-15.9851
			21.798	-13.7362					23.8602	-16.23
			21.4686	-14.4627					23.7353	-16.4375
			21.4118	-14.5461					23.7324	-16.482
			21.3515	-14.7222					23.6971	-16.5101
			21.2797	-14.9756					23.3692	-17.2637
			21.2616	-15.0257					23.3113	-17.3525
			21.2272	-15.1591					23.2571	-17.5344
			21.1917	-15.361					23.1928	-17.7949
			21.1619	-15.4161					23.178	-17.846
			21.0879	-15.6774					23.153	-17.9805
			21.0632	-16.0241					23.1366	-18.1796
			20.8647	-16.3016					23.1131	-18.2354
			20.7383	-16.5184					23.0654	-18.4913
			20.6671	-16.7399					23.0646	-18.8349
			20.6462	-16.8093					22.7651	-19.3484
			20.5993	-16.9615					22.7174	-19.5775
			20.5482	-17.1149					22.6995	-19.6472
			20.5352	-17.1859					22.659	-19.7991
			20.4548	-17.4197					22.6135	-19.9528
			20.365	-17.6389					22.6043	-20.0232
			20.3381	-17.7034					22.5355	-20.2608
			20.2916	-17.7963					22.4576	-20.483
			20.2082	-17.9538					22.4342	-20.5502
			20.1578	-18.0711					22.3933	-20.6482
			20.1118	-18.2558					22.3209	-20.8244
			20.0281	-18.5191					22.2794	-20.9476
			20.0056	-18.5641					22.2455	-21.1325
			19.9729	-18.6585
			19.9005	-18.851
			19.6263	-19.8317
			19.6025	-19.9159

[truncated: 4 more sheets: #4_torsion, #5_flexion-extension, #5_lateral bending, #5_torsion]
